# Supplementary material for: Genetic associations of adult height with risk of cardioembolic and other subtypes of ischemic stroke: A mendelian randomization study in multiple ancestries
Source: PLoS Med. 2022 Apr 22;19(4):e1003967. doi: 10.1371/journal.pmed.1003967 (PMC9032370; doi:10.1371/journal.pmed.1003967)
Supplement: S1 Data Table — *GIANT (2018), Genetic Investigation of Anthropometric Traits (2018) [18]. SNP, single nucleotide polymorphism. (XLSX) [file pmed.1003967.s024.xlsx]

## Sheet: S1 Data Table
	S1 Data Table. SNPs used to construct the genetic instrument for height in MEGASTROKE.
				Genome-wide association study of height					SNP availability in MEGASTROKE summary data
									Multiple ancestry					European ancestry
	RSID	Chr	Position (bp)	Effect allele	Other allele	Beta	Standard Error		Ischaemic stroke (2265 SNPs)	Cardioembolic stroke (2270 SNPs)	Large-artery stroke (2270 SNPs)	Small-vessel stroke (2084 SNPs)		Ischaemic stroke (2276 SNPs)	Cardioembolic stroke (2277 SNPs)	Large-artery stroke (2276 SNPs)	Small-vessel stroke (2276 SNPs)
	From GIANT (2018)*
	rs385039	1	2077409	A	G	-0.0205	0.0016		x	x	x	x		x	x	x	x
	rs12743493	1	2224836	A	G	0.0139	0.0016		x	x	x	x		x	x	x	x
	rs6704012	1	3038530	T	C	-0.0084	0.0018		x	x	x	x		x	x	x	x
	rs10909940	1	3316756	A	G	0.0113	0.0015		x	x	x	x		x	x	x	x
	rs17404435	1	3766286	T	G	-0.0091	0.0015		x	x	x	x		x	x	x	x
	rs12046884	1	6594561	A	G	-0.015	0.0022		x	x	x	x		x	x	x	x
	rs28624	1	8084355	A	C	-0.0164	0.0018		x	x	x	x		x	x	x	x
	rs11581328	1	8507773	A	G	0.0158	0.0018		x	x	x	x		x	x	x	x
	rs743973	1	9260900	A	C	0.0116	0.0015		x	x	x	x		x	x	x	x
	rs2239560	1	9304731	A	G	0.0269	0.002		x	x	x	x		x	x	x	x
	rs11590326	1	9339205	A	G	-0.0156	0.0016		x	x	x	x		x	x	x	x
	rs2275457	1	9427869	A	G	0.0073	0.0018		x	x	x	x		x	x	x	x
	rs17393468	1	9438540	T	C	0.0124	0.0019		x	x	x	x		x	x	x	x
	rs9662546	1	9501492	A	G	-0.0079	0.0027		x	x	x			x	x	x	x
	rs10157778	1	9542612	A	G	0.014	0.0015		x	x	x	x		x	x	x	x
	rs6661326	1	10242231	T	C	-0.0108	0.0014		x	x	x	x		x	x	x	x
	rs17396340	1	10286176	A	G	0.025	0.0021		x	x	x	x		x	x	x	x
	rs742824	1	11274022	A	G	-0.019	0.0016		x	x	x	x		x	x	x	x
	rs164867	1	13868527	A	G	0.0118	0.0018		x	x	x	x		x	x	x	x
	rs1739843	1	16343254	T	C	-0.0092	0.0014		x	x	x	x		x	x	x	x
	rs4537547	1	16510798	A	G	0.0074	0.0015		x	x	x	x		x	x	x	x
	rs696606	1	16828640	A	G	-0.0083	0.0015		x	x	x	x		x	x	x	x
	rs9661719	1	19440107	A	G	-0.0043	0.0015		x	x	x	x		x	x	x	x
	rs1472565	1	19755030	T	C	0.0187	0.0014		x	x	x	x		x	x	x	x
	rs212525	1	21584585	A	G	-0.0207	0.0014		x	x	x	x		x	x	x	x
	rs3121206	1	21907604	A	G	0.0108	0.0018		x	x	x	x		x	x	x	x
	rs6688119	1	22270907	T	C	-0.0123	0.0015		x	x	x	x		x	x	x	x
	rs7542242	1	22477493	T	C	-0.0202	0.0016		x	x	x	x		x	x	x	x
	rs12734979	1	22522927	T	C	-0.0155	0.0017		x	x	x	x		x	x	x	x
	rs1571466	1	23449183	T	C	0.0191	0.0014		x	x	x	x		x	x	x	x
	rs10903108	1	25188940	T	G	0.0146	0.0015		x	x	x	x		x	x	x	x
	rs2135756	1	25279180	T	C	-0.0098	0.0014		x	x	x	x		x	x	x	x
	rs11248974	1	25378513	T	C	0.0177	0.0016		x	x	x	x		x	x	x	x
	rs926438	1	25753638	T	C	0.0107	0.0014		x	x	x	x		x	x	x	x
	rs6686366	1	26136452	A	C	-0.011	0.0017		x	x	x	x		x	x	x	x
	rs17163588	1	26450009	T	C	0.0264	0.0019		x	x	x	x		x	x	x	x
	rs2219320	1	26803430	T	C	0.0255	0.0016		x	x	x	x		x	x	x	x
	rs12735646	1	27078366	A	G	0.0231	0.0026		x	x	x	x		x	x	x	x
	rs17340752	1	29070856	A	G	-0.0148	0.0017		x	x	x	x		x	x	x	x
	rs6693012	1	31523976	T	C	0.008	0.0016		x	x	x	x		x	x	x	x
	rs2292989	1	32135773	A	G	0.015	0.0015		x	x	x			x	x	x	x
	rs682654	1	32371523	A	C	0.0311	0.0021		x	x	x	x		x	x	x	x
	rs4653017	1	33776728	T	C	0.0135	0.0015		x	x	x	x		x	x	x	x
	rs12116935	1	36789546	A	G	0.0122	0.0015		x	x	x	x		x	x	x	x
	rs7544462	1	37962756	A	C	0.0299	0.0026		x	x	x			x	x	x	x
	rs4072980	1	38456106	A	G	0.02	0.0015		x	x	x	x		x	x	x	x
	rs2275767	1	39945297	T	C	-0.0107	0.0015		x	x	x	x		x	x	x	x
	rs12121804	1	40761848	A	G	-0.0112	0.0016		x	x	x	x		x	x	x	x
	rs11207870	1	40789927	T	C	-0.0255	0.0018		x	x	x	x		x	x	x	x
	rs11209363	1	41485077	T	C	-0.011	0.0022		x	x	x	x		x	x	x	x
	rs6678816	1	41485589	T	G	0.0399	0.0017		x	x	x	x		x	x	x	x
	rs349427	1	42245081	T	C	-0.0098	0.0014		x	x	x	x		x	x	x	x
	rs2786481	1	42341665	T	G	0.0209	0.0019		x	x	x	x		x	x	x	x
	rs2297976	1	43415465	T	G	0.0115	0.0019		x	x	x	x		x	x	x	x
	rs2782641	1	44013355	A	G	-0.0114	0.0015		x	x	x	x		x	x	x	x
	rs3014238	1	46090214	A	G	0.0162	0.0014		x	x	x	x		x	x	x	x
	rs12855	1	51440093	T	C	0.0436	0.0025		x	x	x			x	x	x	x
	rs474668	1	51750909	A	G	0.0047	0.0015		x	x	x	x		x	x	x	x
	rs6672470	1	53085337	T	C	0.0172	0.003		x	x	x	x		x	x	x	x
	rs17387330	1	54119578	A	G	0.0155	0.0015		x	x	x	x		x	x	x	x
	rs4244644	1	54883163	T	C	-0.0151	0.0014		x	x	x	x		x	x	x	x
	rs6691924	1	54954245	T	C	0.0278	0.0023		x	x	x	x		x	x	x	x
	rs6666716	1	55327492	T	C	0.0104	0.0016		x	x	x	x		x	x	x	x
	rs709397	1	56090323	T	C	-0.0103	0.0014		x	x	x	x		x	x	x	x
	rs778417	1	56644567	T	C	-0.0187	0.0017		x	x	x	x		x	x	x	x
	rs1361823	1	56990399	A	G	-0.0106	0.0017		x	x	x	x		x	x	x	x
	rs3015321	1	59305996	A	G	-0.0097	0.0015		x	x	x	x		x	x	x	x
	rs835362	1	59813880	A	G	0.0131	0.0021		x	x	x	x		x	x	x	x
	rs4072372	1	62505421	A	G	0.0078	0.0016		x	x	x	x		x	x	x	x
	rs670318	1	63727542	T	C	-0.0257	0.0034		x	x	x			x	x	x	x
	rs12067831	1	63861013	T	G	0.0089	0.0015		x	x	x	x		x	x	x	x
	rs17497947	1	67457199	T	G	-0.02	0.0017		x	x	x	x		x	x	x	x
	rs344916	1	68142619	A	G	-0.0099	0.0017		x	x	x	x		x	x	x	x
	rs11209745	1	71537943	A	G	-0.0148	0.0016		x	x	x	x		x	x	x	x
	rs6691430	1	73115205	A	G	0.0104	0.0016		x	x	x	x		x	x	x	x
	rs7545219	1	76527518	T	C	0.0108	0.0015		x	x	x	x		x	x	x	x
	rs17391694	1	78623626	T	C	0.0343	0.0021		x	x	x			x	x	x	x
	rs7524397	1	84236405	T	C	0.0065	0.0015		x	x	x	x		x	x	x	x
	rs12743049	1	85897386	A	G	-0.0154	0.0017		x	x	x	x		x	x	x	x
	rs11161635	1	86008940	T	C	-0.0131	0.0017		x	x	x	x		x	x	x	x
	rs1842579	1	86289082	T	C	-0.0139	0.0014		x	x	x	x		x	x	x	x
	rs12076366	1	86621453	T	G	0.0198	0.0025		x	x	x	x		x	x	x	x
	rs17363646	1	86823503	A	G	-0.0136	0.002		x	x	x	x		x	x	x	x
	rs548440	1	87312631	T	C	0.0107	0.0019		x	x	x	x		x	x	x	x
	rs11590929	1	88214437	A	G	-0.0064	0.0014		x	x	x	x		x	x	x	x
	rs1002436	1	89146852	A	G	-0.0266	0.0014		x	x	x	x		x	x	x	x
	rs7525985	1	89460948	T	C	-0.0126	0.0014		x	x	x	x		x	x	x	x
	rs12032393	1	90179532	A	G	-0.0119	0.002		x	x	x	x		x	x	x	x
	rs6662366	1	91230809	A	G	0.0094	0.0016		x	x	x	x		x	x	x	x
	rs12125947	1	91990487	T	C	0.0075	0.0014		x	x	x	x		x	x	x	x
	rs12076549	1	92201699	A	C	0.0096	0.0015		x	x	x	x		x	x	x	x
	rs284182	1	92228645	A	G	-0.0147	0.0019		x	x	x	x		x	x	x	x
	rs2025607	1	92890344	T	C	-0.0224	0.0018		x	x	x	x		x	x	x	x
	rs945631	1	93426167	A	G	0.0404	0.0039		x	x	x			x	x	x	x
	rs698927	1	93836218	A	C	-0.0179	0.0018		x	x	x	x		x	x	x	x
	rs1413227	1	97704898	T	C	0.0064	0.0015		x	x	x	x		x	x	x	x
	rs1327589	1	102390702	A	G	0.0087	0.0014		x	x	x	x		x	x	x	x
	rs12144747	1	103229485	T	C	-0.014	0.0018		x	x	x	x		x	x	x	x
	rs7517682	1	103519589	A	G	-0.0241	0.0014		x	x	x	x		x	x	x	x
	rs12740374	1	109817590	T	G	0.0159	0.0017		x	x	x	x		x	x	x	x
	rs12130243	1	113169667	T	G	0.0228	0.0017		x	x	x	x		x	x	x	x
	rs3767802	1	118042757	A	C	-0.0073	0.0015		x	x	x	x		x	x	x	x
	rs319469	1	118249041	T	C	0.0057	0.0014		x	x	x	x		x	x	x	x
	rs1321666	1	118492052	T	C	-0.0105	0.0014		x	x	x	x		x	x	x	x
	rs17038164	1	118862669	T	C	0.0419	0.0016		x	x	x	x		x	x	x	x
	rs10923724	1	119546842	T	C	0.0119	0.0014		x	x	x	x		x	x	x	x
	rs11576360	1	146740576	A	G	0.0237	0.0021		x	x	x	x		x	x	x	x
	rs2297961	1	147102157	T	C	-0.012	0.0023		x	x	x	x		x	x	x	x
	rs11205303	1	149906413	T	C	-0.049	0.0015		x	x	x	x		x	x	x	x
	rs17646887	1	150229450	A	G	-0.0014	0.0036		x	x	x			x	x	x	x
	rs12119250	1	150528885	A	G	-0.0033	0.0032		x	x	x			x	x	x	x
	rs267738	1	150940625	T	G	0.0115	0.0017		x	x	x	x		x	x	x	x
	rs1722784	1	150961869	A	G	0.0049	0.0014		x	x	x	x		x	x	x	x
	rs6684154	1	150981225	A	C	0.0765	0.006							x	x	x	x
	rs11204764	1	151016396	T	C	0.0027	0.0037		x	x	x	x		x	x	x	x
	rs2298265	1	151259043	T	C	-0.0265	0.0023		x	x	x	x		x	x	x	x
	rs11204828	1	151458193	T	C	0.0137	0.0019		x	x	x	x		x	x	x	x
	rs7554707	1	151541715	T	G	0.006	0.0015		x	x	x	x		x	x	x	x
	rs1781419	1	151747799	A	G	0.0077	0.0015		x	x	x	x		x	x	x	x
	rs3811418	1	151805049	A	G	-0.0146	0.0021		x	x	x	x		x	x	x	x
	rs9426902	1	153718746	A	G	-0.0114	0.0014		x	x	x	x		x	x	x	x
	rs962242	1	154592140	T	C	-0.014	0.0017		x	x	x	x		x	x	x	x
	rs905938	1	154991389	T	C	-0.0191	0.0016		x	x	x	x		x	x	x	x
	rs2072499	1	156169610	A	G	-0.0085	0.0015		x	x	x	x		x	x	x	x
	rs1342442	1	156466699	A	G	-0.012	0.0015		x	x	x	x		x	x	x	x
	rs1572416	1	156952054	A	C	-0.0119	0.0018		x	x	x	x		x	x	x	x
	rs12744299	1	160392154	A	G	0.0114	0.0016		x	x	x	x		x	x	x	x
	rs7542129	1	162651955	T	C	-0.0169	0.0024		x	x	x	x		x	x	x	x
	rs285446	1	165513439	A	C	-0.0248	0.0041		x	x	x			x	x	x	x
	rs4147594	1	165600606	T	C	-0.0093	0.0014		x	x	x	x		x	x	x	x
	rs4657698	1	167679398	T	C	-0.0192	0.0031		x	x	x	x		x	x	x	x
	rs12119027	1	170052743	A	G	0.0135	0.0025		x	x	x	x		x	x	x	x
	rs16863369	1	170452449	T	G	0.0108	0.0021		x	x	x	x		x	x	x	x
	rs10919470	1	170762680	A	G	0.0171	0.0015		x	x	x	x		x	x	x	x
	rs16864515	1	171435542	A	C	-0.0142	0.0024		x	x	x	x		x	x	x	x
	rs12075079	1	172219995	A	G	-0.045	0.0017		x	x	x	x		x	x	x	x
	rs2255707	1	172254777	A	G	-0.0321	0.0039		x	x	x	x		x	x	x	x
	rs17369123	1	172355841	T	C	0.0269	0.0018		x	x	x	x		x	x	x	x
	rs6691053	1	173868955	T	C	0.0112	0.0017		x	x	x	x		x	x	x	x
	rs6690229	1	175086461	A	G	0.0084	0.0015		x	x	x	x		x	x	x	x
	rs17303987	1	175334684	A	G	0.0122	0.0033		x	x	x			x	x	x	x
	rs12028567	1	176378828	T	C	-0.0118	0.0014		x	x	x	x		x	x	x	x
	rs1014719	1	176802766	T	G	0.0281	0.0014		x	x	x	x		x	x	x	x
	rs12094387	1	176819875	T	C	0.0148	0.0017		x	x	x	x		x	x	x	x
	rs1118030	1	177695777	A	G	-0.0101	0.0025		x	x	x	x		x	x	x	x
	rs11583320	1	178042145	T	C	-0.0018	0.0018		x	x	x	x		x	x	x	x
	rs410589	1	179232077	A	G	-0.0106	0.0015		x	x	x	x		x	x	x	x
	rs4652527	1	180725342	A	G	-0.0091	0.0016		x	x	x	x		x	x	x	x
	rs3795503	1	180905694	T	C	0.0162	0.0016		x	x	x	x		x	x	x	x
	rs10797829	1	183033228	A	G	0.019	0.0014		x	x	x	x		x	x	x	x
	rs10797923	1	183901966	T	C	-0.0122	0.0015		x	x	x	x		x	x	x	x
	rs2986559	1	183949180	A	G	-0.0211	0.0018		x	x	x	x		x	x	x	x
	rs3814333	1	184007119	T	C	0.0456	0.0015		x	x	x	x		x	x	x	x
	rs1938376	1	198151143	A	G	0.0169	0.0025		x	x	x	x		x	x	x	x
	rs6669877	1	199328001	T	C	0.0067	0.0016		x	x	x	x		x	x	x	x
	rs7528943	1	199797615	T	C	0.0119	0.0014		x	x	x	x		x	x	x	x
	rs2737662	1	200055867	T	G	-0.0097	0.0014		x	x	x	x		x	x	x	x
	rs2245987	1	200146928	T	C	-0.012	0.0016		x	x	x	x		x	x	x	x
	rs7354862	1	200265345	T	C	0.0093	0.0015		x	x	x	x		x	x	x	x
	rs2809346	1	200596217	T	C	0.0071	0.0014		x	x	x	x		x	x	x	x
	rs239980	1	201722102	T	C	-0.0114	0.0019		x	x	x	x		x	x	x	x
	rs4951022	1	203784993	T	C	-0.015	0.0016		x	x	x	x		x	x	x	x
	rs7540438	1	204279027	T	C	-0.0102	0.0018		x	x	x	x		x	x	x	x
	rs823114	1	205719532	A	G	-0.0182	0.0014		x	x	x	x		x	x	x	x
	rs1044145	1	207217359	T	C	0.0113	0.0014		x	x	x	x		x	x	x	x
	rs4844620	1	207980901	A	G	0.0107	0.0017		x	x	x	x		x	x	x	x
	rs11808690	1	209891450	T	G	-0.0085	0.0018		x	x	x	x		x	x	x	x
	rs2970592	1	212220847	A	G	0.0151	0.0014		x	x	x	x		x	x	x	x
	rs4951440	1	212339800	T	C	-0.0069	0.0014		x	x	x	x		x	x	x	x
	rs351385	1	212421629	A	G	0.0134	0.0014		x	x	x	x		x	x	x	x
	rs7540350	1	213205898	T	C	-0.0061	0.0015		x	x	x	x		x	x	x	x
	rs6540832	1	214627139	A	G	-0.0221	0.0015		x	x	x	x		x	x	x	x
	rs10864136	1	215038587	A	G	-0.0126	0.0015		x	x	x	x		x	x	x	x
	rs10779651	1	215345938	T	C	-0.0089	0.0016		x	x	x	x		x	x	x	x
	rs6683674	1	217685198	A	G	-0.0354	0.0061		x	x	x			x	x	x	x
	rs1397180	1	218021662	A	G	-0.0121	0.0014		x	x	x	x		x	x	x	x
	rs6658835	1	218520995	A	G	-0.0214	0.0016		x	x	x	x		x	x	x	x
	rs991967	1	218615451	A	C	-0.0368	0.0016		x	x	x	x		x	x	x	x
	rs17571367	1	218884573	T	C	-0.0217	0.0029		x	x	x			x	x	x	x
	rs2378017	1	218963142	A	G	-0.0212	0.0015		x	x	x	x		x	x	x	x
	rs11118178	1	219104226	T	C	-0.0153	0.002		x	x	x	x		x	x	x	x
	rs17526679	1	219554317	A	G	0.0131	0.0022		x	x	x	x		x	x	x	x
	rs10746387	1	219787214	A	G	0.0179	0.0014		x	x	x	x		x	x	x	x
	rs17551179	1	219969217	T	C	-0.0109	0.0018		x	x	x	x		x	x	x	x
	rs2807848	1	221010513	T	G	-0.0095	0.0015		x	x	x	x		x	x	x	x
	rs4595370	1	221298122	A	G	0.0194	0.0015		x	x	x	x		x	x	x	x
	rs10863632	1	221696457	A	G	-0.0084	0.0015		x	x	x	x		x	x	x	x
	rs10916617	1	224637070	T	C	-0.0221	0.0017		x	x	x	x		x	x	x	x
	rs2615075	1	225934295	A	G	-0.0098	0.0015		x	x	x	x		x	x	x	x
	rs2802267	1	227078955	T	C	0.0107	0.0017		x	x	x	x		x	x	x	x
	rs12081061	1	227525760	A	G	-0.0134	0.0016		x	x	x	x		x	x	x	x
	rs12120182	1	227814332	A	G	-0.0379	0.0018		x	x	x	x		x	x	x	x
	rs3820623	1	228107262	A	G	-0.0149	0.0018		x	x	x	x		x	x	x	x
	rs11585206	1	228824848	T	C	-0.0112	0.0018		x	x	x	x		x	x	x	x
	rs11122624	1	231067236	T	C	0.0102	0.0014		x	x	x	x		x	x	x	x
	rs7541554	1	234763265	A	G	-0.012	0.0015		x	x	x	x		x	x	x	x
	rs946027	1	235346286	T	C	0.0144	0.0015		x	x	x	x		x	x	x	x
	rs10926168	1	240376531	A	G	-0.0093	0.0014		x	x	x	x		x	x	x	x
	rs4658574	1	243650716	T	C	-0.0159	0.0017		x	x	x	x		x	x	x	x
	rs10205435	2	230442	T	C	-0.016	0.0015		x	x	x	x		x	x	x	x
	rs13405352	2	1518726	T	C	-0.0107	0.0019		x	x	x	x		x	x	x	x
	rs17038954	2	1645673	T	C	0.03	0.003		x	x	x	x		x	x	x	x
	rs736870	2	1748702	T	C	-0.0158	0.0016		x	x	x	x		x	x	x	x
	rs10206204	2	5825923	T	G	-0.0097	0.0014		x	x	x	x		x	x	x	x
	rs3922853	2	5830599	A	C	-0.0159	0.0019		x	x	x	x		x	x	x	x
	rs12623864	2	6421045	A	G	0.0105	0.0014		x	x	x	x		x	x	x	x
	rs12475630	2	9634381	T	C	0.0155	0.0015		x	x	x	x		x	x	x	x
	rs3885668	2	10178479	T	C	-0.022	0.0014		x	x	x	x		x	x	x	x
	rs1686497	2	10961184	A	G	0.0081	0.0015		x	x	x	x		x	x	x	x
	rs6705170	2	11502656	A	G	0.0106	0.0014		x	x	x	x		x	x	x	x
	rs2304402	2	11774324	A	G	0.0083	0.0014		x	x	x	x		x	x	x	x
	rs6432244	2	12129329	T	C	0.0142	0.0015		x	x	x	x		x	x	x	x
	rs11685493	2	16003716	A	G	0.0012	0.0014		x	x	x	x		x	x	x	x
	rs6735681	2	16123173	T	C	0.0219	0.0024		x	x	x	x		x	x	x	x
	rs300152	2	17986683	T	G	-0.0129	0.0018		x	x	x	x		x	x	x	x
	rs3761715	2	18583011	T	C	0.0138	0.0018		x	x	x	x		x	x	x	x
	rs9677265	2	18695331	A	G	0.0088	0.0015		x	x	x	x		x	x	x	x
	rs13398721	2	19629304	T	C	0.0159	0.0021		x	x	x	x		x	x	x	x
	rs6732272	2	20042817	T	C	-0.0114	0.0014		x	x	x	x		x	x	x	x
	rs3731667	2	20205197	A	C	-0.0056	0.0021		x	x	x	x		x	x	x	x
	rs12233028	2	20270146	A	G	-0.0271	0.0022		x	x	x	x		x	x	x	x
	rs10179429	2	20524350	T	C	0.0258	0.0037		x	x	x	x		x	x	x	x
	rs10495709	2	20928042	T	C	-0.0101	0.0016		x	x	x	x		x	x	x	x
	rs13386930	2	23871024	A	G	0.0168	0.0021		x	x	x	x		x	x	x	x
	rs925229	2	24234440	A	G	-0.0293	0.0014		x	x	x	x		x	x	x	x
	rs6737037	2	24530308	A	G	0.0002	0.0026		x	x	x	x		x	x	x	x
	rs12713362	2	24875110	A	C	-0.0155	0.0016		x	x	x	x		x	x	x	x
	rs2289195	2	25463483	A	G	0.0375	0.0014		x	x	x	x		x	x	x	x
	rs1260326	2	27730940	T	C	-0.0205	0.0014		x	x	x	x		x	x	x	x
	rs6705961	2	28325201	T	C	0.0116	0.0014		x	x	x	x		x	x	x	x
	rs4666070	2	28624833	A	G	-0.0118	0.0014		x	x	x	x		x	x	x	x
	rs17323225	2	31593265	T	C	0.006	0.004			x	x			x	x	x	x
	rs206834	2	31709417	T	G	-0.0096	0.0017		x	x	x	x		x	x	x	x
	rs17428810	2	32736043	T	C	0.0102	0.0015		x	x	x	x		x	x	x	x
	rs3769573	2	32981965	T	C	0.008	0.0014		x	x	x	x		x	x	x	x
	rs2008845	2	33263907	T	G	0.0147	0.0015		x	x	x	x		x	x	x	x
	rs1545552	2	33360338	A	G	-0.0308	0.0016		x	x	x	x		x	x	x	x
	rs6743685	2	33389595	A	C	-0.0211	0.0014		x	x	x	x		x	x	x	x
	rs877672	2	33501627	A	C	0.0164	0.0014		x	x	x	x		x	x	x	x
	rs11694765	2	33504308	T	C	0.05	0.0035		x	x				x	x	x	x
	rs4627543	2	33815948	T	C	0.0145	0.0018		x	x	x	x		x	x	x	x
	rs1357664	2	36174035	A	C	0.0068	0.0014		x	x	x	x		x	x	x	x
	rs711245	2	36768875	A	G	-0.0236	0.0015		x	x	x	x		x	x	x	x
	rs2058717	2	37649362	A	G	0.0113	0.0019		x	x	x	x		x	x	x	x
	rs9973704	2	37999909	A	G	0.0199	0.0018		x	x	x			x	x	x	x
	rs13002603	2	38005260	A	G	-0.0083	0.0022		x	x	x	x		x	x	x	x
	rs6706045	2	38115194	T	C	-0.0099	0.0015		x	x	x	x		x	x	x	x
	rs6745929	2	38553453	T	C	0.0059	0.0016		x	x	x	x		x	x	x	x
	rs9309037	2	39556784	T	C	-0.0122	0.0019		x	x	x	x		x	x	x	x
	rs11675643	2	40854895	T	G	-0.0089	0.0014		x	x	x	x		x	x	x	x
	rs6728179	2	42182063	T	C	0.0129	0.0017		x	x	x	x		x	x	x	x
	rs222486	2	42649664	T	C	-0.0233	0.0021		x	x	x	x		x	x	x	x
	rs2004578	2	43146858	A	C	0.0091	0.0014		x	x	x			x	x	x	x
	rs4952672	2	43422557	A	G	0.009	0.0014		x	x	x	x		x	x	x	x
	rs6726917	2	43753913	A	C	-0.0206	0.0023		x	x	x	x		x	x	x	x
	rs6712748	2	43880489	A	G	-0.0088	0.0019		x	x	x	x		x	x	x	x
	rs12465669	2	43935446	A	G	0.0091	0.0024		x	x	x	x		x	x	x	x
	rs7602070	2	44388614	A	G	-0.0296	0.0018		x	x	x	x		x	x	x	x
	rs6731122	2	45699992	A	C	-0.0193	0.0026		x	x	x	x		x	x	x	x
	rs12999972	2	46174418	T	C	-0.0096	0.0015		x	x	x	x		x	x	x	x
	rs10211665	2	46526096	T	C	0.0081	0.0015		x	x	x	x		x	x	x	x
	rs12474201	2	46921285	A	G	0.0263	0.0015		x	x	x	x		x	x	x	x
	rs9973596	2	47298103	T	C	0.0147	0.0019		x	x	x	x		x	x	x	x
	rs12328732	2	54724992	T	C	0.0343	0.0037		x	x	x	x		x	x	x	x
	rs2567842	2	54941951	A	G	-0.0131	0.0014		x	x	x	x		x	x	x	x
	rs11674193	2	55062336	T	C	0.0106	0.0039		x	x	x			x	x	x	x
	rs2116491	2	55074978	A	G	0.0182	0.0027		x	x	x	x		x	x	x	x
	rs12464196	2	55312854	T	C	0.0499	0.0055		x	x	x			x	x	x	x
	rs7558687	2	55560347	A	C	-0.0093	0.0015		x	x	x	x		x	x	x	x
	rs17369434	2	56004396	A	G	-0.048	0.0027		x	x	x	x		x	x	x	x
	rs3791679	2	56096892	A	G	0.0666	0.0017		x	x	x	x		x	x	x	x
	rs3791673	2	56113538	A	G	-0.0097	0.0036		x	x	x	x		x	x	x	x
	rs11896539	2	56163904	T	G	-0.0453	0.0026		x	x	x	x		x	x	x	x
	rs6545572	2	56581563	T	C	0.0093	0.0019		x	x	x	x		x	x	x	x
	rs2194701	2	60137193	T	C	-0.0136	0.0014		x	x	x	x		x	x	x	x
	rs10189857	2	60713235	A	G	0.0106	0.0014		x	x	x	x		x	x	x	x
	rs11695818	2	61061134	A	G	0.0143	0.0023		x	x	x	x		x	x	x	x
	rs10496091	2	61482261	A	G	-0.0143	0.0016		x	x	x	x		x	x	x	x
	rs10199255	2	61958106	T	C	-0.0074	0.0015		x	x	x			x	x	x	x
	rs13013389	2	64527455	A	G	0.0116	0.0017		x	x	x	x		x	x	x	x
	rs4671636	2	65200618	A	C	-0.0072	0.0015		x	x	x	x		x	x	x	x
	rs1370394	2	65680310	T	G	-0.0091	0.0015		x	x	x	x		x	x	x	x
	rs702942	2	65756965	A	G	0.0142	0.0015		x	x	x	x		x	x	x	x
	rs4671802	2	67647431	T	C	0.0093	0.0016		x	x	x	x		x	x	x	x
	rs11679294	2	68107869	T	C	0.0089	0.0015		x	x	x	x		x	x	x	x
	rs4078978	2	68359897	T	C	-0.0291	0.0027		x	x	x	x		x	x	x	x
	rs4627609	2	68880436	T	C	-0.0088	0.0015		x	x	x	x		x	x	x	x
	rs4241349	2	69330284	A	G	-0.015	0.0017		x	x	x	x		x	x	x	x
	rs10198416	2	69371634	A	G	-0.0147	0.0016		x	x	x	x		x	x	x	x
	rs7564412	2	69431269	A	G	-0.0111	0.0014		x	x	x	x		x	x	x	x
	rs4852864	2	69818033	T	C	0.0078	0.0014		x	x	x	x		x	x	x	x
	rs7571713	2	70241214	A	G	-0.0239	0.0031		x	x	x	x		x	x	x	x
	rs7590738	2	71525698	A	G	-0.0293	0.0014		x	x	x	x		x	x	x	x
	rs11896727	2	71842826	T	C	-0.0081	0.0015		x	x	x	x		x	x	x	x
	rs4417739	2	71958303	A	G	-0.0148	0.0015		x	x	x	x		x	x	x	x
	rs7575536	2	72336974	T	G	0.0309	0.004		x	x	x			x	x	x	x
	rs4852902	2	73090001	A	G	0.0178	0.0023		x	x	x	x		x	x	x	x
	rs1050146	2	74128433	T	C	-0.0126	0.0018		x	x	x	x		x	x	x	x
	rs10779958	2	74755778	A	C	-0.0147	0.002		x	x	x	x		x	x	x	x
	rs14976	2	85818886	T	C	0.0169	0.0015		x	x	x	x		x	x	x	x
	rs7596717	2	86766212	A	C	0.0092	0.0015		x	x	x	x		x	x	x	x
	rs1805165	2	88874891	A	C	-0.0303	0.0016		x	x	x	x		x	x	x	x
	rs4907311	2	97011362	T	C	-0.0012	0.0015		x	x	x	x		x	x	x	x
	rs13014679	2	97333492	A	C	0.0333	0.0033		x	x	x			x	x	x	x
	rs6746896	2	97410949	A	G	0.0089	0.0015		x	x	x	x		x	x	x	x
	rs2278206	2	99172244	A	G	0.0102	0.0016		x	x	x	x		x	x	x	x
	rs7586377	2	102297982	T	C	-0.0109	0.0015		x	x	x	x		x	x	x	x
	rs7568278	2	104936545	A	G	0.022	0.0031		x	x	x	x		x	x	x	x
	rs6739701	2	105132332	A	G	-0.0151	0.0015		x	x	x	x		x	x	x	x
	rs1159965	2	105481485	A	G	0.0094	0.0015		x	x	x	x		x	x	x	x
	rs4640402	2	105999009	A	C	-0.0123	0.0014		x	x	x	x		x	x	x	x
	rs10203795	2	109055717	T	C	0.0118	0.0014		x	x	x	x		x	x	x	x
	rs17269605	2	109717094	T	C	-0.0172	0.0028		x	x	x			x	x	x	x
	rs3789131	2	111685417	T	C	-0.0098	0.0015		x	x	x	x		x	x	x	x
	rs3789068	2	111909247	A	G	-0.012	0.0014		x	x	x	x		x	x	x	x
	rs7586668	2	113319186	T	C	-0.0081	0.0014		x	x	x	x		x	x	x	x
	rs4848320	2	114010791	T	C	0.0083	0.0016		x	x	x	x		x	x	x	x
	rs11684182	2	114662773	A	G	0.0111	0.0015		x	x	x	x		x	x	x	x
	rs2422241	2	119043036	A	G	-0.0084	0.0014		x	x	x	x		x	x	x	x
	rs563697	2	119414453	A	G	0.0086	0.0016		x	x	x	x		x	x	x	x
	rs3111726	2	120665655	A	G	0.0096	0.0015		x	x	x	x		x	x	x	x
	rs4848115	2	121526871	T	C	-0.0109	0.002		x	x	x	x		x	x	x	x
	rs17005238	2	121575289	T	C	-0.0369	0.0032		x	x	x	x		x	x	x	x
	rs2166898	2	121612659	A	G	-0.0303	0.0019		x	x	x	x		x	x	x	x
	rs12711538	2	121747406	A	G	-0.0081	0.0016		x	x	x	x		x	x	x	x
	rs6753288	2	128169899	A	G	0.0101	0.0014		x	x	x	x		x	x	x	x
	rs10803593	2	128854625	T	C	0.0148	0.0014		x	x	x	x		x	x	x	x
	rs7595689	2	129057292	A	G	0.0114	0.0014		x	x	x	x		x	x	x	x
	rs4369918	2	134488999	A	C	-0.0146	0.0018		x	x	x	x		x	x	x	x
	rs1584239	2	134493642	T	C	-0.0205	0.002		x	x	x	x		x	x	x	x
	rs9798267	2	136129791	A	G	0.0259	0.0027		x	x	x	x		x	x	x	x
	rs6755392	2	145242122	A	G	0.0106	0.0015		x	x	x	x		x	x	x	x
	rs17236969	2	156752459	T	C	0.012	0.002		x	x	x	x		x	x	x	x
	rs7589499	2	157143309	A	G	-0.0116	0.0018		x	x	x	x		x	x	x	x
	rs7561404	2	157464770	T	C	-0.0098	0.0016		x	x	x	x		x	x	x	x
	rs448513	2	159964552	T	C	0.01	0.0015		x	x	x	x		x	x	x	x
	rs7425274	2	161203395	T	C	-0.0124	0.0014		x	x	x	x		x	x	x	x
	rs16848690	2	164456639	T	C	-0.0184	0.0024		x	x	x	x		x	x	x	x
	rs540652	2	169707428	T	C	0.0231	0.0014		x	x	x	x		x	x	x	x
	rs3770433	2	171874024	A	G	-0.0176	0.0015		x	x	x	x		x	x	x	x
	rs6722670	2	172172864	A	G	-0.0228	0.0016		x	x	x	x		x	x	x	x
	rs6433300	2	172464008	T	C	0.0154	0.0017		x	x	x	x		x	x	x	x
	rs6433457	2	174816356	A	G	-0.0189	0.0016		x	x	x	x		x	x	x	x
	rs4972426	2	174910651	T	C	-0.0043	0.0015		x	x	x	x		x	x	x	x
	rs711812	2	176964304	A	C	0.0105	0.0015		x	x	x	x		x	x	x	x
	rs17400325	2	178565913	T	C	-0.0502	0.0035		x	x	x			x	x	x	x
	rs12464787	2	179440029	A	G	-0.0121	0.0015		x	x	x	x		x	x	x	x
	rs12993099	2	179598228	A	G	-0.0164	0.0027		x	x	x			x	x	x	x
	rs1877945	2	180531008	A	G	-0.0092	0.0019		x	x	x	x		x	x	x	x
	rs6747797	2	181984486	A	G	-0.0062	0.0015		x	x	x	x		x	x	x	x
	rs833149	2	183223013	T	C	0.0131	0.0014		x	x	x	x		x	x	x	x
	rs16823787	2	183692791	A	G	-0.0189	0.0026		x	x	x	x		x	x	x	x
	rs288326	2	183703336	A	G	0.0237	0.0022		x	x	x			x	x	x	x
	rs6434213	2	188103346	A	G	0.0084	0.0021		x	x	x	x		x	x	x	x
	rs2203715	2	191808883	T	C	-0.0171	0.0016		x	x	x	x		x	x	x	x
	rs6744584	2	199238013	T	C	0.0162	0.0017		x	x	x	x		x	x	x	x
	rs2054123	2	199485363	A	G	0.01	0.0016		x	x	x	x		x	x	x	x
	rs1878664	2	199705711	T	C	0.0106	0.0017		x	x	x	x		x	x	x	x
	rs2347287	2	201007114	T	C	0.0117	0.0019		x	x	x	x		x	x	x	x
	rs10497854	2	201854175	A	C	0.0251	0.0039		x	x	x			x	x	x	x
	rs2280509	2	202897368	T	C	-0.0121	0.0018		x	x	x	x		x	x	x	x
	rs6735994	2	203198147	A	G	0.0177	0.0016		x	x	x	x		x	x	x	x
	rs2222413	2	204426761	A	G	0.0092	0.0015		x	x	x	x		x	x	x	x
	rs11896555	2	208756352	T	C	-0.0119	0.0016		x	x	x	x		x	x	x	x
	rs7570090	2	210880893	T	C	0.0092	0.0014		x	x	x	x		x	x	x	x
	rs1354617	2	213314225	A	G	0.0103	0.0014		x	x	x	x		x	x	x	x
	rs1384397	2	213879274	A	G	-0.0077	0.0016		x	x	x	x		x	x	x	x
	rs1250240	2	216295014	A	G	0.0134	0.0016		x	x	x	x		x	x	x	x
	rs10932618	2	216403098	T	C	0.0142	0.0014		x	x	x	x		x	x	x	x
	rs16856547	2	217581177	A	G	0.022	0.0031		x	x	x	x		x	x	x	x
	rs10178069	2	217720468	A	G	0.0173	0.0019		x	x	x	x		x	x	x	x
	rs10211546	2	217892397	A	G	0.0145	0.0015		x	x	x	x		x	x	x	x
	rs17181956	2	218146080	T	C	-0.0262	0.0023		x	x	x	x		x	x	x	x
	rs1600212	2	218279110	T	C	-0.0274	0.0015		x	x	x	x		x	x	x	x
	rs6754424	2	218592780	A	G	-0.0293	0.0023		x	x	x	x		x	x	x	x
	rs13429408	2	219142860	A	C	0.0217	0.0014		x	x	x	x		x	x	x	x
	rs492400	2	219349752	T	C	0.0279	0.0014		x	x	x	x		x	x	x	x
	rs12989189	2	219497928	A	C	0.0107	0.0022		x	x	x	x		x	x	x	x
	rs17608593	2	219890663	T	G	0.06	0.0039		x	x	x	x		x	x	x	x
	rs17608747	2	219982100	T	C	-0.0174	0.0018		x	x	x	x		x	x	x	x
	rs2293081	2	220011092	A	C	0.0355	0.0021		x	x	x	x		x	x	x	x
	rs7589023	2	220138586	T	C	-0.0158	0.0019		x	x	x	x		x	x	x	x
	rs824928	2	222800746	A	G	-0.0127	0.002		x	x	x	x		x	x	x	x
	rs2602673	2	225063126	A	G	0.0231	0.0014		x	x	x	x		x	x	x	x
	rs6725873	2	226557984	T	C	-0.0101	0.0016		x	x	x	x		x	x	x	x
	rs11686139	2	227291415	A	C	0.0182	0.0018		x	x	x	x		x	x	x	x
	rs13015698	2	227700818	T	C	0.0099	0.0015		x	x	x	x		x	x	x	x
	rs4349340	2	228390086	T	C	0.008	0.0015		x	x	x	x		x	x	x	x
	rs17440378	2	231979355	T	C	0.0035	0.0019		x	x	x	x		x	x	x	x
	rs12998237	2	232276651	T	C	0.0183	0.0017		x	x	x	x		x	x	x	x
	rs997400	2	232332847	T	C	-0.0254	0.0014		x	x	x	x		x	x	x	x
	rs3107179	2	232788325	T	C	0.0241	0.0015		x	x	x	x		x	x	x	x
	rs7571816	2	233077064	A	G	0.0733	0.0048		x	x	x	x		x	x	x	x
	rs4973517	2	233161818	T	C	0.0373	0.0016		x	x	x	x		x	x	x	x
	rs17296210	2	233446568	A	G	-0.0142	0.0016		x	x	x	x		x	x	x	x
	rs283468	2	233658309	T	C	-0.0187	0.0015		x	x	x	x		x	x	x	x
	rs7590181	2	236573580	A	G	-0.0118	0.0018		x	x	x	x		x	x	x	x
	rs3790995	2	238259675	A	G	0.0092	0.0015		x	x	x	x		x	x	x	x
	rs7340253	2	239374836	A	G	0.0119	0.0014		x	x	x	x		x	x	x	x
	rs6714931	2	241750888	A	G	0.0293	0.0034		x	x	x	x		x	x	x	x
	rs4676386	2	241774986	A	C	0.0174	0.0014		x	x	x	x		x	x	x	x
	rs7425888	2	241927005	A	G	0.0137	0.0021		x	x	x	x		x	x	x	x
	rs10933529	2	242028282	T	C	0.0131	0.002		x	x	x	x		x	x	x	x
	rs10933548	2	242234837	T	C	-0.0168	0.0015		x	x	x	x		x	x	x	x
	rs876531	2	242500662	T	C	-0.0218	0.0015		x	x	x	x		x	x	x	x
	rs250393	3	8915652	A	G	-0.0135	0.0018		x	x	x	x		x	x	x	x
	rs9827283	3	8996747	A	G	0.015	0.0021		x	x	x	x		x	x	x	x
	rs2728923	3	9403515	T	G	0.0139	0.002		x	x	x	x		x	x	x	x
	rs6768339	3	10006079	A	C	-0.0137	0.0017		x	x	x	x		x	x	x	x
	rs703912	3	10391426	A	G	0.0123	0.0019		x	x	x	x		x	x	x	x
	rs2442795	3	11551200	T	G	-0.0085	0.0019		x	x	x	x		x	x	x	x
	rs2442778	3	11654412	A	G	0.0418	0.0033		x	x	x	x		x	x	x	x
	rs2596830	3	12631774	A	G	0.0153	0.0014		x	x	x	x		x	x	x	x
	rs2597513	3	13555836	T	C	-0.0372	0.0023		x	x	x	x		x	x	x	x
	rs4525847	3	13810670	A	C	-0.0161	0.0016		x	x	x	x		x	x	x	x
	rs3733170	3	14223224	T	C	-0.0367	0.0038		x	x	x	x		x	x	x	x
	rs4685234	3	14965466	T	C	-0.0119	0.0015		x	x	x	x		x	x	x	x
	rs13070935	3	15007714	A	C	-0.0131	0.0021		x	x	x	x		x	x	x	x
	rs2596657	3	17238673	A	G	0.0083	0.0014		x	x	x	x		x	x	x	x
	rs13078875	3	23097388	T	C	0.0082	0.0015		x	x	x	x		x	x	x	x
	rs4619807	3	23193928	A	G	0.0114	0.0015		x	x	x	x		x	x	x	x
	rs2089848	3	24106647	A	G	0.0149	0.002		x	x	x	x		x	x	x	x
	rs9881663	3	24227093	T	G	0.0262	0.0048		x	x	x	x		x	x	x	x
	rs9814223	3	24362252	A	G	-0.0132	0.0018			x	x	x		x	x	x	x
	rs1603983	3	25149547	A	C	-0.0134	0.0017		x	x	x	x		x	x	x	x
	rs1483831	3	25383666	A	G	0.014	0.0017		x	x	x	x		x	x	x	x
	rs7624087	3	30078357	T	C	-0.0122	0.0014		x	x	x	x		x	x	x	x
	rs7648704	3	32941852	T	G	0.0079	0.0015		x	x	x	x		x	x	x	x
	rs6810039	3	33194990	A	C	-0.0127	0.0015		x	x	x	x		x	x	x	x
	rs9850785	3	33559622	A	G	-0.0082	0.0014		x	x	x	x		x	x	x	x
	rs9816270	3	33566770	T	G	-0.0553	0.005		x	x	x			x	x	x	x
	rs6550457	3	37182198	T	C	0.0096	0.0014		x	x	x	x		x	x	x	x
	rs2886141	3	37716880	T	C	0.0119	0.0014		x	x	x	x		x	x	x	x
	rs9826470	3	38019428	T	C	0.0223	0.0017		x	x	x	x		x	x	x	x
	rs4973930	3	41306063	A	C	-0.0161	0.0014		x	x	x	x		x	x	x	x
	rs3732858	3	43097765	A	G	-0.0215	0.0019		x	x	x	x		x	x	x	x
	rs7633770	3	46688562	A	G	-0.0118	0.0015		x	x	x	x		x	x	x	x
	rs724448	3	46935734	A	C	0.0136	0.0015		x	x	x	x		x	x	x	x
	rs17784714	3	47511698	T	C	0.0259	0.0018		x	x	x			x	x	x	x
	rs1264194	3	48625266	T	C	-0.0178	0.0016		x	x	x	x		x	x	x	x
	rs4256170	3	51192126	A	G	0.1062	0.0053		x	x	x			x	x	x	x
	rs9866081	3	52070874	A	G	-0.0139	0.0025		x	x	x	x		x	x	x	x
	rs1133415	3	52575831	A	G	-0.0171	0.0014		x	x	x	x		x	x	x	x
	rs2163167	3	53131772	T	C	0.0296	0.0014		x	x	x	x		x	x	x	x
	rs750170	3	53201898	A	G	-0.0109	0.0021		x	x	x	x		x	x	x	x
	rs793202	3	53511648	A	G	-0.0117	0.0014		x	x	x	x		x	x	x	x
	rs11709171	3	53669904	A	C	-0.0123	0.0018		x	x	x	x		x	x	x	x
	rs358056	3	55063628	A	C	-0.0093	0.0016		x	x	x	x		x	x	x	x
	rs1499890	3	55489798	A	G	0.0172	0.0014		x	x	x	x		x	x	x	x
	rs2317252	3	56687708	T	C	-0.0231	0.0014		x	x	x	x		x	x	x	x
	rs1658343	3	58009018	T	C	0.0209	0.0015		x	x	x	x		x	x	x	x
	rs8640	3	58154327	T	C	0.0134	0.0016		x	x	x	x		x	x	x	x
	rs11713310	3	58320984	A	G	0.0073	0.0015		x	x	x	x		x	x	x	x
	rs9837001	3	61512580	A	G	-0.0201	0.0014		x	x	x	x		x	x	x	x
	rs6445247	3	62005655	A	G	-0.0143	0.0016		x	x	x	x		x	x	x	x
	rs9790019	3	62135989	A	G	0.0161	0.0025		x	x	x	x		x	x	x	x
	rs17806888	3	67416322	T	C	0.0261	0.0022		x	x	x	x		x	x	x	x
	rs939864	3	70330835	A	G	0.0104	0.0018		x	x	x	x		x	x	x	x
	rs11917612	3	71473987	T	C	-0.0124	0.0016		x	x	x	x		x	x	x	x
	rs6549499	3	73094058	T	C	0.0106	0.0014		x	x	x	x		x	x	x	x
	rs1836918	3	87032004	T	C	0.0093	0.0016		x	x	x	x		x	x	x	x
	rs300982	3	87325753	A	G	-0.0273	0.0032		x	x	x			x	x	x	x
	rs12494976	3	99088366	A	G	-0.0113	0.0019		x	x	x	x		x	x	x	x
	rs13086822	3	100443108	A	G	-0.0094	0.0016		x	x	x	x		x	x	x	x
	rs13088318	3	101242751	A	G	-0.0108	0.0015		x	x	x	x		x	x	x	x
	rs3772554	3	105257485	A	G	-0.0112	0.002		x	x	x	x		x	x	x	x
	rs3772512	3	105495074	T	C	0.0123	0.0024		x	x	x	x		x	x	x	x
	rs1426953	3	107224046	T	C	0.0095	0.0015		x	x	x	x		x	x	x	x
	rs1797626	3	112826253	T	C	0.0174	0.0015		x	x	x	x		x	x	x	x
	rs10511323	3	112958324	A	G	0.0173	0.0019		x	x	x	x		x	x	x	x
	rs12497297	3	114045613	T	C	-0.0201	0.0042		x	x	x			x	x	x	x
	rs9873460	3	114199650	T	C	-0.0166	0.0015		x	x	x	x		x	x	x	x
	rs1523266	3	114557105	T	C	0.0334	0.003		x	x	x	x		x	x	x	x
	rs9848751	3	114984890	T	C	-0.0025	0.0018		x	x	x	x		x	x	x	x
	rs11715566	3	117562436	T	C	0.0115	0.0014		x	x	x	x		x	x	x	x
	rs9289196	3	122268506	T	C	0.0095	0.0019		x	x	x	x		x	x	x	x
	rs11708067	3	123065778	A	G	0.0169	0.0017		x	x	x	x		x	x	x	x
	rs12488684	3	123897358	T	C	-0.0078	0.0015		x	x	x	x		x	x	x	x
	rs11717152	3	128201013	A	C	-0.0115	0.0017		x	x	x	x		x	x	x	x
	rs6765930	3	129020778	A	G	-0.0385	0.0017		x	x	x	x		x	x	x	x
	rs6775488	3	129027158	T	G	-0.0292	0.0024		x	x	x	x		x	x	x	x
	rs2285373	3	129308209	A	G	0.0251	0.0025		x	x	x	x		x	x	x	x
	rs17414558	3	132434156	T	C	0.016	0.0023		x	x	x	x		x	x	x	x
	rs10935070	3	133341988	T	C	0.0069	0.0015		x	x	x	x		x	x	x	x
	rs7639683	3	133973731	A	G	0.0148	0.0014		x	x	x	x		x	x	x	x
	rs4539979	3	134287597	T	C	0.022	0.0015		x	x	x	x		x	x	x	x
	rs1393786	3	135854035	A	C	-0.0293	0.0016		x	x	x	x		x	x	x	x
	rs9289540	3	137208809	T	C	0.0072	0.0018		x	x	x	x		x	x	x	x
	rs2871960	3	141121814	A	C	-0.0773	0.0014		x	x	x	x		x	x	x	x
	rs16851441	3	141173521	A	G	0.0117	0.0025		x	x	x	x		x	x	x	x
	rs6440018	3	141348062	A	G	-0.0006	0.0015		x	x	x	x		x	x	x	x
	rs2707982	3	142604476	A	G	0.0124	0.0015		x	x	x	x		x	x	x	x
	rs3804664	3	145810408	A	G	0.012	0.0014		x	x	x	x		x	x	x	x
	rs323623	3	151978186	A	C	0.0119	0.0015		x	x	x	x		x	x	x	x
	rs4513429	3	152187279	T	G	0.0101	0.0015		x	x	x	x		x	x	x	x
	rs7652298	3	156983414	T	C	0.0185	0.0016		x	x	x	x		x	x	x	x
	rs827176	3	157964669	A	G	-0.0205	0.0015		x	x	x	x		x	x	x	x
	rs16851782	3	167800290	T	C	0.0113	0.0015		x	x	x	x		x	x	x	x
	rs1290786	3	169097381	T	C	-0.0136	0.0014		x	x	x	x		x	x	x	x
	rs1997280	3	169238015	T	C	0.0144	0.0015		x	x	x			x	x	x	x
	rs1045210	3	170114078	A	C	0.0081	0.0015		x	x	x	x		x	x	x	x
	rs4894797	3	171783546	A	G	0.012	0.0014		x	x	x	x		x	x	x	x
	rs1874259	3	171963717	T	C	0.0354	0.0014		x	x	x	x		x	x	x	x
	rs572169	3	172165727	T	C	0.0328	0.0015		x	x	x	x		x	x	x	x
	rs10937151	3	183532634	T	C	-0.0188	0.0019		x	x	x	x		x	x	x	x
	rs11545169	3	184020542	T	G	-0.0216	0.002		x	x	x	x		x	x	x	x
	rs2377115	3	184525971	T	C	-0.005	0.0018		x	x	x	x		x	x	x	x
	rs6808808	3	185501238	A	G	-0.017	0.004		x	x	x	x		x	x	x	x
	rs720390	3	185548683	A	G	0.0329	0.0015		x	x	x	x		x	x	x	x
	rs2300922	3	185651469	T	C	0.0159	0.0014		x	x	x	x		x	x	x	x
	rs4686904	3	187438522	T	C	-0.0203	0.0015		x	x	x	x		x	x	x	x
	rs10937325	3	187600070	T	G	0.0114	0.0016		x	x	x	x		x	x	x	x
	rs9871418	3	187765339	A	G	0.0136	0.0022		x	x	x	x		x	x	x	x
	rs9867814	3	187877584	A	G	-0.0116	0.0015		x	x	x	x		x	x	x	x
	rs13076750	3	188059443	A	G	-0.0124	0.0016		x	x	x	x		x	x	x	x
	rs6444307	3	188307518	A	G	-0.0134	0.0015		x	x	x	x		x	x	x	x
	rs13079477	3	188540034	T	C	-0.0137	0.0018		x	x	x			x	x	x	x
	rs1501604	3	190667598	A	G	-0.0108	0.0015		x	x	x	x		x	x	x	x
	rs13058800	3	190804380	T	G	0.0147	0.0019		x	x	x	x		x	x	x	x
	rs6773834	3	190920516	A	G	-0.0119	0.0015		x	x	x	x		x	x	x	x
	rs9841435	3	191111160	A	G	-0.0142	0.0015		x	x	x	x		x	x	x	x
	rs6774653	3	194061561	A	G	-0.0126	0.0015		x	x	x	x		x	x	x	x
	rs6437437	3	194656826	T	C	0.0091	0.0015		x	x	x	x		x	x	x	x
	rs9863270	3	194820658	A	G	0.0127	0.0019		x	x	x	x		x	x	x	x
	rs6814476	4	1008404	A	G	-0.0196	0.0039		x	x	x	x		x	x	x	x
	rs1732100	4	1281761	T	C	-0.0087	0.0014		x	x	x	x		x	x	x	x
	rs2247341	4	1701317	A	G	0.0262	0.0015		x	x	x	x		x	x	x	x
	rs11725821	4	1990425	A	G	0.0068	0.0017		x	x	x	x		x	x	x	x
	rs6810591	4	2213819	A	G	0.0297	0.0031		x	x	x	x		x	x	x	x
	rs3129317	4	3287655	A	G	0.0143	0.0015		x	x	x	x		x	x	x	x
	rs3752442	4	3446883	A	G	-0.0172	0.0018		x	x	x	x		x	x	x	x
	rs2498323	4	3451109	A	G	-0.0203	0.0024		x	x	x	x		x	x	x	x
	rs11722554	4	5016883	A	G	-0.0496	0.0039		x	x	x			x	x	x	x
	rs4689977	4	5022496	A	G	0.0248	0.002		x	x	x	x		x	x	x	x
	rs17770213	4	7896866	T	C	-0.0153	0.0014		x	x	x	x		x	x	x	x
	rs1949733	4	8503359	A	G	-0.0131	0.0016		x	x	x	x		x	x	x	x
	rs9685931	4	8589023	A	G	0.0221	0.0024		x	x	x	x		x	x	x	x
	rs2302580	4	8608634	T	C	-0.0243	0.0015		x	x	x	x		x	x	x	x
	rs7677121	4	10654107	T	G	0.0096	0.0014		x	x	x	x		x	x	x	x
	rs13144936	4	12744112	T	C	0.0392	0.0032		x	x	x			x	x	x	x
	rs763318	4	12963574	A	G	-0.0259	0.0014		x	x	x	x		x	x	x	x
	rs4834927	4	13194091	A	G	-0.0193	0.0015		x	x	x	x		x	x	x	x
	rs10016290	4	13525398	T	G	0.0083	0.0024		x	x	x	x		x	x	x	x
	rs10939485	4	13538956	A	G	0.0189	0.0018		x	x	x	x		x	x	x	x
	rs9993121	4	14723522	T	C	-0.0274	0.0046		x	x	x			x	x	x	x
	rs11941723	4	17812528	A	G	0.0581	0.0043		x	x	x	x		x	x	x	x
	rs16895971	4	17884986	T	C	0.0756	0.0021		x	x	x	x		x	x	x	x
	rs6449377	4	18433152	A	G	0.0051	0.0014		x	x	x	x		x	x	x	x
	rs1512102	4	26016803	A	G	-0.0114	0.0016		x	x	x	x		x	x	x	x
	rs1006181	4	38004280	T	C	0.0093	0.0017		x	x	x	x		x	x	x	x
	rs4833034	4	38318354	T	C	-0.0083	0.0015		x	x	x	x		x	x	x	x
	rs7688346	4	38677453	A	G	0.0215	0.0021		x	x	x	x		x	x	x	x
	rs3796536	4	38692940	A	G	-0.0185	0.0028		x	x	x	x		x	x	x	x
	rs6820957	4	38875139	A	G	-0.0126	0.0016		x	x	x	x		x	x	x	x
	rs958633	4	39339933	T	C	-0.0163	0.0014		x	x	x	x		x	x	x	x
	rs13104353	4	39643536	T	C	-0.012	0.0015		x	x	x	x		x	x	x	x
	rs1377349	4	41387463	T	G	0.0098	0.0016		x	x	x	x		x	x	x	x
	rs7689003	4	45125825	A	G	0.0123	0.0015		x	x	x	x		x	x	x	x
	rs924837	4	45972653	A	G	-0.0099	0.0015		x	x	x	x		x	x	x	x
	rs10029732	4	48498679	A	G	-0.0182	0.0014		x	x	x	x		x	x	x	x
	rs7684450	4	54301161	A	G	0.0139	0.002		x	x	x	x		x	x	x	x
	rs3805148	4	56306810	A	C	-0.017	0.0015		x	x	x	x		x	x	x	x
	rs10517367	4	56935796	T	C	-0.0104	0.0016		x	x	x	x		x	x	x	x
	rs17081935	4	57823476	T	C	0.0336	0.0018		x	x	x	x		x	x	x	x
	rs7697556	4	73515313	T	C	0.0315	0.0014		x	x	x	x		x	x	x	x
	rs919047	4	73770378	A	G	-0.0056	0.0017		x	x	x	x		x	x	x	x
	rs4694168	4	74372754	T	C	-0.0058	0.002		x	x	x	x		x	x	x	x
	rs2703126	4	77819842	T	C	-0.0104	0.0016		x	x	x	x		x	x	x	x
	rs13119535	4	81547184	A	G	0.0303	0.0043		x	x	x			x	x	x	x
	rs1901568	4	82187030	T	C	-0.0443	0.0015		x	x	x	x		x	x	x	x
	rs1427461	4	83241134	A	G	0.0156	0.0017		x	x	x	x		x	x	x	x
	rs12642612	4	85392995	A	G	-0.0105	0.0017		x	x	x	x		x	x	x	x
	rs17010957	4	86719165	T	C	0.0207	0.0021		x	x	x	x		x	x	x	x
	rs12508579	4	87357788	T	C	0.0207	0.006		x	x	x			x	x	x	x
	rs2904103	4	87421157	A	G	-0.0308	0.0032		x	x	x			x	x	x	x
	rs7691791	4	88286409	T	C	-0.012	0.0016		x	x	x	x		x	x	x	x
	rs1545735	4	88578487	T	C	0.018	0.0014		x	x	x	x		x	x	x	x
	rs17013191	4	88750629	T	C	-0.0169	0.0016		x	x	x	x		x	x	x	x
	rs16996144	4	89897522	A	G	-0.0091	0.0014		x	x	x	x		x	x	x	x
	rs13107325	4	103188709	T	C	-0.0302	0.0028		x	x	x			x	x	x	x
	rs10026360	4	104374596	T	C	-0.0138	0.0016		x	x	x	x		x	x	x	x
	rs882920	4	105059801	T	C	-0.0097	0.0015		x	x	x	x		x	x	x	x
	rs10008015	4	106005247	T	C	0.027	0.0024		x	x	x	x		x	x	x	x
	rs10010325	4	106106353	A	C	0.0289	0.0014		x	x	x	x		x	x	x	x
	rs10050189	4	106402089	A	G	0.0058	0.0016		x	x	x	x		x	x	x	x
	rs4956038	4	109098163	A	C	-0.0121	0.0015		x	x	x	x		x	x	x	x
	rs1558172	4	109276830	A	G	-0.0133	0.0015		x	x	x	x		x	x	x	x
	rs17583662	4	109461985	A	G	-0.0193	0.0015		x	x	x	x		x	x	x	x
	rs6533498	4	111112788	A	C	-0.0093	0.0015		x	x	x	x		x	x	x	x
	rs2374218	4	114816990	T	C	-0.0115	0.0015		x	x	x	x		x	x	x	x
	rs6827199	4	114896904	A	G	0.0141	0.0015		x	x	x	x		x	x	x	x
	rs7698598	4	119951647	A	G	-0.0104	0.0021		x	x	x	x		x	x	x	x
	rs6838153	4	122720999	A	G	-0.0228	0.0015		x	x	x	x		x	x	x	x
	rs769242	4	122742217	T	C	-0.0248	0.0035		x	x	x	x		x	x	x	x
	rs10518406	4	123762897	A	G	-0.0274	0.0039		x	x	x			x	x	x	x
	rs12513181	4	123835656	A	C	-0.019	0.0016		x	x	x	x		x	x	x	x
	rs11944380	4	124119834	T	C	-0.0174	0.0021		x	x	x	x		x	x	x	x
	rs4833963	4	124921654	A	G	-0.0128	0.0015		x	x	x	x		x	x	x	x
	rs2421231	4	135141248	A	C	-0.0081	0.0014		x	x	x	x		x	x	x	x
	rs6811274	4	138283405	T	C	0.0101	0.0014		x	x	x	x		x	x	x	x
	rs11941589	4	140115744	A	G	-0.0113	0.0014		x	x	x	x		x	x	x	x
	rs6820313	4	140134659	T	G	0.0078	0.0014		x	x	x	x		x	x	x	x
	rs300904	4	144239825	A	G	-0.0147	0.0014		x	x	x	x		x	x	x	x
	rs17017911	4	144480634	A	G	0.0251	0.0018		x	x	x	x		x	x	x	x
	rs7689420	4	145568352	T	C	-0.0837	0.0019		x	x	x	x		x	x	x	x
	rs17777628	4	145592686	A	G	-0.051	0.0038		x	x	x	x		x	x	x	x
	rs13111336	4	146214431	A	G	-0.0324	0.0029		x	x	x			x	x	x	x
	rs2118438	4	146428384	A	G	0.0034	0.0019		x	x	x	x		x	x	x	x
	rs17805818	4	146581369	A	G	0.014	0.003		x	x	x			x	x	x	x
	rs4835018	4	146753330	T	C	-0.0102	0.0017		x	x	x	x		x	x	x	x
	rs11930385	4	146845752	T	C	0.0117	0.0015		x	x	x	x		x	x	x	x
	rs11100904	4	146904304	T	C	0.0092	0.0015		x	x	x	x		x	x	x	x
	rs10857228	4	148979700	T	C	-0.0091	0.0016		x	x	x	x		x	x	x	x
	rs6848368	4	149697086	A	C	-0.0133	0.0018		x	x	x	x		x	x	x	x
	rs1443088	4	152450126	A	G	-0.0142	0.0014		x	x	x	x		x	x	x	x
	rs17299889	4	154831619	A	G	0.0056	0.0015		x	x	x	x		x	x	x	x
	rs10517658	4	157788190	A	G	-0.0224	0.0026		x	x	x	x		x	x	x	x
	rs4504305	4	158903953	A	G	-0.0108	0.0015		x	x	x	x		x	x	x	x
	rs955748	4	184215675	A	G	-0.0246	0.0017		x	x	x	x		x	x	x	x
	rs2310357	4	186697494	T	C	-0.0158	0.0016		x	x	x	x		x	x	x	x
	rs1574220	5	314518	T	C	-0.0286	0.0028		x	x	x	x		x	x	x	x
	rs10630	5	1462720	A	G	-0.0079	0.0016		x	x	x	x		x	x	x	x
	rs769109	5	3118802	T	C	-0.0125	0.002		x	x	x	x		x	x	x	x
	rs274679	5	6751426	A	C	0.0134	0.0015		x	x	x	x		x	x	x	x
	rs875525	5	14747247	T	C	-0.0096	0.0016		x	x	x	x		x	x	x	x
	rs860664	5	14960235	T	G	-0.0161	0.002		x	x	x	x		x	x	x	x
	rs17409588	5	31528627	T	C	-0.0164	0.0015		x	x	x	x		x	x	x	x
	rs3811958	5	32772043	A	G	-0.0298	0.0016		x	x	x	x		x	x	x	x
	rs1173727	5	32830521	T	C	0.0368	0.0015		x	x	x	x		x	x	x	x
	rs11744178	5	33005008	T	C	0.0227	0.0015		x	x	x	x		x	x	x	x
	rs1876658	5	33012520	A	C	-0.0439	0.0065		x	x	x			x	x	x	x
	rs1813313	5	33271984	A	C	0.0362	0.0024		x	x	x	x		x	x	x	x
	rs1609500	5	35211240	A	C	0.0074	0.0015		x	x	x	x		x	x	x	x
	rs12656216	5	36160668	A	G	0.0192	0.0018		x	x	x	x		x	x	x	x
	rs16902835	5	36225246	T	C	-0.0089	0.0014		x	x	x	x		x	x	x	x
	rs2731880	5	36603384	T	C	0.0083	0.0014		x	x	x	x		x	x	x	x
	rs292168	5	36807189	A	G	0.0225	0.0014		x	x	x	x		x	x	x	x
	rs327267	5	38651230	A	G	0.0069	0.0014		x	x	x	x		x	x	x	x
	rs9292741	5	39427155	A	G	0.0221	0.0016		x	x	x	x		x	x	x	x
	rs11740415	5	42582527	T	C	-0.0164	0.0016		x	x	x	x		x	x	x	x
	rs2972756	5	42820125	A	G	-0.0218	0.0014		x	x	x	x		x	x	x	x
	rs12152958	5	43940059	T	G	0.017	0.0043		x	x	x			x	x	x	x
	rs2962246	5	50449814	A	G	-0.013	0.0016		x	x	x	x		x	x	x	x
	rs1423544	5	52037509	T	C	0.0073	0.0015		x	x	x	x		x	x	x	x
	rs6450136	5	52765331	A	C	-0.0125	0.0016		x	x	x	x		x	x	x	x
	rs35941	5	53606295	T	C	-0.0092	0.002		x	x	x	x		x	x	x	x
	rs6897117	5	54986775	T	C	0.032	0.0015		x	x	x	x		x	x	x	x
	rs157845	5	55796639	T	C	0.0112	0.0016		x	x	x	x		x	x	x	x
	rs702691	5	56114526	T	G	-0.0181	0.0015		x	x	x	x		x	x	x	x
	rs854037	5	57091783	A	G	0.0117	0.0018		x	x	x	x		x	x	x	x
	rs11738454	5	58342120	T	C	0.0159	0.0021		x	x	x	x		x	x	x	x
	rs6877743	5	58454191	A	C	0.0098	0.0014		x	x	x	x		x	x	x	x
	rs7703022	5	58595606	T	C	-0.0139	0.0015		x	x	x	x		x	x	x	x
	rs10447098	5	60831133	T	C	-0.0107	0.0018		x	x	x	x		x	x	x	x
	rs3857267	5	63917733	A	G	-0.0085	0.0027		x	x	x	x		x	x	x	x
	rs264759	5	64381897	T	G	-0.0182	0.0015		x	x	x	x		x	x	x	x
	rs10053096	5	64573981	T	C	-0.0024	0.0015		x	x	x	x		x	x	x	x
	rs4700677	5	64666225	A	G	0.018	0.0039		x	x	x	x		x	x	x	x
	rs11738854	5	64673915	T	C	-0.023	0.0021		x	x	x	x		x	x	x	x
	rs456775	5	66199501	T	C	0.0079	0.0014		x	x	x	x		x	x	x	x
	rs10515054	5	67106808	A	G	-0.0432	0.0045		x	x	x	x		x	x	x	x
	rs7710020	5	67142633	A	G	-0.0061	0.0014		x	x	x	x		x	x	x	x
	rs999826	5	67275356	A	G	-0.0136	0.0017		x	x	x	x		x	x	x	x
	rs430191	5	67323552	A	G	0.0267	0.0025		x	x	x			x	x	x	x
	rs3886182	5	67432791	T	C	0.008	0.0014		x	x	x	x		x	x	x	x
	rs2112208	5	67564327	T	C	0.012	0.0017		x	x	x	x		x	x	x	x
	rs3756668	5	67596088	A	G	-0.0178	0.0014		x	x	x	x		x	x	x	x
	rs6897355	5	67823616	T	C	0.0081	0.0015		x	x	x	x		x	x	x	x
	rs415817	5	71844878	T	C	-0.0129	0.0017		x	x	x	x		x	x	x	x
	rs7709903	5	72080422	T	C	0.0181	0.0019		x	x	x	x		x	x	x	x
	rs34651	5	72144005	T	C	-0.0382	0.0027		x	x	x	x		x	x	x	x
	rs13160226	5	72434224	A	G	-0.0107	0.0017		x	x	x	x		x	x	x	x
	rs2454846	5	73959526	A	G	-0.0116	0.0016		x	x	x	x		x	x	x	x
	rs6881736	5	77144066	A	G	-0.0096	0.0014		x	x	x	x		x	x	x	x
	rs12520209	5	77506956	T	C	-0.0244	0.0017		x	x	x	x		x	x	x	x
	rs10805921	5	78150712	A	G	-0.0156	0.002		x	x	x	x		x	x	x	x
	rs7712162	5	78945171	T	C	0.0196	0.0019		x	x	x	x		x	x	x	x
	rs411840	5	81014958	T	C	0.0098	0.0014		x	x	x	x		x	x	x	x
	rs457008	5	81074655	T	C	-0.0068	0.0014		x	x	x	x		x	x	x	x
	rs13163838	5	86204545	T	G	0.014	0.0016		x	x	x	x		x	x	x	x
	rs4421140	5	86656964	T	C	-0.01	0.0017		x	x	x	x		x	x	x	x
	rs13187743	5	86958814	T	C	-0.0178	0.0026		x	x	x	x		x	x	x	x
	rs10069251	5	87228571	A	C	-0.0076	0.0019		x	x	x	x		x	x	x	x
	rs10037512	5	88354675	T	C	0.0277	0.0014		x	x	x	x		x	x	x	x
	rs11748980	5	88833522	T	C	0.0146	0.0014		x	x	x	x		x	x	x	x
	rs4489092	5	90420644	T	G	-0.0139	0.0015		x	x	x	x		x	x	x	x
	rs1393625	5	101876929	A	G	0.0051	0.0016		x	x	x	x		x	x	x	x
	rs7729395	5	102100576	T	C	-0.0311	0.0034		x	x	x			x	x	x	x
	rs13185815	5	108116542	T	G	0.034	0.0027		x	x	x	x		x	x	x	x
	rs9326750	5	108173003	A	G	0.0266	0.0017		x	x	x	x		x	x	x	x
	rs1145124	5	111027410	T	C	0.0133	0.002		x	x	x	x		x	x	x	x
	rs2020383	5	112074356	T	C	-0.0159	0.0014		x	x	x			x	x	x	x
	rs4921010	5	115041671	T	C	0.0236	0.0016		x	x	x	x		x	x	x	x
	rs26537	5	115177014	T	C	0.0092	0.0015		x	x	x	x		x	x	x	x
	rs12523269	5	119867065	T	C	-0.0132	0.0019		x	x	x	x		x	x	x	x
	rs7727610	5	121389089	T	G	-0.0106	0.0034		x	x	x	x		x	x	x	x
	rs1428387	5	122705244	T	C	-0.0117	0.0046		x	x	x	x		x	x	x	x
	rs13184896	5	122734005	T	G	-0.0242	0.0014		x	x	x	x		x	x	x	x
	rs10463782	5	123930829	T	C	-0.0051	0.0015		x	x	x	x		x	x	x	x
	rs7717604	5	123989617	T	C	0.0152	0.0015		x	x	x	x		x	x	x	x
	rs453202	5	126855505	T	G	0.0098	0.0015		x	x	x	x		x	x	x	x
	rs251215	5	127543622	A	C	-0.0164	0.0014		x	x	x	x		x	x	x	x
	rs12109794	5	127568650	A	G	0.0768	0.0072							x	x	x	x
	rs154001	5	127685135	T	C	0.0173	0.0015		x	x	x	x		x	x	x	x
	rs6866701	5	129069848	A	G	0.0402	0.0027		x	x	x			x	x	x	x
	rs11242043	5	130159918	A	G	-0.0218	0.0062		x	x	x	x		x	x	x	x
	rs17692694	5	130330467	A	G	-0.0136	0.0023		x	x	x	x		x	x	x	x
	rs6895631	5	131107692	A	G	0.0288	0.0043		x	x	x			x	x	x	x
	rs7705189	5	131623358	A	G	-0.0352	0.0014		x	x	x	x		x	x	x	x
	rs31198	5	134372685	T	C	0.0359	0.0016		x	x	x	x		x	x	x	x
	rs9327705	5	134510303	A	G	0.0167	0.0017		x	x	x	x		x	x	x	x
	rs1019736	5	134579744	T	G	0.0052	0.0015		x	x	x	x		x	x	x	x
	rs11959305	5	135386382	A	C	0.0165	0.0032		x	x	x			x	x	x	x
	rs4835672	5	137568867	T	C	-0.0138	0.0017		x	x	x	x		x	x	x	x
	rs10040658	5	139051015	A	G	0.0175	0.0015		x	x	x	x		x	x	x	x
	rs2253378	5	139948802	A	G	-0.0077	0.0017		x	x	x	x		x	x	x	x
	rs2740584	5	140561768	T	C	0.0124	0.0017		x	x	x	x		x	x	x	x
	rs3749759	5	141041435	A	G	-0.0109	0.0015		x	x	x	x		x	x	x	x
	rs4912636	5	141637058	T	G	0.0103	0.0014		x	x	x	x		x	x	x	x
	rs6897876	5	141687639	T	C	-0.0125	0.0014		x	x	x	x		x	x	x	x
	rs253438	5	141801216	A	G	0.0109	0.0014		x	x	x	x		x	x	x	x
	rs250092	5	141978243	A	G	0.0137	0.002		x	x	x	x		x	x	x	x
	rs11167790	5	142068366	T	C	-0.0113	0.0016		x	x	x	x		x	x	x	x
	rs853170	5	142537474	T	C	-0.0121	0.0016		x	x	x	x		x	x	x	x
	rs853175	5	142636790	T	C	-0.0143	0.0014		x	x	x	x		x	x	x	x
	rs6864427	5	143151880	T	C	-0.0124	0.0014		x	x	x	x		x	x	x	x
	rs352347	5	148725199	A	G	-0.0104	0.0014		x	x	x	x		x	x	x	x
	rs3776069	5	149315287	T	C	-0.017	0.002		x	x	x	x		x	x	x	x
	rs6579789	5	149715264	A	G	-0.0113	0.0016		x	x	x	x		x	x	x	x
	rs3210714	5	151041932	T	C	0.0062	0.0014		x	x	x	x		x	x	x	x
	rs11741790	5	156759177	A	G	-0.0166	0.0017		x	x	x	x		x	x	x	x
	rs4401606	5	158403684	A	G	0.0145	0.0015		x	x	x	x		x	x	x	x
	rs1469059	5	158503800	T	C	0.0128	0.0014		x	x	x	x		x	x	x	x
	rs1527825	5	165897317	A	C	0.0097	0.0015		x	x	x	x		x	x	x	x
	rs4282339	5	168256240	A	G	-0.0368	0.0018		x	x	x	x		x	x	x	x
	rs4620037	5	170875097	A	C	0.0306	0.0018		x	x	x	x		x	x	x	x
	rs154363	5	171017095	A	G	-0.0206	0.0015		x	x	x	x		x	x	x	x
	rs257365	5	171101894	T	C	-0.0065	0.0015		x	x	x	x		x	x	x	x
	rs33852	5	171189571	A	G	-0.0279	0.0015		x	x	x	x		x	x	x	x
	rs1368380	5	171285632	T	C	0.0314	0.0015		x	x	x	x		x	x	x	x
	rs17074452	5	171639152	T	C	-0.033	0.0055		x	x	x			x	x	x	x
	rs10213832	5	172302409	A	G	0.0215	0.0044		x	x	x			x	x	x	x
	rs793356	5	172530561	T	C	0.0136	0.0014		x	x	x	x		x	x	x	x
	rs17075791	5	172746026	T	C	0.0236	0.0041		x	x	x	x		x	x	x	x
	rs12515303	5	172762651	A	G	0.0131	0.0016		x	x	x	x		x	x	x	x
	rs11954548	5	172779475	T	C	0.0162	0.0017		x	x	x	x		x	x	x	x
	rs6878608	5	172794668	T	C	-0.0093	0.0019		x	x	x			x	x	x	x
	rs10780116	5	172839289	T	C	0.0127	0.0014		x	x	x	x		x	x	x	x
	rs17052028	5	172968491	A	G	0.011	0.0015		x	x	x	x		x	x	x	x
	rs889014	5	172984114	T	C	-0.0257	0.0015		x	x	x	x		x	x	x	x
	rs13173671	5	173026190	T	C	0.0314	0.0039		x	x	x			x	x	x	x
	rs2913730	5	175893942	A	C	-0.0121	0.0014		x	x	x	x		x	x	x	x
	rs1966265	5	176516631	A	G	0.0453	0.0017		x	x	x	x		x	x	x	x
	rs11954311	5	176554850	A	G	0.0597	0.0045		x	x	x			x	x	x	x
	rs12055154	5	176675423	A	G	0.075	0.0046		x	x	x	x		x	x	x	x
	rs335435	5	176867943	A	G	-0.0071	0.0014		x	x	x	x		x	x	x	x
	rs6601211	5	177535370	A	G	0.0109	0.0015		x	x	x	x		x	x	x	x
	rs2961684	5	177652086	A	G	0.0082	0.0016		x	x	x	x		x	x	x	x
	rs11750568	5	178535713	A	G	0.019	0.0015		x	x	x	x		x	x	x	x
	rs466522	5	178687676	A	G	-0.0135	0.0018		x	x	x			x	x	x	x
	rs6879260	5	179731014	T	C	-0.0255	0.0015		x	x	x	x		x	x	x	x
	rs3733750	5	180235503	T	C	-0.0161	0.0023		x	x	x	x		x	x	x	x
	rs13361994	5	180645211	T	C	0.0147	0.0019		x	x	x	x		x	x	x	x
	rs17714046	5	180661980	T	C	0.024	0.0037			x	x			x	x	x	x
	rs2569881	6	1620037	A	G	0.0175	0.0022		x	x	x			x	x	x	x
	rs3778519	6	1771512	T	C	-0.0139	0.0016		x	x	x	x		x	x	x	x
	rs1570534	6	1901495	T	C	0.015	0.0015		x	x	x	x		x	x	x	x
	rs932445	6	2167225	T	C	0.0174	0.0014		x	x	x	x		x	x	x	x
	rs1196388	6	2232808	T	G	0.0512	0.0071								x
	rs9504925	6	6769438	A	G	-0.0116	0.0016		x	x	x	x		x	x	x	x
	rs1887508	6	6887607	A	G	-0.0327	0.0022		x	x	x			x	x	x	x
	rs9379084	6	7231843	A	G	-0.0421	0.0025		x	x	x	x		x	x	x	x
	rs3778321	6	7250270	A	G	0.0211	0.0019		x	x	x	x		x	x	x	x
	rs17143141	6	7801217	A	G	0.0341	0.002		x	x	x	x		x	x	x	x
	rs267195	6	7847928	T	C	0.0106	0.0014		x	x	x	x		x	x	x	x
	rs1150579	6	11653479	A	G	-0.0092	0.0015		x	x	x	x		x	x	x	x
	rs2327506	6	12029424	T	C	-0.0089	0.0014		x	x	x	x		x	x	x	x
	rs504056	6	19014471	T	C	0.0165	0.0023		x	x	x	x		x	x	x	x
	rs1047014	6	19841493	T	C	-0.0312	0.0017		x	x	x			x	x	x	x
	rs12665526	6	19900521	T	C	-0.0107	0.0015		x	x	x	x		x	x	x	x
	rs196051	6	22056131	A	G	0.0134	0.0015		x	x	x	x		x	x	x	x
	rs9379417	6	22542869	T	C	0.01	0.0014		x	x	x	x		x	x	x	x
	rs7741044	6	23871293	T	C	0.0074	0.0015		x	x	x	x		x	x	x	x
	rs17247566	6	24450404	T	G	0.0087	0.0016		x	x	x	x		x	x	x	x
	rs2038135	6	24645967	T	G	-0.0101	0.0015		x	x	x	x		x	x	x	x
	rs9358839	6	25181447	T	C	-0.0099	0.0015		x	x	x	x		x	x	x	x
	rs806794	6	26200677	A	G	0.0586	0.0016		x	x	x	x		x	x	x	x
	rs13214703	6	27941387	T	C	-0.0333	0.0025		x	x	x			x	x	x	x
	rs2277103	6	28109633	T	C	-0.0274	0.0052		x	x	x	x		x	x	x	x
	rs3131847	6	29649105	A	G	-0.0189	0.0015		x	x	x	x		x	x	x	x
	rs1265097	6	31106459	A	C	-0.0596	0.0025		x	x	x	x		x	x	x	x
	rs6916921	6	31520426	T	C	-0.0159	0.0027		x	x	x	x		x	x	x	x
	rs389883	6	31947460	T	G	-0.0396	0.0015		x	x	x	x		x	x	x	x
	rs9461776	6	32575735	A	G	0.0396	0.0032		x	x	x			x	x	x	x
	rs2857106	6	32787570	T	C	0.0252	0.0018		x	x	x	x		x	x	x	x
	rs3819714	6	32804217	A	G	-0.0022	0.0015		x	x	x	x		x	x	x	x
	rs16871027	6	32816663	T	G	-0.0231	0.0049		x	x	x			x	x	x	x
	rs9277935	6	33160425	T	G	-0.0178	0.0017		x	x	x	x		x	x	x	x
	rs420361	6	33555904	T	C	-0.0198	0.0015		x	x	x	x		x	x	x	x
	rs9461905	6	33721933	T	C	-0.0182	0.0018		x	x	x	x		x	x	x	x
	rs2499689	6	34041306	A	G	0.0071	0.0048		x	x	x	x		x	x	x	x
	rs12214804	6	34188866	T	C	-0.0881	0.0025		x	x	x	x		x	x	x	x
	rs11970421	6	34553163	T	C	-0.0473	0.0027		x	x	x	x		x	x	x	x
	rs2815005	6	34638847	A	G	0.06	0.002		x	x	x			x	x	x	x
	rs1880090	6	34990968	T	C	0.0299	0.0016		x	x	x	x		x	x	x	x
	rs9470191	6	35967058	A	G	0.0111	0.0014		x	x	x	x		x	x	x	x
	rs2395655	6	36645696	A	G	-0.0091	0.0015		x	x	x	x		x	x	x	x
	rs9470483	6	37079883	A	C	-0.0216	0.0037		x	x	x			x	x	x	x
	rs9470811	6	38148584	A	G	-0.0095	0.0016		x	x	x	x		x	x	x	x
	rs2815116	6	39187886	A	G	0.0141	0.0016		x	x	x	x		x	x	x	x
	rs9367004	6	39365546	T	C	0.0272	0.0038		x	x	x	x		x	x	x	x
	rs6458122	6	39769455	T	C	0.0082	0.0014		x	x	x	x		x	x	x	x
	rs3008841	6	40069436	T	G	0.0058	0.0014		x	x	x	x		x	x	x	x
	rs4714468	6	41452996	A	G	0.0123	0.0023		x	x	x	x		x	x	x	x
	rs6916515	6	41666065	A	G	0.0116	0.0021		x	x	x			x	x	x	x
	rs13340461	6	41924278	T	C	0.0232	0.0016		x	x	x	x		x	x	x	x
	rs2125738	6	43327750	A	G	-0.013	0.0015		x	x	x	x		x	x	x	x
	rs9395066	6	45095163	A	C	-0.0232	0.0014		x	x	x	x		x	x	x	x
	rs1388244	6	45650154	T	C	-0.0129	0.0018		x	x	x	x		x	x	x	x
	rs9395264	6	47475022	T	G	-0.0219	0.0015		x	x	x	x		x	x	x	x
	rs614570	6	52319251	T	C	-0.0104	0.0014		x	x	x	x		x	x	x	x
	rs12527990	6	52945132	A	G	0.0133	0.0025		x	x	x	x		x	x	x	x
	rs12175817	6	53331144	A	C	0.014	0.0016		x	x	x	x		x	x	x	x
	rs4236130	6	55318527	A	C	-0.0039	0.0014		x	x	x	x		x	x	x	x
	rs9370463	6	55608017	T	C	0.0147	0.0023		x	x	x	x		x	x	x	x
	rs9475399	6	55634158	A	G	0.0088	0.0023		x	x	x			x	x	x	x
	rs2167460	6	56884451	T	C	-0.0123	0.0018		x	x	x	x		x	x	x	x
	rs9354469	6	67474281	A	G	0.012	0.0017		x	x	x	x		x	x	x	x
	rs504139	6	72201407	A	G	0.0154	0.0015		x	x	x	x		x	x	x	x
	rs12211255	6	76188330	A	C	0.0428	0.0023		x	x	x	x		x	x	x	x
	rs1213366	6	78176870	A	G	0.0087	0.0014		x	x	x	x		x	x	x	x
	rs6931421	6	80880138	T	G	0.0306	0.0015		x	x	x	x		x	x	x	x
	rs9443804	6	81315597	A	G	-0.0215	0.0014		x	x	x	x		x	x	x	x
	rs13218634	6	81392645	A	C	0.0323	0.0033		x	x	x	x		x	x	x	x
	rs9344126	6	81907559	T	C	0.03	0.0014		x	x	x	x		x	x	x	x
	rs11757375	6	82014977	T	C	0.0015	0.003		x	x	x			x	x	x	x
	rs511817	6	82162857	A	C	-0.0232	0.0036		x	x	x	x		x	x	x	x
	rs12208456	6	82270746	T	C	-0.0125	0.0052		x	x	x			x	x	x	x
	rs2793335	6	82354294	T	C	0	0.0047		x	x	x			x	x	x	x
	rs3828760	6	82456984	T	C	0.0253	0.0021		x	x	x	x		x	x	x	x
	rs1931634	6	82553395	A	G	0.0162	0.0016		x	x	x	x		x	x	x	x
	rs1418296	6	82722804	A	G	-0.0086	0.0015		x	x	x	x		x	x	x	x
	rs12209871	6	83746059	A	G	-0.019	0.002		x	x	x	x		x	x	x	x
	rs12193281	6	84325184	T	C	-0.0128	0.0015		x	x	x	x		x	x	x	x
	rs761391	6	85448103	T	C	-0.016	0.0015		x	x	x	x		x	x	x	x
	rs1173416	6	86415813	A	G	-0.0082	0.0014		x	x	x	x		x	x	x	x
	rs393203	6	89877116	T	G	0.0122	0.0019		x	x	x	x		x	x	x	x
	rs13203302	6	96007698	T	C	0.0152	0.0026		x	x	x	x		x	x	x	x
	rs12110525	6	99629252	A	C	-0.0093	0.0017		x	x	x	x		x	x	x	x
	rs12527523	6	100187748	A	G	0.0049	0.0016		x	x	x	x		x	x	x	x
	rs395962	6	105397418	T	G	0.0478	0.0015		x	x	x	x		x	x	x	x
	rs7750292	6	106347947	A	C	-0.0096	0.0014		x	x	x	x		x	x	x	x
	rs6903903	6	106577507	A	G	0.0073	0.0015		x	x	x	x		x	x	x	x
	rs1728122	6	108032798	T	C	-0.0086	0.0016		x	x	x	x		x	x	x	x
	rs6927268	6	108865663	T	G	0.011	0.0018		x	x	x	x		x	x	x	x
	rs3813498	6	108944165	T	C	0.0281	0.0018		x	x	x	x		x	x	x	x
	rs12206606	6	109353519	A	C	0.015	0.0022		x	x	x	x		x	x	x	x
	rs1074766	6	109681466	T	C	0.0238	0.0014		x	x	x	x		x	x	x	x
	rs174374	6	111906055	T	C	-0.0123	0.0019		x	x	x	x		x	x	x	x
	rs6931341	6	112603809	T	G	0.0087	0.0015		x	x	x	x		x	x	x	x
	rs17075682	6	114226540	T	C	-0.0138	0.0024		x	x	x	x		x	x	x	x
	rs1367889	6	115399991	T	C	-0.0048	0.0015		x	x	x	x		x	x	x	x
	rs519604	6	116708822	T	C	-0.0195	0.0014		x	x	x	x		x	x	x	x
	rs6913428	6	117370600	T	C	-0.017	0.0023		x	x	x	x		x	x	x	x
	rs509067	6	117462040	T	C	-0.0234	0.0014		x	x	x	x		x	x	x	x
	rs389663	6	117868051	T	C	0.0184	0.0015		x	x	x	x		x	x	x	x
	rs12200040	6	121845872	A	G	-0.0099	0.0018		x	x	x	x		x	x	x	x
	rs980014	6	126068001	T	G	-0.0167	0.0014		x	x	x	x		x	x	x	x
	rs1490384	6	126851160	T	C	0.0436	0.0014		x	x	x			x	x	x	x
	rs9491690	6	127417440	T	C	0.0075	0.0035		x	x	x			x	x	x	x
	rs6942097	6	127896761	A	G	0.0096	0.0014		x	x	x	x		x	x	x	x
	rs13200150	6	128309768	A	G	0.0086	0.0015		x	x	x	x		x	x	x	x
	rs7774592	6	129823611	T	C	-0.0211	0.0016		x	x	x	x		x	x	x	x
	rs9388858	6	131150127	T	C	0.0112	0.0015		x	x	x	x		x	x	x	x
	rs6921207	6	131327956	A	G	0.0257	0.0015		x	x	x	x		x	x	x	x
	rs6569765	6	132228577	A	G	0.0086	0.0015		x	x	x	x		x	x	x	x
	rs7739344	6	132541347	A	G	-0.0102	0.0014		x	x	x	x		x	x	x	x
	rs12524250	6	133642918	A	G	0.0151	0.0014		x	x	x	x		x	x	x	x
	rs3822939	6	133849789	A	G	-0.0122	0.0014		x	x	x	x		x	x	x	x
	rs7769440	6	136227135	T	C	0.0104	0.0014		x	x	x	x		x	x	x	x
	rs17743155	6	139285476	T	C	0.0149	0.0019		x	x	x	x		x	x	x	x
	rs4520026	6	140073614	A	G	0.0167	0.0017		x	x	x	x		x	x	x	x
	rs1572671	6	140332096	A	G	0.0134	0.0014		x	x	x	x		x	x	x	x
	rs11757795	6	140877781	A	G	0.0232	0.0038		x	x	x			x	x	x	x
	rs6570436	6	141361510	T	C	0.0171	0.0015		x	x	x	x		x	x	x	x
	rs9403317	6	141859282	A	G	0.0179	0.0016		x	x	x	x		x	x	x	x
	rs225743	6	142562281	A	G	-0.0253	0.0017		x	x	x	x		x	x	x	x
	rs4896582	6	142703877	A	G	-0.0525	0.0015		x	x	x	x		x	x	x	x
	rs223604	6	143704674	T	G	-0.0124	0.0014		x	x	x	x		x	x	x	x
	rs2748482	6	146336532	T	C	0.0129	0.0014		x	x	x	x		x	x	x	x
	rs11751157	6	148839818	T	C	-0.0162	0.0023		x	x	x	x		x	x	x	x
	rs9403991	6	149172549	A	C	0.0187	0.0028		x	x	x	x		x	x	x	x
	rs10457839	6	149374320	T	C	-0.0112	0.0015		x	x	x	x		x	x	x	x
	rs7771156	6	151721749	A	G	0.0149	0.0015		x	x	x	x		x	x	x	x
	rs9479117	6	152117685	T	C	-0.0199	0.002		x	x	x	x		x	x	x	x
	rs4870056	6	152162227	A	G	0.0314	0.0014		x	x	x	x		x	x	x	x
	rs12204714	6	152235339	T	C	0.0108	0.0015		x	x	x	x		x	x	x	x
	rs3020418	6	152345162	A	G	0.0324	0.0016		x	x	x	x		x	x	x	x
	rs2881823	6	152472631	A	G	-0.0308	0.0038		x	x	x			x	x	x	x
	rs9479504	6	153404825	A	G	0.0096	0.0014		x	x	x	x		x	x	x	x
	rs1281991	6	153490211	T	C	-0.0057	0.0014		x	x	x	x		x	x	x	x
	rs483503	6	153815505	T	C	0.0103	0.0015		x	x	x	x		x	x	x	x
	rs7745077	6	154733074	T	C	-0.0089	0.0014		x	x	x	x		x	x	x	x
	rs3734322	6	155579246	A	C	-0.0159	0.0014		x	x	x	x		x	x	x	x
	rs9384389	6	156209335	T	C	0.0055	0.0014		x	x	x	x		x	x	x	x
	rs11156098	6	156587831	T	C	0.0188	0.0023		x	x	x			x	x	x	x
	rs10945541	6	158740218	A	G	0.0232	0.0015		x	x	x	x		x	x	x	x
	rs12206717	6	158910698	A	G	-0.0427	0.0031		x	x	x			x	x	x	x
	rs1564348	6	160578860	T	C	0.0123	0.0019		x	x	x	x		x	x	x	x
	rs487152	6	160774486	A	C	0.0202	0.0014		x	x	x	x		x	x	x	x
	rs17630640	6	164107529	A	G	-0.0252	0.0021		x	x	x	x		x	x	x	x
	rs17784909	6	165748148	A	G	-0.0083	0.0017		x	x	x	x		x	x	x	x
	rs12211245	6	166031989	A	G	-0.0105	0.0021		x	x	x	x		x	x	x	x
	rs11969008	6	166385888	A	C	-0.0114	0.003		x	x	x	x		x	x	x	x
	rs2305089	6	166579270	T	C	-0.0142	0.0014		x	x	x	x		x	x	x	x
	rs2763273	6	168834623	T	C	-0.0273	0.0017		x	x	x	x		x	x	x	x
	rs2180342	6	168991834	A	G	-0.0043	0.0017		x	x	x	x		x	x	x	x
	rs7758658	6	169344009	A	G	0.0161	0.0014		x	x	x	x		x	x	x	x
	rs9765848	6	169649827	T	C	-0.0158	0.0019		x	x	x	x		x	x	x	x
	rs12198317	6	170819289	T	C	0.0244	0.0039		x	x	x			x	x	x	x
	rs1106296	7	1380226	T	C	0.0103	0.0015		x	x	x	x		x	x	x	x
	rs1434336	7	1560160	A	G	0.0113	0.0014		x	x	x	x		x	x	x	x
	rs2895	7	2568770	T	C	-0.0086	0.0024		x	x	x			x	x	x	x
	rs798490	7	2801542	A	G	-0.0588	0.0016		x	x	x	x		x	x	x	x
	rs4236384	7	5355848	T	C	-0.0089	0.002		x	x	x	x		x	x	x	x
	rs10253861	7	8110475	A	G	0.0205	0.0014		x	x	x	x		x	x	x	x
	rs3823822	7	8241749	T	G	-0.0129	0.002		x	x	x	x		x	x	x	x
	rs2043539	7	12253880	A	G	-0.0118	0.0015		x	x	x	x		x	x	x	x
	rs1990224	7	12615698	T	C	-0.0116	0.0014		x	x	x	x		x	x	x	x
	rs10255497	7	14020686	T	C	0.0096	0.0014		x	x	x	x		x	x	x	x
	rs6980299	7	15715056	T	C	0.0159	0.0017		x	x	x	x		x	x	x	x
	rs1528146	7	16062958	T	C	-0.0095	0.0014		x	x	x	x		x	x	x	x
	rs7781646	7	16801006	T	C	0.0084	0.0015		x	x	x	x		x	x	x	x
	rs4719495	7	17322683	T	C	0.0113	0.0018		x	x	x	x		x	x	x	x
	rs11767212	7	17752851	A	G	-0.0109	0.0018		x	x	x	x		x	x	x	x
	rs4484585	7	18718573	A	C	-0.0255	0.0031		x	x	x	x		x	x	x	x
	rs1178164	7	18788589	T	C	-0.0198	0.0017		x	x	x	x		x	x	x	x
	rs17140133	7	18886177	A	G	0.03	0.0046		x	x	x	x		x	x	x	x
	rs13245206	7	18891259	A	G	-0.0153	0.0015		x	x	x	x		x	x	x	x
	rs2189741	7	19015263	T	G	-0.016	0.0017		x	x	x	x		x	x	x	x
	rs17140875	7	19248278	T	G	-0.0367	0.0033		x	x	x	x		x	x	x	x
	rs11767221	7	19609643	A	G	0.0215	0.0015		x	x	x	x		x	x	x	x
	rs1023522	7	20413590	A	G	-0.0273	0.0014		x	x	x	x		x	x	x	x
	rs13227860	7	22154454	A	G	-0.0094	0.0016		x	x	x	x		x	x	x	x
	rs12700441	7	23495911	A	G	0.0345	0.0017		x	x	x	x		x	x	x	x
	rs16480	7	24311069	T	C	0.0108	0.0016		x	x	x	x		x	x	x	x
	rs1157596	7	25294196	T	G	0.0096	0.0015		x	x	x	x		x	x	x	x
	rs12667261	7	25632193	A	G	-0.0199	0.002		x	x	x	x		x	x	x	x
	rs4591924	7	25692054	A	C	-0.0061	0.0015		x	x	x	x		x	x	x	x
	rs10215742	7	25803786	A	G	-0.0246	0.0033		x	x	x	x		x	x	x	x
	rs10260677	7	25874991	A	C	-0.0235	0.0018		x	x	x	x		x	x	x	x
	rs2023844	7	27243238	A	G	-0.0115	0.0027		x	x	x	x		x	x	x	x
	rs17437859	7	27292924	T	C	0.0187	0.0052		x	x	x	x		x	x	x	x
	rs508347	7	28212824	T	C	0.0472	0.0016		x	x	x	x		x	x	x	x
	rs10435018	7	28661040	A	G	0.0077	0.0019		x	x	x	x		x	x	x	x
	rs2237351	7	28788257	T	C	0.0223	0.0015		x	x	x	x		x	x	x	x
	rs17730573	7	28810310	T	G	0.0107	0.0032		x	x	x			x	x	x	x
	rs10241908	7	31046459	T	C	-0.0229	0.0033		x	x	x	x		x	x	x	x
	rs7786669	7	32898338	A	G	-0.0132	0.0015		x	x	x	x		x	x	x	x
	rs6462488	7	33666421	A	G	-0.0106	0.0017		x	x	x	x		x	x	x	x
	rs17170429	7	33830300	A	G	0.0109	0.0017		x	x	x	x		x	x	x	x
	rs2718020	7	36081175	A	C	-0.0077	0.0017		x	x	x	x		x	x	x	x
	rs2717954	7	37395373	T	C	0.008	0.0016		x	x	x	x		x	x	x	x
	rs2598108	7	37972827	A	C	0.0155	0.0015		x	x	x	x		x	x	x	x
	rs1403988	7	38109936	A	G	-0.0219	0.0015		x	x	x	x		x	x	x	x
	rs7794103	7	42096266	T	C	0.0094	0.0014		x	x	x	x		x	x	x	x
	rs3801204	7	42188538	A	C	0.0127	0.0018		x	x	x	x		x	x	x	x
	rs7789599	7	43114515	T	C	0.0063	0.0016		x	x	x	x		x	x	x	x
	rs2070971	7	44197583	T	G	-0.0145	0.0021		x	x	x	x		x	x	x	x
	rs10278336	7	44245363	A	G	-0.0065	0.0015		x	x	x	x		x	x	x	x
	rs6463256	7	45024876	A	G	0.012	0.002		x	x	x	x		x	x	x	x
	rs1065780	7	45927677	A	G	0.0083	0.0015		x	x	x	x		x	x	x	x
	rs1525832	7	46069610	A	G	-0.0131	0.0014		x	x	x	x		x	x	x	x
	rs12674301	7	46133056	A	G	0.0525	0.0058		x	x	x	x		x	x	x	x
	rs1007358	7	46201355	A	G	-0.0253	0.0017		x	x	x	x		x	x	x	x
	rs10274091	7	46279591	T	C	0.0164	0.0016		x	x	x	x		x	x	x	x
	rs7811653	7	46402269	A	C	-0.0355	0.0025		x	x	x	x		x	x	x	x
	rs723149	7	46577056	A	G	0.0239	0.0015		x	x	x	x		x	x	x	x
	rs856565	7	46721854	A	C	0.0104	0.0016		x	x	x	x		x	x	x	x
	rs10252635	7	47029506	T	C	0.013	0.0017		x	x	x	x		x	x	x	x
	rs334502	7	47549108	A	G	0.0096	0.0016		x	x	x	x		x	x	x	x
	rs757657	7	49542894	A	C	-0.0094	0.0015		x	x	x	x		x	x	x	x
	rs1466163	7	50607206	A	G	0.0157	0.0022		x	x	x	x		x	x	x	x
	rs2715094	7	50730452	A	G	-0.016	0.0017		x	x	x	x		x	x	x	x
	rs11238386	7	56033141	A	C	-0.0095	0.0015		x	x	x	x		x	x	x	x
	rs7793921	7	56120881	A	G	0.0168	0.0016		x	x	x	x		x	x	x	x
	rs4285372	7	63931353	T	C	0.0085	0.0015		x	x	x	x		x	x	x	x
	rs4149467	7	65821322	T	C	0.0088	0.0034		x	x	x	x		x	x	x	x
	rs6966399	7	72129355	A	G	0.011	0.0021		x	x	x	x		x	x	x	x
	rs2108235	7	72783383	A	G	-0.0117	0.002		x	x	x	x		x	x	x	x
	rs7785479	7	73032835	T	C	-0.0132	0.0016		x	x	x	x		x	x	x	x
	rs10267271	7	73089419	T	C	0.0112	0.0015		x	x	x	x		x	x	x	x
	rs4640941	7	73245103	T	C	0.0092	0.0017		x	x	x	x		x	x	x	x
	rs12669267	7	73304636	T	C	-0.0261	0.0022		x	x	x	x		x	x	x	x
	rs2528795	7	73473494	T	C	-0.0117	0.0018		x	x	x	x		x	x	x	x
	rs6976860	7	77452146	T	G	-0.0144	0.0015		x	x	x	x		x	x	x	x
	rs4148810	7	87102251	T	C	0.0161	0.0019		x	x	x	x		x	x	x	x
	rs6952361	7	90363978	T	G	0.0099	0.0015		x	x	x	x		x	x	x	x
	rs2710976	7	91226820	A	C	-0.0108	0.0023		x	x	x	x		x	x	x	x
	rs1209001	7	91440359	A	G	-0.0024	0.0015		x	x	x	x		x	x	x	x
	rs3731389	7	92244193	T	C	0.0169	0.0055		x	x	x			x	x	x	x
	rs10269774	7	92253972	A	G	0.0582	0.0015		x	x	x	x		x	x	x	x
	rs2188177	7	92659160	T	C	0.0132	0.0015		x	x	x	x		x	x	x	x
	rs7800440	7	93194131	T	C	-0.0027	0.0017		x	x	x	x		x	x	x	x
	rs2528542	7	93266368	T	C	-0.0115	0.0014		x	x	x	x		x	x	x	x
	rs42518	7	94038934	T	C	-0.0152	0.0017		x	x	x	x		x	x	x	x
	rs7787663	7	95240735	A	C	0.0132	0.002		x	x	x	x		x	x	x	x
	rs10227959	7	95710835	T	C	0.0107	0.0018		x	x	x	x		x	x	x	x
	rs971685	7	96045705	A	G	-0.0114	0.0015		x	x	x	x		x	x	x	x
	rs5012357	7	96609059	T	C	-0.0113	0.0026		x	x	x	x		x	x	x	x
	rs1207716	7	96668147	T	C	0.0114	0.0017		x	x	x	x		x	x	x	x
	rs6958790	7	98774738	A	G	0.0148	0.0017		x	x	x	x		x	x	x	x
	rs10278040	7	99141373	A	G	0.034	0.0031		x	x	x	x		x	x	x	x
	rs11974610	7	99527977	A	G	-0.0131	0.0018		x	x	x	x		x	x	x	x
	rs3757868	7	100482720	A	G	0.0164	0.0019		x	x	x	x		x	x	x	x
	rs7782121	7	100836619	A	G	0.017	0.0025		x	x	x	x		x	x	x	x
	rs7777930	7	100853231	T	C	-0.009	0.0021		x	x	x			x	x	x	x
	rs365836	7	101809851	A	G	0.0122	0.0016		x	x	x	x		x	x	x	x
	rs1142	7	104756326	T	C	0.0098	0.0015		x	x	x	x		x	x	x	x
	rs10259672	7	114021306	T	C	-0.0127	0.0016		x	x	x	x		x	x	x	x
	rs13308256	7	114777023	A	G	-0.0393	0.0062			x	x			x	x	x	x
	rs12154695	7	115970622	T	G	-0.0113	0.0015		x	x	x	x		x	x	x	x
	rs6965508	7	116266694	T	C	0.0094	0.0022		x	x	x	x		x	x	x	x
	rs10275439	7	120783425	A	G	-0.0171	0.0015		x	x	x	x		x	x	x	x
	rs2218378	7	121961096	A	G	-0.0144	0.0015		x	x	x	x		x	x	x	x
	rs11764665	7	122157895	A	G	0.0114	0.0017		x	x	x	x		x	x	x	x
	rs17628518	7	123685098	A	G	-0.0115	0.0015		x	x	x	x		x	x	x	x
	rs17713208	7	127079816	A	G	-0.0124	0.0025		x	x	x	x		x	x	x	x
	rs339054	7	128382511	T	G	0.0092	0.0014		x	x	x	x		x	x	x	x
	rs13221560	7	128663175	A	G	0.0089	0.0015		x	x	x	x		x	x	x	x
	rs7798321	7	128804041	A	G	-0.0115	0.0018		x	x	x	x		x	x	x	x
	rs6467235	7	128939150	A	G	-0.0073	0.0017		x	x	x	x		x	x	x	x
	rs11556924	7	129663496	T	C	0.0131	0.0015		x	x	x	x		x	x	x	x
	rs7779498	7	130408415	T	C	0.022	0.0038		x	x	x			x	x	x	x
	rs157905	7	130620191	T	C	-0.0065	0.0024		x	x	x			x	x	x	x
	rs1059698	7	130629094	A	C	0.0164	0.0017		x	x	x	x		x	x	x	x
	rs10954312	7	130969771	T	C	-0.0097	0.0016		x	x	x	x		x	x	x	x
	rs10954398	7	132631281	A	C	0.0103	0.0014		x	x	x	x		x	x	x	x
	rs2042000	7	133322697	T	C	-0.0064	0.0014		x	x	x	x		x	x	x	x
	rs6962887	7	135045786	T	G	0.0226	0.0016		x	x	x	x		x	x	x	x
	rs10224307	7	135313837	T	C	-0.0136	0.0014		x	x	x	x		x	x	x	x
	rs4732272	7	137548919	A	G	-0.0129	0.0016		x	x	x	x		x	x	x	x
	rs273945	7	137611566	A	C	-0.0167	0.0015		x	x	x	x		x	x	x	x
	rs2286196	7	139727135	A	G	0.0197	0.0018		x	x	x	x		x	x	x	x
	rs13241668	7	139810152	A	G	-0.0143	0.0014		x	x	x	x		x	x	x	x
	rs4577876	7	148372320	T	C	-0.0147	0.0016		x	x	x	x		x	x	x	x
	rs10246773	7	148460536	T	C	0.0172	0.0039		x	x	x	x		x	x	x	x
	rs822531	7	148629759	T	C	0.0436	0.0018		x	x	x	x		x	x	x	x
	rs714885	7	150499787	T	C	-0.0088	0.0015		x	x	x	x		x	x	x	x
	rs6977081	7	150542515	T	G	0.0277	0.0016		x	x	x	x		x	x	x	x
	rs4725398	7	150939193	A	G	0.0132	0.0015		x	x	x	x		x	x	x	x
	rs12680757	8	4569095	A	C	0.007	0.0015		x	x	x	x		x	x	x	x
	rs4427198	8	4797806	T	G	-0.0131	0.0014		x	x	x	x		x	x	x	x
	rs1530409	8	6279245	T	C	-0.0086	0.0018		x	x	x	x		x	x	x	x
	rs12681075	8	8845487	A	G	0.0098	0.0025		x	x	x	x		x	x	x	x
	rs747749	8	9152782	T	G	-0.0146	0.0015		x	x	x	x		x	x	x	x
	rs17660425	8	9194121	A	G	0.0117	0.0024		x	x	x	x		x	x	x	x
	rs17151388	8	10083321	T	C	0.0007	0.0019		x	x	x	x		x	x	x	x
	rs10503429	8	12681715	A	G	0.0136	0.0018		x	x	x	x		x	x	x	x
	rs6985227	8	13095253	A	G	0.0188	0.0031		x	x	x	x		x	x	x	x
	rs2278945	8	13199151	T	C	0.0146	0.0014		x	x	x	x		x	x	x	x
	rs7815903	8	13351990	A	G	0.0278	0.003		x	x	x	x		x	x	x	x
	rs3923920	8	19359184	T	C	0.012	0.0014		x	x	x	x		x	x	x	x
	rs17091182	8	19586425	T	C	-0.0087	0.002		x	x	x	x		x	x	x	x
	rs297	8	19816371	T	C	-0.0099	0.0017		x	x	x	x		x	x	x	x
	rs11135743	8	21803008	A	G	0.0122	0.0014		x	x	x	x		x	x	x	x
	rs7823327	8	22562352	T	G	0.0125	0.0014		x	x	x	x		x	x	x	x
	rs3808527	8	23158812	T	C	-0.0041	0.0015		x	x	x	x		x	x	x	x
	rs4291276	8	23173591	A	G	0.0287	0.0017		x	x	x	x		x	x	x	x
	rs7008867	8	23383204	A	G	0.0226	0.0017		x	x	x	x		x	x	x	x
	rs9644032	8	23414822	T	G	0.0162	0.0015		x	x	x	x		x	x	x	x
	rs4872206	8	23787739	A	G	-0.0163	0.0027		x	x	x	x		x	x	x	x
	rs2013265	8	24092500	T	C	-0.0288	0.0016		x	x	x			x	x	x	x
	rs1157465	8	24691936	T	C	0.0102	0.0017		x	x	x	x		x	x	x	x
	rs17053668	8	25298895	A	G	0.0215	0.0015		x	x	x	x		x	x	x	x
	rs12155898	8	26024036	T	C	0.0088	0.0016		x	x	x	x		x	x	x	x
	rs2874670	8	26245658	A	G	0.0129	0.0014		x	x	x	x		x	x	x	x
	rs10109417	8	26388300	T	C	-0.0159	0.0022		x	x	x	x		x	x	x	x
	rs2640730	8	27505368	T	C	0.0181	0.0017		x	x	x	x		x	x	x	x
	rs9183	8	28609769	T	C	-0.0108	0.0016		x	x	x	x		x	x	x	x
	rs10095540	8	29355491	T	G	0.0089	0.0014		x	x	x	x		x	x	x	x
	rs2979510	8	30390205	A	G	-0.0154	0.0014		x	x	x	x		x	x	x	x
	rs6468409	8	37340967	T	C	0.0117	0.0017		x	x	x	x		x	x	x	x
	rs2411257	8	38293477	T	C	0.0122	0.0017		x	x	x	x		x	x	x	x
	rs895619	8	38528787	A	G	0.0092	0.0015		x	x	x	x		x	x	x	x
	rs921142	8	41169276	T	C	0.0117	0.0015		x	x	x	x		x	x	x	x
	rs10110402	8	48347282	T	C	-0.0175	0.0038		x	x	x			x	x	x	x
	rs6988484	8	49413780	T	C	-0.0238	0.0017		x	x	x	x		x	x	x	x
	rs878995	8	49581767	T	G	-0.0222	0.0031		x	x	x	x		x	x	x	x
	rs2139451	8	50306815	T	C	-0.0033	0.0017		x	x	x	x		x	x	x	x
	rs2884945	8	53746008	T	C	-0.0078	0.0016		x	x	x	x		x	x	x	x
	rs10958476	8	57095808	T	C	-0.0483	0.0018		x	x	x	x		x	x	x	x
	rs9650315	8	57155598	T	G	-0.0609	0.0021		x	x	x	x		x	x	x	x
	rs4738474	8	57220958	T	C	-0.0311	0.0047		x	x	x	x		x	x	x	x
	rs4737446	8	57665019	T	G	0.0232	0.0016		x	x	x	x		x	x	x	x
	rs7015689	8	58114333	A	G	-0.0195	0.0024		x	x	x	x		x	x	x	x
	rs16925089	8	60566602	A	C	0.0211	0.0021		x	x	x	x		x	x	x	x
	rs7000766	8	61657833	A	G	-0.0122	0.0017		x	x	x	x		x	x	x	x
	rs1473924	8	66189025	T	C	-0.0089	0.0018		x	x	x	x		x	x	x	x
	rs6472362	8	68832416	T	C	-0.01	0.0016		x	x	x	x		x	x	x	x
	rs11985332	8	69731918	A	G	0.0133	0.0022		x	x	x	x		x	x	x	x
	rs7814212	8	72229106	A	G	-0.0102	0.0017		x	x	x	x		x	x	x	x
	rs4133001	8	72718667	A	G	0.0132	0.002		x	x	x	x		x	x	x	x
	rs1368634	8	75811128	T	C	0.0032	0.0026		x	x	x	x		x	x	x	x
	rs719240	8	75823854	A	G	-0.0158	0.0015		x	x	x	x		x	x	x	x
	rs2956605	8	75883054	A	C	0.0262	0.0015		x	x	x	x		x	x	x	x
	rs10504607	8	76961841	T	C	-0.0198	0.0034		x	x	x	x		x	x	x	x
	rs4735766	8	78099782	T	G	0.0374	0.0016		x	x	x	x		x	x	x	x
	rs16939514	8	78527654	A	G	0.0104	0.0027		x	x	x	x		x	x	x	x
	rs2879368	8	78822362	T	C	0.0093	0.002		x	x	x	x		x	x	x	x
	rs1838439	8	80579172	T	C	0.01	0.002		x	x	x	x		x	x	x	x
	rs2304787	8	87568644	T	G	-0.013	0.0016		x	x	x	x		x	x	x	x
	rs4339600	8	92222283	A	G	-0.0129	0.0016		x	x	x	x		x	x	x	x
	rs6997004	8	96418497	A	G	0.0184	0.002		x	x	x	x		x	x	x	x
	rs6988087	8	99730651	T	C	0.0037	0.0015		x	x	x	x		x	x	x	x
	rs4735639	8	100743556	A	C	0.0164	0.0025		x	x	x	x		x	x	x	x
	rs1788184	8	101335106	A	G	-0.0069	0.0016		x	x	x	x		x	x	x	x
	rs3133577	8	101805542	T	C	0.0103	0.0015		x	x	x	x		x	x	x	x
	rs4734058	8	103524176	T	C	-0.0111	0.002		x	x	x	x		x	x	x	x
	rs1050969	8	103661730	T	C	-0.0422	0.006			x	x			x	x	x	x
	rs731126	8	105652446	A	G	0.016	0.0028		x	x	x	x		x	x	x	x
	rs7839927	8	108518686	T	C	-0.0098	0.002		x	x	x	x		x	x	x	x
	rs9969501	8	109440751	A	G	-0.0031	0.0015		x	x	x	x		x	x	x	x
	rs2721940	8	116636281	A	C	0.0198	0.0015		x	x	x	x		x	x	x	x
	rs1005502	8	117167843	T	C	-0.0132	0.0017		x	x	x	x		x	x	x	x
	rs4876361	8	117566387	A	G	-0.0231	0.0016		x	x	x	x		x	x	x	x
	rs2451125	8	119231115	T	C	-0.0089	0.0015		x	x	x	x		x	x	x	x
	rs1599473	8	120475358	T	G	-0.0255	0.0017		x	x	x	x		x	x	x	x
	rs10283100	8	120596023	A	G	-0.0474	0.0033		x	x	x			x	x	x	x
	rs16893014	8	120712600	T	C	0.0237	0.0029		x	x	x	x		x	x	x	x
	rs17237275	8	121298376	T	C	-0.0178	0.0019		x	x	x	x		x	x	x	x
	rs10088006	8	122665121	A	G	0.0085	0.0014		x	x	x	x		x	x	x	x
	rs11779459	8	123980551	T	C	0.0179	0.0015		x	x	x	x		x	x	x	x
	rs12677676	8	126502526	A	G	0.0261	0.0019		x	x	x	x		x	x	x	x
	rs4551307	8	128599672	A	G	0.0152	0.002		x	x	x	x		x	x	x	x
	rs4733585	8	128994981	A	C	0.0143	0.0018		x	x	x	x		x	x	x	x
	rs10956416	8	129190290	T	C	-0.0219	0.0017		x	x	x	x		x	x	x	x
	rs12546523	8	129986110	A	G	0.0106	0.0014		x	x	x	x		x	x	x	x
	rs7812646	8	130553381	A	G	-0.0204	0.002		x	x	x	x		x	x	x	x
	rs13249717	8	130665132	T	C	0.0104	0.0016		x	x	x	x		x	x	x	x
	rs4733724	8	130723728	A	G	0.0476	0.0018		x	x	x	x		x	x	x	x
	rs12675390	8	131217692	T	C	-0.0109	0.0016		x	x	x	x		x	x	x	x
	rs2467975	8	133761213	T	C	-0.01	0.0015		x	x	x	x		x	x	x	x
	rs7830500	8	134609127	A	C	0.0192	0.0018		x	x	x	x		x	x	x	x
	rs11166612	8	135600954	A	G	0.0355	0.0015		x	x	x	x		x	x	x	x
	rs17778003	8	135669810	T	C	0.0227	0.0026		x	x	x	x		x	x	x	x
	rs888345	8	140646990	A	G	-0.0108	0.0018		x	x	x	x		x	x	x	x
	rs12156014	8	141853518	T	G	0.0073	0.0016		x	x	x	x		x	x	x	x
	rs7827290	8	142300315	T	G	0.0125	0.0015		x	x	x	x		x	x	x	x
	rs7833723	8	143925666	A	G	-0.0122	0.0014		x	x	x	x		x	x	x	x
	rs4495442	8	144333836	T	C	0.0195	0.0016		x	x	x	x		x	x	x	x
	rs11136336	8	145007187	A	G	-0.0229	0.0015		x	x	x	x		x	x	x	x
	rs10156623	9	649006	T	C	-0.011	0.0016		x	x	x	x		x	x	x	x
	rs967890	9	1699702	T	G	0.0077	0.0015		x	x	x	x		x	x	x	x
	rs1598307	9	3837797	T	C	-0.01	0.0017		x	x	x	x		x	x	x	x
	rs599955	9	4037941	A	G	-0.0082	0.0015		x	x	x	x		x	x	x	x
	rs11795106	9	4735079	A	G	0.0082	0.0015		x	x	x	x		x	x	x	x
	rs7853059	9	6436138	A	G	0.0132	0.0023		x	x	x	x		x	x	x	x
	rs1658970	9	6664853	A	C	0.0114	0.0021		x	x	x	x		x	x	x	x
	rs7866711	9	7031086	T	C	0.0118	0.0019		x	x	x	x		x	x	x	x
	rs11795150	9	16105961	T	G	-0.009	0.0015		x	x	x	x		x	x	x	x
	rs997694	9	16484870	T	C	-0.0131	0.0015		x	x	x	x		x	x	x	x
	rs10738445	9	16680138	A	C	0.01	0.0019		x	x	x	x		x	x	x	x
	rs11792038	9	18492651	T	C	0.0121	0.0021		x	x	x			x	x	x	x
	rs10963680	9	18629283	A	G	-0.0169	0.0017		x	x	x	x		x	x	x	x
	rs1932452	9	19011615	A	G	-0.0113	0.0015		x	x	x	x		x	x	x	x
	rs11791015	9	21329433	A	C	-0.0237	0.0038		x	x	x			x	x	x	x
	rs10965269	9	22162061	A	G	0.0188	0.0021		x		x	x		x	x	x	x
	rs10811867	9	23199445	T	G	0.0098	0.0015		x	x	x	x		x	x	x	x
	rs7848433	9	33687629	T	C	0.0273	0.0032		x	x	x	x		x	x	x	x
	rs3808876	9	34382726	A	G	-0.0114	0.0015		x	x	x	x		x	x	x	x
	rs13294264	9	35807542	T	C	0.0179	0.0018		x	x	x	x		x	x	x	x
	rs4745087	9	74061310	T	C	0.0139	0.0022		x	x	x	x		x	x	x	x
	rs12683427	9	76109968	T	C	0.0097	0.0016		x	x	x	x		x	x	x	x
	rs10869317	9	76698419	T	C	-0.011	0.0015		x	x	x	x		x	x	x	x
	rs3814115	9	78504729	T	C	-0.0216	0.0015		x	x	x	x		x	x	x	x
	rs11144688	9	78542286	A	G	-0.05	0.0023		x	x	x	x		x	x	x	x
	rs10512053	9	78688079	A	G	0.022	0.0026		x	x	x	x		x	x	x	x
	rs11144779	9	78792699	T	C	0.0146	0.0016		x	x	x	x		x	x	x	x
	rs952503	9	78831415	A	G	0.0102	0.0015		x	x	x	x		x	x	x	x
	rs7024009	9	82128697	T	C	-0.0057	0.002		x	x	x	x		x	x	x	x
	rs1332029	9	83351371	A	G	-0.0122	0.0014		x	x	x	x		x	x	x	x
	rs870713	9	84227158	A	C	-0.0117	0.0015		x	x	x	x		x	x	x	x
	rs1330816	9	85093919	T	C	0.0179	0.0018		x	x	x	x		x	x	x	x
	rs296889	9	86595571	A	G	0.0246	0.0016		x	x	x	x		x	x	x	x
	rs187136	9	89011615	T	C	0.0151	0.0015		x	x	x	x		x	x	x	x
	rs1854948	9	89033538	T	C	0.0128	0.0015		x	x	x	x		x	x	x	x
	rs353785	9	89099362	T	C	-0.0262	0.0014		x	x	x	x		x	x	x	x
	rs10125155	9	89893787	T	C	-0.0187	0.0027		x	x	x	x		x	x	x	x
	rs11141741	9	89911392	A	G	0.01	0.0022		x	x	x	x		x	x	x	x
	rs10746837	9	90873653	A	G	-0.0271	0.0015		x	x	x	x		x	x	x	x
	rs10820860	9	94253603	T	C	-0.016	0.0016		x	x	x	x		x	x	x	x
	rs7043193	9	94410855	A	G	0.0091	0.0019		x	x	x	x		x	x	x	x
	rs10761129	9	94486321	T	C	-0.0191	0.0016		x	x	x	x		x	x	x	x
	rs3780348	9	95223764	T	C	0.0173	0.0036		x	x	x	x		x	x	x	x
	rs9969804	9	95429120	A	C	0.0245	0.0014		x	x	x	x		x	x	x	x
	rs6479461	9	95935782	T	C	0.0079	0.0025		x	x	x	x		x	x	x	x
	rs16909150	9	96216746	T	C	0.021	0.0023		x	x	x	x		x	x	x	x
	rs12553508	9	96446445	T	C	-0.0147	0.0016		x	x	x	x		x	x	x	x
	rs7045483	9	96804379	T	C	-0.0062	0.0026		x	x	x	x		x	x	x	x
	rs1257763	9	96893945	A	G	0.0632	0.0038		x	x	x			x	x	x	x
	rs7866254	9	96903469	A	G	-0.0227	0.0018		x	x	x	x		x	x	x	x
	rs7044650	9	97402557	A	G	0.0274	0.0029		x	x	x			x	x	x	x
	rs473902	9	98256235	T	G	0.0701	0.0027		x	x	x			x	x	x	x
	rs4448343	9	98266370	A	G	-0.0386	0.0015		x	x	x	x		x	x	x	x
	rs17370391	9	98319969	T	C	-0.0313	0.002		x	x	x	x		x	x	x	x
	rs7864076	9	98523829	T	C	0.0074	0.0014		x	x	x	x		x	x	x	x
	rs7869882	9	98969746	A	G	-0.0008	0.0016		x	x	x	x		x	x	x	x
	rs7870753	9	99201585	A	G	-0.0444	0.0017		x	x	x	x		x	x	x	x
	rs12550922	9	99315313	T	C	-0.0027	0.0019		x	x	x	x		x	x	x	x
	rs7023530	9	100215421	A	G	-0.0057	0.0014		x	x	x	x		x	x	x	x
	rs3176658	9	100453863	A	G	0.0147	0.0021		x	x	x	x		x	x	x	x
	rs12001675	9	100793707	A	G	-0.0151	0.0017		x	x	x	x		x	x	x	x
	rs1028653	9	101651948	A	G	0.0101	0.0016		x	x	x	x		x	x	x	x
	rs989393	9	101743336	T	C	0.0197	0.0016		x	x	x	x		x	x	x	x
	rs334362	9	101926594	A	G	-0.0128	0.0018		x	x	x	x		x	x	x	x
	rs2222133	9	108917072	T	C	0.0254	0.0015		x	x	x	x		x	x	x	x
	rs1994206	9	109078599	T	C	-0.0148	0.0028		x	x	x	x		x	x	x	x
	rs884975	9	109177722	A	G	0.0196	0.0014		x	x	x	x		x	x	x	x
	rs10978560	9	109379687	A	G	0.0069	0.0022		x	x	x	x		x	x	x	x
	rs2451948	9	109518208	A	G	-0.0242	0.002		x	x	x	x		x	x	x	x
	rs7033661	9	109635618	A	G	-0.0279	0.0015		x	x	x	x		x	x	x	x
	rs7029669	9	109868858	T	C	-0.0128	0.0016		x	x	x	x		x	x	x	x
	rs2275496	9	111641627	T	C	-0.0105	0.0014		x	x	x	x		x	x	x	x
	rs4289885	9	112933271	T	C	0.0112	0.0014		x	x	x	x		x	x	x	x
	rs1049927	9	113018755	T	C	0.0185	0.0021		x	x	x	x		x	x	x	x
	rs10980536	9	113475374	T	C	0.0106	0.0014		x	x	x	x		x	x	x	x
	rs7866715	9	113707225	T	G	0.011	0.0014		x	x	x	x		x	x	x	x
	rs10817133	9	113791974	A	G	0.0218	0.0017		x	x	x	x		x	x	x	x
	rs10441737	9	114301585	T	C	-0.0186	0.0015		x	x	x	x		x	x	x	x
	rs1896952	9	114868733	A	G	0.0101	0.0016		x	x	x	x		x	x	x	x
	rs7019521	9	115101602	A	G	-0.0126	0.0017		x	x	x			x	x	x	x
	rs7854197	9	116309773	A	G	-0.0194	0.0024		x	x	x	x		x	x	x	x
	rs902496	9	116989776	T	G	0.013	0.002		x	x	x	x		x	x	x	x
	rs7043999	9	117017413	T	G	-0.0128	0.0015		x	x	x	x		x	x	x	x
	rs2482080	9	117869684	T	G	0.0144	0.0015		x	x	x	x		x	x	x	x
	rs12002061	9	118485479	T	C	0.0361	0.0026		x	x	x	x		x	x	x	x
	rs6478204	9	118540913	T	C	0.0154	0.0014		x	x	x	x		x	x	x	x
	rs7857878	9	118795466	A	C	-0.0094	0.002		x	x	x	x		x	x	x	x
	rs916561	9	118838314	A	C	0.0247	0.0028		x	x	x	x		x	x	x	x
	rs452312	9	118966153	A	G	-0.0136	0.0015		x	x	x	x		x	x	x	x
	rs7853634	9	119122053	T	C	0.0413	0.0018		x	x	x	x		x	x	x	x
	rs17220352	9	119248059	A	G	-0.0115	0.0017		x	x	x	x		x	x	x	x
	rs2416564	9	119370679	T	C	-0.0217	0.0015		x	x	x	x		x	x	x	x
	rs524975	9	120692694	T	C	0.0076	0.0014		x	x	x	x		x	x	x	x
	rs11794984	9	122652870	T	C	-0.0134	0.0015		x	x	x	x		x	x	x	x
	rs16909739	9	123166107	A	G	-0.0078	0.0027		x	x	x			x	x	x	x
	rs4836831	9	123496570	T	C	-0.0175	0.0016		x	x	x	x		x	x	x	x
	rs16910254	9	123751661	A	G	-0.0236	0.0026		x	x	x	x		x	x	x	x
	rs306784	9	124072652	T	G	0.0103	0.0015		x	x	x	x		x	x	x	x
	rs4837870	9	124290062	A	G	-0.0108	0.0015		x	x	x	x		x	x	x	x
	rs2536951	9	126646519	A	G	-0.0097	0.0017		x	x	x	x		x	x	x	x
	rs610116	9	129655445	A	C	-0.0167	0.0016		x	x	x	x		x	x	x	x
	rs1556144	9	132022766	T	C	-0.0074	0.0017		x	x	x	x		x	x	x	x
	rs7848479	9	132239272	T	C	-0.0113	0.0015		x	x	x	x		x	x	x	x
	rs7466269	9	133464084	A	G	0.0325	0.0015		x	x	x	x		x	x	x	x
	rs17150614	9	136364861	T	C	0.0141	0.0016		x	x	x	x		x	x	x	x
	rs2810489	9	136922700	A	G	0.0168	0.0016		x	x	x	x		x	x	x	x
	rs2905063	9	136941846	A	G	0.0066	0.0016		x	x	x	x		x	x	x	x
	rs7849585	9	139111870	T	G	0.03	0.0015		x	x	x	x		x	x	x	x
	rs3812594	9	139368953	A	G	0.0227	0.0016		x	x	x	x		x	x	x	x
	rs6874	9	139617836	T	C	-0.0205	0.0023		x	x	x			x	x	x	x
	rs7896371	10	1729026	T	C	0.0104	0.0015		x	x	x	x		x	x	x	x
	rs9423477	10	3166221	A	G	0.0092	0.0015		x	x	x	x		x	x	x	x
	rs3740607	10	3189380	T	C	-0.0096	0.0015		x	x	x	x		x	x	x	x
	rs7908994	10	5008383	T	C	-0.0389	0.0022		x	x	x	x		x	x	x	x
	rs1539445	10	5651763	A	G	0.0165	0.0025		x	x	x	x		x	x	x	x
	rs7091821	10	6898219	T	G	-0.0105	0.0015		x	x	x	x		x	x	x	x
	rs2249698	10	7464989	A	C	-0.0138	0.0018		x	x	x	x		x	x	x	x
	rs12261792	10	11909896	T	G	0.0173	0.0018		x	x	x	x		x	x	x	x
	rs2399786	10	12215180	T	C	-0.0133	0.0014		x	x	x	x		x	x	x	x
	rs3781070	10	12824715	A	G	-0.0111	0.0017		x	x	x	x		x	x	x	x
	rs12779328	10	12943973	T	C	-0.0301	0.0016		x	x	x	x		x	x	x	x
	rs17501300	10	12963727	T	C	-0.0122	0.0027		x	x	x	x		x	x	x	x
	rs1801222	10	17156151	A	G	-0.0095	0.0015		x	x	x	x		x	x	x	x
	rs7899812	10	21725452	A	G	0.0105	0.0017		x	x	x	x		x	x	x	x
	rs10828466	10	23787298	T	C	-0.0145	0.0015		x	x	x	x		x	x	x	x
	rs11014285	10	25178864	A	G	0.024	0.0021		x	x	x			x	x	x	x
	rs11014382	10	25363128	T	C	0.0113	0.0015		x	x	x	x		x	x	x	x
	rs12771357	10	27873733	A	G	-0.0181	0.0017		x	x	x	x		x	x	x	x
	rs4749274	10	28185118	A	G	0.0137	0.0014		x	x	x	x		x	x	x	x
	rs12414929	10	28458763	T	C	-0.0113	0.0027		x	x	x	x		x	x	x	x
	rs332126	10	28845795	A	G	-0.0205	0.0018		x	x	x	x		x	x	x	x
	rs2488003	10	30467805	A	G	0.0131	0.0015		x	x	x	x		x	x	x	x
	rs1417568	10	31101311	A	G	0.0122	0.0014		x	x	x	x		x	x	x	x
	rs2797901	10	31340428	T	C	-0.0118	0.0014		x	x	x	x		x	x	x	x
	rs10826995	10	32082658	T	C	0.0108	0.0016		x	x	x	x		x	x	x	x
	rs11592754	10	32619572	A	C	-0.0135	0.0021		x	x	x	x		x	x	x	x
	rs7077783	10	34636820	T	C	-0.0139	0.0021		x	x	x	x		x	x	x	x
	rs7918732	10	38994332	T	C	-0.0077	0.0014		x	x	x	x		x	x	x	x
	rs2435381	10	43678796	T	C	0.0107	0.0016		x	x	x	x		x	x	x	x
	rs17010845	10	49791474	A	G	0.0141	0.003		x	x	x	x		x	x	x	x
	rs10857472	10	50534599	A	G	-0.0089	0.0014		x	x	x	x		x	x	x	x
	rs17721694	10	52167293	T	C	-0.012	0.0017		x	x	x	x		x	x	x	x
	rs10740130	10	52831004	T	G	0.0099	0.0017		x	x	x	x		x	x	x	x
	rs10997909	10	53282106	T	G	-0.0168	0.0016		x	x	x	x		x	x	x	x
	rs1171615	10	61469090	T	C	-0.0239	0.0017		x	x	x	x		x	x	x	x
	rs10821592	10	61533605	A	G	-0.018	0.002		x	x	x	x		x	x	x	x
	rs10994064	10	61655608	T	C	-0.0179	0.0029		x	x	x	x		x	x	x	x
	rs10740006	10	61831744	A	G	0.0066	0.0016		x	x	x	x		x	x	x	x
	rs7089424	10	63752159	T	G	-0.0155	0.0015		x	x	x	x		x	x	x	x
	rs224082	10	64566258	T	C	0.0158	0.0015		x	x	x	x		x	x	x	x
	rs6479905	10	65315231	A	G	0.0166	0.0014		x	x	x	x		x	x	x	x
	rs10823006	10	68965526	A	G	-0.0091	0.0024		x	x	x	x		x	x	x	x
	rs10823149	10	69935396	T	G	0.023	0.0015		x	x	x	x		x	x	x	x
	rs1080639	10	70082030	T	C	0.0191	0.0027		x	x	x	x		x	x	x	x
	rs12221107	10	70332862	T	C	-0.0382	0.0027		x	x	x	x		x	x	x	x
	rs5030941	10	70982730	T	C	-0.008	0.0017		x	x	x	x		x	x	x	x
	rs11001286	10	76834982	T	C	0.0135	0.0017		x	x	x	x		x	x	x	x
	rs11001399	10	77221744	A	C	0.0091	0.0015		x	x	x	x		x	x	x	x
	rs7095225	10	78452623	T	G	0.0088	0.0014		x	x	x	x		x	x	x	x
	rs1749824	10	80923862	A	C	-0.0261	0.0015		x	x	x	x		x	x	x	x
	rs4980067	10	81136129	A	C	-0.0285	0.0014		x	x	x	x		x	x	x	x
	rs2279337	10	81164157	A	G	0.0126	0.0017		x	x	x	x		x	x	x	x
	rs7910211	10	81228378	T	C	-0.0173	0.002		x	x	x	x		x	x	x	x
	rs2607863	10	88024443	T	C	0.019	0.0031		x	x	x			x	x	x	x
	rs7893652	10	89431060	A	G	0.0035	0.0015		x	x	x	x		x	x	x	x
	rs796945	10	90150837	T	C	0.0106	0.0015		x	x	x	x		x	x	x	x
	rs10881893	10	92927267	A	G	-0.0185	0.0019		x	x	x	x		x	x	x	x
	rs2450445	10	93038530	A	G	0.0236	0.0015		x	x	x	x		x	x	x	x
	rs11591635	10	93360302	T	C	-0.022	0.0026		x	x	x	x		x	x	x	x
	rs11186679	10	93522131	T	C	-0.0059	0.0047		x	x	x			x	x	x	x
	rs12411618	10	94052164	T	C	0.0133	0.002		x	x	x	x		x	x	x	x
	rs7078243	10	94414263	A	C	0.0085	0.0014		x	x	x	x		x	x	x	x
	rs11597203	10	94892442	T	C	0.0263	0.0028		x	x	x			x	x	x	x
	rs6583871	10	94974129	T	G	-0.0152	0.0016		x	x	x	x		x	x	x	x
	rs7919319	10	95472024	A	G	-0.0089	0.0015		x	x	x	x		x	x	x	x
	rs10882503	10	96645727	A	G	0.0125	0.0019		x	x	x	x		x	x	x	x
	rs12778613	10	96998625	T	C	-0.0066	0.0015		x	x	x	x		x	x	x	x
	rs10882728	10	97907398	A	C	-0.0204	0.0015		x	x	x	x		x	x	x	x
	rs7082838	10	98712188	T	G	-0.0248	0.0023		x	x	x	x		x	x	x	x
	rs878177	10	100013815	T	C	0.0163	0.0015		x	x	x	x		x	x	x	x
	rs11599750	10	101805442	T	C	-0.0152	0.0015		x	x	x	x		x	x	x	x
	rs1800662	10	102289078	A	C	-0.0109	0.0017		x	x	x	x		x	x	x	x
	rs7900763	10	102492559	T	G	0.0096	0.0018		x	x	x	x		x	x	x	x
	rs2181834	10	102661251	T	G	0.0214	0.0014		x	x	x	x		x	x	x	x
	rs3127230	10	103392503	T	C	-0.0142	0.0015		x	x	x	x		x	x	x	x
	rs7899004	10	104341435	T	C	0.0288	0.0014		x	x	x	x		x	x	x	x
	rs1339919	10	104534448	A	G	-0.0182	0.0021		x	x	x	x		x	x	x	x
	rs11598673	10	105177645	T	G	-0.0029	0.0028		x	x	x			x	x	x	x
	rs10883887	10	105357181	A	G	-0.0108	0.0015		x	x	x	x		x	x	x	x
	rs11191786	10	105492549	A	G	-0.0218	0.0017		x	x	x	x		x	x	x	x
	rs7907629	10	105549440	A	G	-0.0086	0.0037		x	x	x	x		x	x	x	x
	rs10883931	10	105623955	T	C	0.0102	0.0015		x	x	x	x		x	x	x	x
	rs10787453	10	114384057	A	G	0.0101	0.0015		x	x	x	x		x	x	x	x
	rs7094463	10	114711983	A	G	0.0099	0.0015		x	x	x	x		x	x	x	x
	rs10787476	10	114898914	A	C	-0.0242	0.003		x	x	x	x		x	x	x	x
	rs2484294	10	115792062	A	G	0.0146	0.0016		x	x	x	x		x	x	x	x
	rs721041	10	116135344	A	G	-0.0127	0.0015		x	x	x	x		x	x	x	x
	rs7912108	10	120026880	A	G	-0.0115	0.0014		x	x	x	x		x	x	x	x
	rs11593630	10	120491506	T	C	-0.0137	0.0015		x	x	x	x		x	x	x	x
	rs10886416	10	120952674	A	C	0.0242	0.0024		x	x	x	x		x	x	x	x
	rs11198898	10	121118492	A	C	0.029	0.0017		x	x	x	x		x	x	x	x
	rs2234962	10	121429633	T	C	0.0198	0.0017		x	x	x			x	x	x	x
	rs4612730	10	124176452	A	G	0.0194	0.0014		x	x	x	x		x	x	x	x
	rs17152232	10	126398927	A	G	-0.0209	0.0015		x	x	x	x		x	x	x	x
	rs17152408	10	126649007	A	G	0.0187	0.0021		x	x	x	x		x	x	x	x
	rs11245521	10	126841305	C	G	0.0014	0.0031		x	x	x			x	x	x	x
	rs10751539	10	127723346	T	C	0.0081	0.0016		x	x	x	x		x	x	x	x
	rs9419387	10	133758358	A	G	0.0106	0.0015		x	x	x	x		x	x	x	x
	rs2272566	11	244552	A	G	0.0112	0.0014		x	x	x	x		x	x	x	x
	rs592373	11	1890990	A	G	-0.013	0.0015		x	x	x			x	x	x	x
	rs217222	11	2000271	A	G	0.0244	0.002		x	x	x	x		x	x	x	x
	rs11600952	11	2101283	A	G	-0.0212	0.0019		x	x	x	x		x	x	x	x
	rs4320932	11	2171601	T	C	0.0316	0.0019		x	x	x	x		x	x	x	x
	rs231351	11	2711142	T	C	0.0067	0.0015		x	x	x			x	x	x	x
	rs234857	11	2852529	T	C	0.0097	0.0016		x	x	x	x		x	x	x	x
	rs3864883	11	2902105	T	C	-0.0106	0.0023		x	x	x			x	x	x	x
	rs7481584	11	3029089	A	G	0.0085	0.0016		x	x	x	x		x	x	x	x
	rs7121168	11	8694999	A	C	0.0131	0.0029		x	x	x	x		x	x	x	x
	rs10840115	11	8760156	A	G	0.0102	0.0015		x	x	x	x		x	x	x	x
	rs7926589	11	9519703	T	G	-0.0097	0.0014		x	x	x	x		x	x	x	x
	rs7123728	11	10163206	T	G	0.0122	0.0014		x	x	x	x		x	x	x	x
	rs7932891	11	10921512	A	G	0.0084	0.0016		x	x	x	x		x	x	x	x
	rs3206824	11	11986061	T	C	-0.0158	0.0017		x	x	x	x		x	x	x	x
	rs3750940	11	12022898	A	G	-0.0111	0.0018		x	x	x	x		x	x	x	x
	rs10831894	11	12680733	A	G	0.0218	0.0014		x	x	x	x		x	x	x	x
	rs1371761	11	12919600	A	C	0.0178	0.0031		x	x	x	x		x	x	x	x
	rs10832008	11	13276329	T	C	-0.0163	0.0021		x	x	x	x		x	x	x	x
	rs1481891	11	13310718	T	C	0.0158	0.0016		x	x	x	x		x	x	x	x
	rs7941132	11	14302756	T	G	-0.0349	0.0029		x	x	x			x	x	x	x
	rs2060076	11	14405756	T	C	-0.0159	0.0015		x	x	x	x		x	x	x	x
	rs12417788	11	14698458	T	C	-0.0172	0.0025		x	x	x	x		x	x	x	x
	rs1470144	11	15832567	T	C	0.0081	0.0016		x	x	x	x		x	x	x	x
	rs2056246	11	18051446	T	G	0.0124	0.0015		x	x	x	x		x	x	x	x
	rs10766473	11	18401531	A	G	0.0105	0.0014		x	x	x	x		x	x	x	x
	rs10832956	11	18645668	T	C	0.0221	0.0016		x	x	x	x		x	x	x	x
	rs10833263	11	20228527	A	C	0.0113	0.0017		x	x	x	x		x	x	x	x
	rs7945211	11	27472777	T	C	0.0093	0.0015		x	x	x	x		x	x	x	x
	rs7123034	11	29063396	T	G	0.0107	0.0014		x	x	x	x		x	x	x	x
	rs10835657	11	30363682	T	C	-0.0202	0.0016		x	x	x	x		x	x	x	x
	rs2554053	11	31233857	A	C	-0.0084	0.0015		x	x	x	x		x	x	x	x
	rs11031940	11	32720150	T	C	-0.0081	0.0014		x	x	x	x		x	x	x	x
	rs2746602	11	33760480	T	G	0.0092	0.0015		x	x	x	x		x	x	x	x
	rs6484787	11	35489891	A	G	0.0121	0.0015		x	x	x	x		x	x	x	x
	rs1138807	11	36103228	A	G	-0.0095	0.0016		x	x	x	x		x	x	x	x
	rs330260	11	36422172	A	G	0.0099	0.0019		x	x	x	x		x	x	x	x
	rs3853291	11	44369477	A	G	-0.0099	0.0014		x	x	x	x		x	x	x	x
	rs731102	11	45227974	A	G	-0.0109	0.0014		x	x	x	x		x	x	x	x
	rs7934681	11	45958637	A	G	0.0319	0.0025		x	x	x			x	x	x	x
	rs4752856	11	47648042	A	G	-0.0291	0.0015		x	x	x	x		x	x	x	x
	rs7110612	11	56566051	A	G	0.0066	0.0025		x	x	x	x		x	x	x	x
	rs2155231	11	57037248	T	G	-0.0114	0.0015		x	x	x	x		x	x	x	x
	rs12099131	11	57347987	A	G	0.0134	0.0021		x	x	x	x		x	x	x	x
	rs1783980	11	57448325	T	C	-0.0126	0.0014		x	x	x	x		x	x	x	x
	rs17154053	11	59485911	T	C	-0.0239	0.0034		x	x	x			x	x	x	x
	rs612010	11	63591005	A	G	0.0086	0.0014		x	x	x	x		x	x	x	x
	rs4601790	11	65353906	A	G	0.014	0.0016		x	x	x	x		x	x	x	x
	rs4636677	11	65458994	T	G	0.0155	0.0034		x	x	x			x	x	x	x
	rs656980	11	65656282	A	G	-0.0156	0.0019		x	x	x	x		x	x	x	x
	rs1625595	11	66078129	T	C	0.0101	0.0015		x	x	x	x		x	x	x	x
	rs1791682	11	66222137	T	C	-0.0009	0.0031		x	x	x	x		x	x	x	x
	rs7112925	11	66826160	T	C	-0.026	0.0015		x	x	x	x		x	x	x	x
	rs11605263	11	67033076	T	C	0.0111	0.0036		x	x	x			x	x	x	x
	rs948446	11	67416638	T	C	0.0004	0.0047		x	x	x			x	x	x	x
	rs2514025	11	67457095	T	C	-0.0129	0.0015		x	x	x	x		x	x	x	x
	rs7937783	11	67670449	T	C	-0.0087	0.0041		x	x	x			x	x	x	x
	rs2277268	11	68174122	A	G	0.0195	0.0029		x	x	x	x		x	x	x	x
	rs7948782	11	68418723	T	C	-0.0315	0.002		x	x	x	x		x	x	x	x
	rs10792020	11	68842491	A	G	-0.0175	0.0014		x	x	x	x		x	x	x	x
	rs3019752	11	68898745	T	C	-0.0072	0.002		x	x	x	x		x	x	x	x
	rs12796060	11	69168148	A	G	-0.0236	0.0023		x	x	x	x		x	x	x	x
	rs12146455	11	69264551	A	G	0.0296	0.0023		x	x	x	x		x	x	x	x
	rs12421128	11	69269455	T	C	-0.0154	0.0041		x	x	x	x		x	x	x	x
	rs3918298	11	69463273	A	G	0.0386	0.005		x	x	x	x		x	x	x	x
	rs11233666	11	69935558	A	G	0.0156	0.0015		x	x	x	x		x	x	x	x
	rs3781923	11	72355223	T	C	-0.0121	0.0015		x	x	x	x		x	x	x	x
	rs11236210	11	74391019	A	G	0.0158	0.0016		x	x	x	x		x	x	x	x
	rs673731	11	74566400	A	G	-0.0189	0.0017		x	x	x	x		x	x	x	x
	rs606452	11	75276178	A	C	0.0488	0.0021		x	x	x	x		x	x	x	x
	rs17450692	11	76134923	T	C	0.0118	0.0015		x	x	x	x		x	x	x	x
	rs4145700	11	77415565	A	G	0.0113	0.0015		x	x	x	x		x	x	x	x
	rs11601590	11	78073288	T	G	-0.0099	0.0021		x	x	x	x		x	x	x	x
	rs17148514	11	85526399	T	C	-0.0176	0.0017		x	x	x	x		x	x	x	x
	rs3851178	11	85858497	T	G	-0.0098	0.0014		x	x	x	x		x	x	x	x
	rs2291813	11	85956478	T	G	0.0304	0.004		x	x	x	x		x	x	x	x
	rs2289123	11	89224718	T	G	0.0128	0.0018		x	x	x	x		x	x	x	x
	rs3019011	11	89296364	A	G	0.0108	0.0014		x	x	x	x		x	x	x	x
	rs10501821	11	94878090	A	G	0.0084	0.0015		x	x	x	x		x	x	x	x
	rs1255526	11	95303519	T	C	0.0101	0.0015		x	x	x	x		x	x	x	x
	rs10765754	11	95348025	A	G	-0.011	0.0015		x	x	x	x		x	x	x	x
	rs11021590	11	96170919	A	G	0.0079	0.0015		x	x	x	x		x	x	x	x
	rs10791504	11	101436689	A	G	-0.006	0.0015		x	x	x	x		x	x	x	x
	rs8504	11	102103600	A	G	-0.0089	0.0015		x	x	x	x		x	x	x	x
	rs6589128	11	110231723	T	C	-0.0134	0.0017		x	x	x	x		x	x	x	x
	rs11214503	11	112986754	T	C	-0.0062	0.0014		x	x	x	x		x	x	x	x
	rs10892246	11	118481431	A	G	-0.0132	0.0015		x	x	x	x		x	x	x	x
	rs3922	11	118765600	A	G	0.0097	0.0015		x	x	x	x		x	x	x	x
	rs640603	11	118964330	A	G	-0.0096	0.0015		x	x	x	x		x	x	x	x
	rs10502235	11	120212423	A	G	0.0242	0.0019		x	x	x	x		x	x	x	x
	rs633943	11	121709183	A	G	-0.0113	0.0015		x	x	x	x		x	x	x	x
	rs2850791	11	121893245	T	C	-0.0122	0.0016		x	x	x	x		x	x	x	x
	rs7107012	11	122829813	A	G	0.0177	0.0014		x	x	x	x		x	x	x	x
	rs12222197	11	125825224	T	G	0.0162	0.0015		x	x	x	x		x	x	x	x
	rs608251	11	125979757	A	C	-0.0135	0.0017		x	x	x	x		x	x	x	x
	rs2322193	11	126009701	A	C	0.0144	0.0016		x	x	x	x		x	x	x	x
	rs11560876	11	127952593	T	G	-0.0184	0.002		x	x	x	x		x	x	x	x
	rs7126621	11	128446187	A	G	-0.0117	0.0014		x	x	x	x		x	x	x	x
	rs619521	11	128578157	T	C	-0.015	0.0015		x	x	x	x		x	x	x	x
	rs680952	11	128663908	T	G	-0.0171	0.0015		x	x	x	x		x	x	x	x
	rs498870	11	128910360	T	C	-0.0173	0.002		x	x	x	x		x	x	x	x
	rs495360	12	327421	A	C	-0.0121	0.0015		x	x	x	x		x	x	x	x
	rs11612228	12	576984	T	C	0.0262	0.0015		x	x	x			x	x	x	x
	rs9861	12	672372	A	G	0.0128	0.0015		x	x	x	x		x	x	x	x
	rs2286029	12	1015631	T	G	-0.009	0.0014		x	x	x	x		x	x	x	x
	rs2968894	12	1253399	A	G	-0.0107	0.0016		x	x	x	x		x	x	x	x
	rs6489283	12	1493559	T	G	0.0222	0.0026		x	x	x	x		x	x	x	x
	rs7314303	12	3034490	T	C	0.0092	0.0015		x	x	x	x		x	x	x	x
	rs7296615	12	3350679	A	G	-0.0181	0.0025		x	x	x	x		x	x	x	x
	rs3217795	12	4386064	A	G	0.0189	0.0026		x	x	x			x	x	x	x
	rs3217862	12	4399087	T	G	0.0157	0.0019		x	x	x	x		x	x	x	x
	rs3217863	12	4399496	T	C	-0.0157	0.0028		x	x	x	x		x	x	x	x
	rs1861835	12	5538112	A	G	-0.0129	0.0024		x	x	x	x		x	x	x	x
	rs12964	12	6572191	T	C	0.0094	0.0014		x	x	x	x		x	x	x	x
	rs6786	12	6775967	A	G	0.0081	0.0016		x	x	x	x		x	x	x	x
	rs7132012	12	8832203	A	G	-0.0128	0.0015		x	x	x	x		x	x	x	x
	rs4883201	12	9082581	A	G	0.0183	0.0024		x	x	x	x		x	x	x	x
	rs2900208	12	11878464	A	C	0.029	0.0015		x	x	x	x		x	x	x	x
	rs7964189	12	12841735	T	C	-0.0312	0.0024		x	x	x			x	x	x	x
	rs2066827	12	12871099	T	G	0.0222	0.0018		x	x	x	x		x	x	x	x
	rs11055880	12	14410634	T	C	0.0071	0.0018		x	x	x	x		x	x	x	x
	rs12425125	12	14413123	T	C	0.023	0.0031		x	x	x	x		x	x	x	x
	rs6488674	12	14488914	T	G	0.0151	0.0014		x	x	x	x		x	x	x	x
	rs1025950	12	20508813	T	C	0.0092	0.0014		x	x	x	x		x	x	x	x
	rs12300264	12	20535916	T	G	-0.0164	0.0014		x	x	x	x		x	x	x	x
	rs12311494	12	20666102	T	G	0.0255	0.0034		x	x	x	x		x	x	x	x
	rs10770705	12	20857467	A	C	0.0231	0.0015		x	x	x	x		x	x	x	x
	rs11046170	12	21857409	T	G	0.0095	0.0016		x	x	x	x		x	x	x	x
	rs7132135	12	24201176	T	G	0.0226	0.0017		x	x	x			x	x	x	x
	rs7977148	12	26124834	A	G	-0.0111	0.0014		x	x	x	x		x	x	x	x
	rs11830336	12	26903022	A	G	0.007	0.0014		x	x	x	x		x	x	x	x
	rs10492367	12	28014970	T	G	-0.0183	0.0018		x	x	x	x		x	x	x	x
	rs2881556	12	28068029	A	G	0.014	0.0024		x	x	x	x		x	x	x	x
	rs10492365	12	28100372	A	G	-0.0171	0.0037		x	x	x	x		x	x	x	x
	rs7957918	12	28210598	A	G	-0.0292	0.0034		x	x	x	x		x	x	x	x
	rs10843167	12	28582793	A	G	0.0395	0.0015		x	x	x	x		x	x	x	x
	rs1383386	12	29036447	T	C	-0.0131	0.0014		x	x	x	x		x	x	x	x
	rs4931135	12	29190261	A	G	0.0158	0.0017		x	x	x	x		x	x	x	x
	rs10843390	12	29496991	T	C	0.0214	0.0016		x	x	x	x		x	x	x	x
	rs7326	12	30782301	A	G	-0.0106	0.0014		x	x	x	x		x	x	x	x
	rs6487998	12	31796881	T	C	-0.013	0.0016		x	x	x	x		x	x	x	x
	rs4384452	12	34030026	T	C	-0.0106	0.0018		x	x	x	x		x	x	x	x
	rs2388172	12	39290539	A	G	0.007	0.0014		x	x	x	x		x	x	x	x
	rs4768624	12	39579451	A	G	-0.0057	0.0015		x	x	x	x		x	x	x	x
	rs7964039	12	39736740	T	C	0.0137	0.0028		x	x	x	x		x	x	x	x
	rs1427266	12	40708922	T	C	0.0084	0.0014		x	x	x	x		x	x	x	x
	rs1318490	12	43055844	T	C	-0.0088	0.0015		x	x	x	x		x	x	x	x
	rs10880868	12	46322449	T	C	-0.0134	0.0018		x	x	x	x		x	x	x	x
	rs2241960	12	46580618	A	G	-0.0111	0.0016		x	x	x	x		x	x	x	x
	rs957128	12	46606974	A	G	-0.0343	0.0045		x	x	x	x		x	x	x	x
	rs10785628	12	46854676	T	G	-0.0234	0.0015		x	x	x	x		x	x	x	x
	rs17691418	12	47328392	T	C	-0.0384	0.0037		x	x	x			x	x	x	x
	rs10219510	12	48377635	A	G	0.024	0.0027		x	x	x			x	x	x	x
	rs1793958	12	48392433	A	G	0.0121	0.0015		x	x	x	x		x	x	x	x
	rs11503876	12	48764566	T	G	-0.0296	0.0042		x	x	x			x	x	x	x
	rs6580689	12	49045831	T	C	0.0094	0.0014		x	x	x	x		x	x	x	x
	rs3730071	12	49168798	A	C	-0.0328	0.0043			x	x			x	x	x	x
	rs7978559	12	51188638	A	G	0.0179	0.0015		x	x	x	x		x	x	x	x
	rs11170394	12	53463972	T	C	-0.0266	0.0026		x	x	x	x		x	x	x	x
	rs17100291	12	53932834	A	G	-0.0304	0.0042		x	x	x	x		x	x	x	x
	rs4759286	12	54080020	A	C	0.0147	0.0019		x	x	x	x		x	x	x	x
	rs2306694	12	56680636	A	G	-0.04	0.0028		x	x	x	x		x	x	x	x
	rs2277339	12	57146069	T	G	0.024	0.0024		x	x	x	x		x	x	x	x
	rs715948	12	57532982	T	C	0.013	0.0016		x	x	x	x		x	x	x	x
	rs3741414	12	57844049	T	C	0.0048	0.0017		x	x	x	x		x	x	x	x
	rs1669296	12	57940076	T	C	-0.0131	0.0021		x	x	x	x		x	x	x	x
	rs10783856	12	58249243	A	G	0.0224	0.0015		x	x	x	x		x	x	x	x
	rs2720174	12	58468163	T	C	0.0167	0.0035		x	x	x	x		x	x	x	x
	rs7397895	12	58982588	T	C	-0.0092	0.0014		x	x	x	x		x	x	x	x
	rs17122659	12	59956923	A	G	-0.0261	0.0023		x	x	x	x		x	x	x	x
	rs7972031	12	62658228	T	C	0.0206	0.003		x	x	x			x	x	x	x
	rs6581551	12	64749372	A	G	-0.0097	0.0015		x	x	x	x		x	x	x	x
	rs6581626	12	65711378	A	G	0.02	0.0014		x		x	x		x	x	x	x
	rs7972091	12	66128647	T	C	0.0346	0.0029		x	x	x	x		x	x	x	x
	rs10784502	12	66343810	T	C	-0.0559	0.0014		x	x	x	x		x	x	x	x
	rs1871675	12	66411692	A	G	0.0258	0.0015		x	x	x			x	x	x	x
	rs1921079	12	66505299	A	G	-0.0162	0.0016		x	x	x	x		x	x	x	x
	rs12298258	12	66848605	A	G	-0.0071	0.0017		x	x	x	x		x	x	x	x
	rs12426782	12	67433150	T	C	-0.0084	0.0016		x	x	x	x		x	x	x	x
	rs7960957	12	68902752	T	C	-0.027	0.004		x	x	x			x	x	x	x
	rs7295234	12	69811369	A	C	0.0107	0.0015		x	x	x	x		x	x	x	x
	rs10748128	12	69827658	T	G	0.0361	0.0015		x	x	x	x		x	x	x	x
	rs10878992	12	69855200	A	G	-0.0202	0.0017		x	x	x	x		x	x	x	x
	rs12813125	12	71123448	T	C	0.0147	0.0024		x	x	x			x	x	x	x
	rs983168	12	71402356	T	C	0.0095	0.0016		x	x	x	x		x	x	x	x
	rs2369463	12	77432523	T	C	0.0218	0.0019		x	x	x	x		x	x	x	x
	rs310796	12	77453226	T	G	0.0182	0.0015		x	x	x	x		x	x	x	x
	rs2369763	12	77734899	T	C	0.0102	0.0014		x	x	x	x		x	x	x	x
	rs1913134	12	85755859	T	C	0.0108	0.0019		x	x	x	x		x	x	x	x
	rs17714469	12	91495163	A	G	0.0187	0.0022		x	x	x			x	x	x	x
	rs11107063	12	93920668	A	C	0.0139	0.0018		x	x	x	x		x	x	x	x
	rs11107116	12	93978504	T	G	0.0522	0.0017		x	x	x	x		x	x	x	x
	rs10859569	12	94131311	T	G	0.0318	0.0014			x	x	x		x	x	x	x
	rs4761530	12	94207294	A	G	0.0177	0.0015		x	x	x	x		x	x	x	x
	rs10859617	12	94326398	A	G	-0.0178	0.0015		x	x	x	x		x	x	x	x
	rs12313403	12	96697601	T	G	-0.0094	0.0015		x	x	x	x		x	x	x	x
	rs3858660	12	97580415	T	C	0.0132	0.0023		x	x	x	x		x	x	x	x
	rs10860202	12	97792690	T	C	-0.0108	0.0015		x	x	x	x		x	x	x	x
	rs7966207	12	102229631	T	C	0.0205	0.0022		x	x	x	x		x	x	x	x
	rs2888604	12	102343853	T	C	0.0234	0.0014		x	x	x			x	x	x	x
	rs17032220	12	102407746	T	C	0.0482	0.0035		x	x	x	x		x	x	x	x
	rs6222	12	102789901	A	G	0.0424	0.0048		x	x	x			x	x	x	x
	rs6219	12	102790192	T	C	0.0287	0.0025		x	x	x	x		x	x	x	x
	rs855206	12	102957819	A	C	0.0253	0.0024		x	x	x	x		x	x	x	x
	rs833718	12	103071086	A	G	-0.0215	0.0014		x	x	x	x		x	x	x	x
	rs12830406	12	103127232	A	G	0.0259	0.002		x	x	x	x		x	x	x	x
	rs879433	12	103133675	T	C	0.0175	0.0025		x	x	x	x		x	x	x	x
	rs1718302	12	103272686	A	G	-0.021	0.002		x	x	x	x		x	x	x	x
	rs10861149	12	104344215	A	G	0.0094	0.0018		x	x	x	x		x	x	x	x
	rs2164747	12	104344836	A	G	-0.0239	0.0023		x	x	x	x		x	x	x	x
	rs4964735	12	104656126	A	G	0.005	0.0015		x	x	x	x		x	x	x	x
	rs12305866	12	104842117	T	C	-0.024	0.0032		x	x	x			x	x	x	x
	rs7969218	12	105053972	A	G	0.0126	0.0025		x	x	x	x		x	x	x	x
	rs7954946	12	105464036	T	C	0.0098	0.0014		x	x	x	x		x	x	x	x
	rs11609996	12	106104403	A	G	-0.0111	0.0016		x	x	x	x		x	x	x	x
	rs1148413	12	106624275	T	C	-0.0119	0.0015		x	x	x	x		x	x	x	x
	rs2302737	12	108104407	T	C	0.011	0.0015		x	x	x	x		x	x	x	x
	rs1541597	12	110044918	T	G	0.0144	0.0018		x	x	x	x		x	x	x	x
	rs3184504	12	111884608	T	C	-0.0087	0.0014		x	x	x	x		x	x	x	x
	rs6416335	12	112081291	T	C	-0.0137	0.0052		x	x	x			x	x	x	x
	rs4534647	12	112554962	T	C	0.0094	0.0059		x	x	x	x		x	x	x	x
	rs1061657	12	115108136	T	C	-0.0147	0.0017		x	x	x	x		x	x	x	x
	rs2460488	12	116187660	A	G	-0.0181	0.002		x	x	x	x		x	x	x	x
	rs780886	12	116200160	A	G	0.0201	0.0024		x	x	x	x		x	x	x	x
	rs11615917	12	116906970	A	G	-0.0084	0.0015		x	x	x	x		x	x	x	x
	rs4767473	12	117365506	A	G	0.0246	0.0021		x	x	x	x		x	x	x	x
	rs11065286	12	121271734	T	C	0.0157	0.0014		x	x	x	x		x	x	x	x
	rs2393791	12	121423956	T	C	-0.0072	0.0015		x	x	x	x		x	x	x	x
	rs11065539	12	121816887	T	C	-0.0394	0.0055		x	x	x	x		x	x	x	x
	rs2596144	12	122297738	T	C	0.0157	0.0021		x	x	x	x		x	x	x	x
	rs907482	12	122747023	A	G	-0.0205	0.0015		x	x	x	x		x	x	x	x
	rs11830103	12	123823546	A	G	-0.0356	0.0018		x	x	x	x		x	x	x	x
	rs1027569	12	124643391	T	C	-0.0096	0.0014		x	x	x	x		x	x	x	x
	rs1809889	12	124801226	T	C	0.0304	0.0016		x	x	x	x		x	x	x	x
	rs7135151	12	125396055	T	G	-0.0129	0.0018		x	x	x	x		x	x	x	x
	rs12369173	12	125651697	T	C	0.0088	0.0014		x	x	x	x		x	x	x	x
	rs885389	12	131621762	A	G	0.0121	0.0015		x	x	x	x		x	x	x	x
	rs12423631	12	132606886	T	C	0.0185	0.002		x	x	x	x		x	x	x	x
	rs5744942	12	133219949	A	G	0.0152	0.0034		x	x	x			x	x	x	x
	rs7334222	13	21159558	A	G	-0.0134	0.0021		x	x	x	x		x	x	x	x
	rs663599	13	21558454	T	G	-0.0294	0.0023		x	x	x			x	x	x	x
	rs4769541	13	27673331	A	G	0.0111	0.0019		x	x	x	x		x	x	x	x
	rs9581881	13	28106637	T	C	-0.0163	0.0021		x	x	x			x	x	x	x
	rs10507381	13	28868293	A	G	-0.0173	0.0032		x	x	x	x		x	x	x	x
	rs11618507	13	30172751	T	G	0.0178	0.0017		x	x	x	x		x	x	x	x
	rs17077179	13	32747654	A	C	0.0224	0.0024		x	x	x	x		x	x	x	x
	rs12323101	13	33143406	A	G	0.0191	0.0015		x	x	x	x		x	x	x	x
	rs9315339	13	35927765	A	G	0.0128	0.0021		x	x	x	x		x	x	x	x
	rs9576006	13	36944732	A	G	-0.0121	0.0016		x	x	x	x		x	x	x	x
	rs9576129	13	37455391	A	G	0.0122	0.0018		x	x	x	x		x	x	x	x
	rs4941870	13	38070549	A	G	-0.0062	0.0015		x	x	x	x		x	x	x	x
	rs6563739	13	40239785	T	G	-0.0147	0.0015		x	x	x	x		x	x	x	x
	rs2755237	13	41109429	A	C	0.0209	0.0021		x	x	x	x		x	x	x	x
	rs4941989	13	41299687	T	C	0.0151	0.0016		x	x	x	x		x	x	x	x
	rs2039134	13	41767338	A	G	0.0126	0.002		x	x	x	x		x	x	x	x
	rs3742262	13	42442546	A	G	-0.0079	0.0015		x	x	x	x		x	x	x	x
	rs12585865	13	42751707	T	C	0.0137	0.0015		x	x	x	x		x	x	x	x
	rs6561319	13	47112120	A	C	0.0157	0.0015		x	x	x	x		x	x	x	x
	rs8002098	13	49165875	A	G	0.0146	0.0016		x	x	x	x		x	x	x	x
	rs2407200	13	49416217	T	C	0.007	0.0028		x	x	x	x		x	x	x	x
	rs4942794	13	49570316	A	G	0.0085	0.0028		x	x	x			x	x	x	x
	rs9535179	13	49836183	A	G	0.0043	0.0021		x	x	x	x		x	x	x	x
	rs7328100	13	49988458	T	C	0.0081	0.0019		x	x	x	x		x	x	x	x
	rs12584079	13	50089683	A	C	0.0118	0.006		x	x	x	x		x	x	x	x
	rs17381926	13	50094090	T	C	-0.0215	0.0038		x	x	x	x		x	x	x	x
	rs17073175	13	50141707	T	C	0.0039	0.0032		x	x	x	x		x	x	x	x
	rs1535468	13	50225830	A	G	-0.015	0.0018		x	x	x	x		x	x	x	x
	rs9568298	13	50233692	A	G	-0.0453	0.0027		x	x	x	x		x	x	x	x
	rs4942888	13	50438427	T	C	0.0048	0.003		x	x	x	x		x	x	x	x
	rs2476391	13	50618504	T	C	0.0347	0.003		x	x	x	x		x	x	x	x
	rs1326121	13	50723787	A	G	-0.0521	0.0062		x					x	x	x	x
	rs3118906	13	51106788	A	G	-0.0534	0.0016		x	x	x	x		x	x	x	x
	rs11841145	13	51306330	A	G	-0.036	0.0027		x	x	x			x	x	x	x
	rs7990306	13	51384010	T	C	0.0103	0.0015		x	x	x	x		x	x	x	x
	rs7992845	13	51457809	A	G	-0.0089	0.0022		x	x	x	x		x	x	x	x
	rs17593235	13	51642595	A	G	0.0098	0.0015		x	x	x	x		x	x	x	x
	rs992583	13	52278559	A	G	0.0075	0.0015		x	x	x	x		x	x	x	x
	rs8000549	13	59077823	A	G	-0.009	0.0015		x	x	x	x		x	x	x	x
	rs1395349	13	71566996	A	G	0.0077	0.0016		x	x	x	x		x	x	x	x
	rs2061543	13	72480880	T	C	0.0084	0.0015		x	x	x	x		x	x	x	x
	rs12872224	13	73178943	A	G	-0.0169	0.0029		x	x	x	x		x	x	x	x
	rs9543116	13	73345443	T	C	-0.0109	0.002		x	x	x	x		x	x	x	x
	rs7336104	13	73623088	T	C	-0.0148	0.0019		x	x	x	x		x	x	x	x
	rs6562757	13	73862693	A	G	0.0144	0.0016		x	x	x	x		x	x	x	x
	rs9543657	13	75049695	T	C	-0.0087	0.0014		x	x	x	x		x	x	x	x
	rs3818416	13	78474468	A	C	-0.0161	0.0017		x	x	x	x		x	x	x	x
	rs9574547	13	80631417	A	C	0.0179	0.0018		x	x	x	x		x	x	x	x
	rs390195	13	80818416	T	C	-0.0118	0.0016		x	x	x	x		x	x	x	x
	rs6563199	13	81550449	T	C	0.0132	0.0015		x	x	x	x		x	x	x	x
	rs7337175	13	85936251	A	G	0.0124	0.0015		x	x	x	x		x	x	x	x
	rs9523266	13	91836338	A	G	0.0149	0.0019		x	x	x	x		x	x	x	x
	rs7319045	13	92024574	A	G	0.0266	0.0015		x	x	x	x		x	x	x	x
	rs7338171	13	96810333	A	G	-0.0177	0.0021		x	x	x	x		x	x	x	x
	rs16955981	13	99518537	A	C	-0.0167	0.0017		x	x	x	x		x	x	x	x
	rs9300607	13	101223459	A	C	0.0114	0.0015		x	x	x	x		x	x	x	x
	rs8922	13	101706193	A	C	0.0122	0.0018		x	x	x	x		x	x	x	x
	rs933089	13	102100039	A	G	-0.009	0.0015		x	x	x	x		x	x	x	x
	rs2316442	13	113877487	T	C	0.012	0.0017		x	x	x	x		x	x	x	x
	rs7991266	13	115042155	A	G	0.0261	0.0017		x	x	x	x		x	x	x	x
	rs1760940	14	20938251	A	C	0.0103	0.0017		x	x	x	x		x	x	x	x
	rs8019890	14	21538067	A	C	0.0195	0.0016		x	x	x	x		x	x	x	x
	rs8016099	14	21699069	A	C	-0.01	0.0017		x	x	x	x		x	x	x	x
	rs17792659	14	21882649	T	G	0.0283	0.002		x	x	x			x	x	x	x
	rs9322989	14	21976761	A	G	-0.0201	0.0021		x	x	x	x		x	x	x	x
	rs3210043	14	23779877	A	C	0.0311	0.0021		x	x	x	x		x	x	x	x
	rs11621360	14	23911407	T	C	-0.0138	0.0015		x	x	x	x		x	x	x	x
	rs11848279	14	24848281	A	G	-0.0284	0.0017		x	x	x	x		x	x	x	x
	rs10129213	14	24856202	T	G	0.0369	0.0023		x	x	x	x		x	x	x	x
	rs12891613	14	24903964	T	C	0.0191	0.0022		x	x	x	x		x	x	x	x
	rs2045180	14	31078502	A	G	0.0109	0.0015		x	x	x	x		x	x	x	x
	rs1956002	14	33410749	A	C	-0.0123	0.0019		x	x	x	x		x	x	x	x
	rs17114075	14	35842260	T	C	-0.0159	0.0017		x	x	x	x		x	x	x	x
	rs10131337	14	37144516	T	C	0.0212	0.0017		x	x	x	x		x	x	x	x
	rs1168538	14	38843356	T	C	-0.0089	0.0015		x	x	x	x		x	x	x	x
	rs12433610	14	39773982	T	G	-0.0074	0.0014		x	x	x	x		x	x	x	x
	rs17780143	14	50901768	A	G	0.0223	0.0032		x	x	x	x		x	x	x	x
	rs904061	14	52504624	T	C	0.0117	0.0017		x	x	x	x		x	x	x	x
	rs17706401	14	54086463	A	G	0.0112	0.0018		x	x	x	x		x	x	x	x
	rs7160860	14	54339493	T	C	-0.017	0.0021		x	x	x	x		x	x	x	x
	rs811133	14	54647436	T	C	-0.0141	0.0018		x	x	x	x		x	x	x	x
	rs2359349	14	55139622	A	G	-0.0071	0.0016		x	x	x	x		x	x	x	x
	rs927381	14	55265180	T	C	0.0191	0.0015		x	x	x	x		x	x	x	x
	rs12590936	14	56135049	T	C	0.0148	0.0016		x	x	x	x		x	x	x	x
	rs12878923	14	56658408	A	G	0.0103	0.0014		x	x	x	x		x	x	x	x
	rs1057737	14	57860688	A	G	0.0138	0.0023		x	x	x	x		x	x	x	x
	rs856219	14	59246920	A	G	0.0132	0.0025		x	x	x			x	x	x	x
	rs12895553	14	59261437	A	G	0.0159	0.0054		x	x	x			x	x	x	x
	rs4898972	14	59340346	A	G	0.0125	0.0019		x	x		x		x	x	x	x
	rs4901902	14	59617080	A	C	0.016	0.0022		x	x	x			x	x	x	x
	rs1253014	14	59717514	A	G	-0.0127	0.0014		x	x	x	x		x	x	x	x
	rs17255666	14	59815716	A	G	-0.0158	0.0044		x	x	x			x	x	x	x
	rs17255891	14	60013254	A	G	-0.0128	0.0035		x	x	x	x		x	x	x	x
	rs11624351	14	60174509	A	G	-0.0079	0.0026		x	x	x			x	x	x	x
	rs11158275	14	60564792	A	G	0.0003	0.0044		x	x	x	x		x	x	x	x
	rs17097336	14	60798753	T	C	-0.0274	0.0018		x	x	x	x		x	x	x	x
	rs2145540	14	60799834	T	C	0.0236	0.0026		x	x	x	x		x	x	x	x
	rs17256101	14	60832401	T	C	0.0312	0.004		x	x	x			x	x	x	x
	rs2351175	14	61066730	T	C	-0.0365	0.0026		x	x	x	x		x	x	x	x
	rs11624328	14	63837813	A	C	-0.0198	0.0028		x	x	x	x		x	x	x	x
	rs2045022	14	65006743	T	C	0.0106	0.0016		x	x	x	x		x	x	x	x
	rs2296316	14	65520246	T	C	0.0247	0.0015		x	x	x	x		x	x	x	x
	rs11623920	14	65819314	A	C	-0.0104	0.0015		x	x	x	x		x	x	x	x
	rs1074576	14	66902352	T	C	0.0002	0.0066		x	x	x			x	x	x	x
	rs1290900	14	67701168	A	C	0.0085	0.0015		x	x	x	x		x	x	x	x
	rs2588808	14	68660181	A	G	-0.0241	0.002		x	x	x	x		x	x	x	x
	rs3784122	14	68915533	T	C	-0.0175	0.0022		x	x	x	x		x	x	x	x
	rs2525503	14	69028603	A	G	0.0088	0.0014		x	x	x	x		x	x	x	x
	rs11629144	14	69131593	T	G	-0.0131	0.0017		x	x	x	x		x	x	x	x
	rs11158820	14	70347348	A	G	0.0054	0.0016		x	x	x	x		x	x	x	x
	rs12050076	14	70467658	A	C	0.02	0.0018		x	x	x	x		x	x	x	x
	rs11158869	14	71057558	T	C	-0.0036	0.002		x	x	x	x		x	x	x	x
	rs4903104	14	73735366	T	C	-0.0194	0.0019		x	x	x	x		x	x	x	x
	rs9323599	14	74955679	T	C	0.022	0.0061		x					x	x	x	x
	rs862052	14	74980816	T	C	-0.0294	0.0015		x	x	x	x		x	x	x	x
	rs10140101	14	75038689	T	C	0.0191	0.0014		x	x	x	x		x	x	x	x
	rs12147363	14	76161307	A	G	0.0284	0.0036		x	x	x			x	x	x	x
	rs11466414	14	76447850	A	G	-0.0288	0.0029		x	x	x			x	x	x	x
	rs7144011	14	79940383	T	G	0.011	0.0017		x	x	x	x		x	x	x	x
	rs935728	14	80957923	T	C	0.0124	0.0016		x	x	x	x		x	x	x	x
	rs1956412	14	89151797	T	C	0.0379	0.0057		x	x	x	x		x	x	x	x
	rs2401787	14	89502023	T	C	0.0135	0.0018		x	x	x	x		x	x	x	x
	rs10137809	14	92139032	T	C	-0.0155	0.0024		x	x	x	x		x	x	x	x
	rs1548817	14	92332868	T	C	0.0244	0.0019		x	x	x	x		x	x	x	x
	rs2430339	14	92335304	A	G	0.0152	0.0021		x	x	x	x		x	x	x	x
	rs1040617	14	92432308	A	G	0.028	0.0014		x	x	x	x		x	x	x	x
	rs2295168	14	92474965	T	C	-0.0181	0.006		x	x	x	x		x	x	x	x
	rs1043542	14	93407062	A	G	0.0163	0.0016		x	x	x	x		x	x	x	x
	rs4905179	14	94795492	A	G	-0.0185	0.0018		x	x	x	x		x	x	x	x
	rs7151526	14	94863636	A	C	0.0535	0.0036		x	x	x			x	x	x	x
	rs1057035	14	95554142	T	C	-0.0105	0.0015		x	x	x	x		x	x	x	x
	rs17092197	14	95898607	A	G	0.0115	0.0018		x	x	x	x		x	x	x	x
	rs8022455	14	98883534	T	C	-0.0081	0.0014		x	x	x	x		x	x	x	x
	rs2273608	14	101198741	T	C	0.0247	0.0025		x	x	x	x		x	x	x	x
	rs11628379	14	101498559	T	C	0.0188	0.0033		x	x	x	x		x	x	x	x
	rs10220507	14	101543594	A	G	-0.0091	0.0017		x	x	x	x		x	x	x	x
	rs2476522	14	102337101	T	C	-0.0084	0.0018		x	x	x	x		x	x	x	x
	rs10459573	14	103925457	A	C	0.0264	0.0015		x	x	x	x		x	x	x	x
	rs1130214	14	105259734	A	C	0.0142	0.0016		x	x	x	x		x	x	x	x
	rs10151805	14	105974781	T	C	-0.0133	0.0017		x	x	x	x		x	x	x	x
	rs17117836	15	24175771	T	C	-0.0146	0.0024		x	x	x	x		x	x	x	x
	rs17639328	15	38341249	T	C	0.0162	0.0024		x	x	x	x		x	x	x	x
	rs16966213	15	38361447	T	C	0.0227	0.0029		x	x	x	x		x	x	x	x
	rs7172328	15	38511535	T	C	-0.0158	0.0018		x	x	x	x		x	x	x	x
	rs6495962	15	38652032	T	C	-0.016	0.0015		x	x	x	x		x	x	x	x
	rs8023845	15	40414116	T	G	0.0118	0.0018		x	x	x	x		x	x	x	x
	rs7182660	15	41338269	T	C	-0.0179	0.0024		x	x	x	x		x	x	x	x
	rs7168307	15	41620534	A	G	0.0203	0.0016		x	x	x	x		x	x	x	x
	rs16971976	15	41989926	A	G	0.0154	0.0015		x	x	x	x		x	x	x	x
	rs10454692	15	42857055	T	C	0.015	0.002		x	x	x	x		x	x	x	x
	rs3803341	15	43237203	T	C	0.0146	0.0022		x	x	x	x		x	x	x	x
	rs1484194	15	46666190	A	G	-0.0137	0.0019		x	x	x	x		x	x	x	x
	rs8025708	15	47915304	T	C	-0.0089	0.0015		x	x	x	x		x	x	x	x
	rs12592845	15	48684958	T	C	-0.0346	0.0026		x	x	x	x		x	x	x	x
	rs1018148	15	48903126	A	G	-0.032	0.0024		x	x	x			x	x	x	x
	rs11631398	15	50754859	T	C	0.0137	0.0019		x	x	x	x		x	x	x	x
	rs7168385	15	51248142	T	C	0.0174	0.0014		x	x	x	x		x	x	x	x
	rs16964211	15	51530495	A	G	-0.053	0.0034		x	x	x	x		x	x	x	x
	rs1004982	15	51613811	T	C	0.0161	0.0015		x	x	x	x		x	x	x	x
	rs8182039	15	53985450	A	C	0.0102	0.0016		x	x	x	x		x	x	x	x
	rs6493824	15	56162609	T	C	-0.0125	0.0018		x	x	x	x		x	x	x	x
	rs3743266	15	60781513	T	C	0.0139	0.0015		x	x	x	x		x	x	x	x
	rs782930	15	61408362	A	G	-0.0175	0.0015		x	x	x	x		x	x	x	x
	rs4774388	15	61466998	T	C	-0.011	0.002		x	x	x	x		x	x	x	x
	rs7178540	15	62380132	A	G	-0.0201	0.0014		x	x	x	x		x	x	x	x
	rs1463806	15	63051745	T	C	0.0111	0.0016		x	x	x	x		x	x	x	x
	rs11635675	15	63793238	T	G	-0.0138	0.0015		x	x	x	x		x	x	x	x
	rs6494509	15	65307463	T	C	0.0088	0.0014		x	x	x	x		x	x	x	x
	rs892650	15	65732056	T	C	0.0177	0.0018		x	x	x	x		x	x	x	x
	rs2469086	15	66895197	T	C	0.0056	0.0015		x	x	x	x		x	x	x	x
	rs1866750	15	66907543	T	C	0.0136	0.0018		x	x	x	x		x	x	x	x
	rs11853853	15	67022470	T	G	0.0199	0.0014		x	x	x	x		x	x	x	x
	rs11856909	15	67378033	A	G	-0.0139	0.0015		x	x	x	x		x	x	x	x
	rs7183244	15	67461311	T	C	0.0172	0.0015		x	x	x	x		x	x	x	x
	rs12050871	15	68087219	T	C	-0.0048	0.0021		x	x	x	x		x	x	x	x
	rs4776472	15	70006873	A	G	-0.0051	0.0017		x	x	x	x		x	x	x	x
	rs16953685	15	70034088	A	C	0.0445	0.0024		x	x	x	x		x	x	x	x
	rs88505	15	70127589	A	G	0.0116	0.002		x	x	x	x		x	x	x	x
	rs975210	15	70364352	A	G	0.0313	0.0019		x	x	x	x		x	x	x	x
	rs11629695	15	70508223	A	C	-0.0073	0.0015		x	x	x	x		x	x	x	x
	rs12917463	15	70775090	T	C	0.0138	0.0018		x	x	x	x		x	x	x	x
	rs4777409	15	71836424	T	G	0.0086	0.0015		x	x	x	x		x	x	x	x
	rs17737742	15	72022755	T	C	0.0105	0.0018		x	x	x	x		x	x	x	x
	rs11633167	15	72179178	A	C	-0.0194	0.0016		x	x	x	x		x	x	x	x
	rs748472	15	72267164	T	C	0.0222	0.0043		x	x	x			x	x	x	x
	rs2197894	15	73205435	T	G	0.0066	0.0018		x	x	x	x		x	x	x	x
	rs547338	15	73637151	A	C	-0.0166	0.0056		x	x	x	x		x	x	x	x
	rs1044581	15	74006691	T	C	-0.0097	0.0024		x	x	x	x		x	x	x	x
	rs5742915	15	74336633	T	C	-0.0326	0.0015		x	x	x	x		x	x	x	x
	rs6495116	15	74885948	A	G	0.0059	0.0024		x	x	x	x		x	x	x	x
	rs12443108	15	74895827	A	G	0.0338	0.0039		x	x	x	x		x	x	x	x
	rs11636199	15	75825337	A	G	-0.0248	0.0017		x	x	x	x		x	x	x	x
	rs4886755	15	76298132	A	G	-0.0086	0.0014		x	x	x	x		x	x	x	x
	rs17456573	15	76476361	A	G	0.0118	0.0025		x	x	x	x		x	x	x	x
	rs907398	15	77772003	A	G	-0.018	0.0016		x	x	x	x		x	x	x	x
	rs4886891	15	77958567	A	G	0.0018	0.0015		x	x	x	x		x	x	x	x
	rs3825847	15	78463486	A	G	0.012	0.0033		x	x	x	x		x	x	x	x
	rs931963	15	81476701	T	C	-0.0165	0.0022		x	x	x	x		x	x	x	x
	rs4778639	15	81600451	T	G	-0.0238	0.0025		x	x	x	x		x	x	x	x
	rs12899457	15	81819588	T	G	-0.0193	0.0016		x	x	x	x		x	x	x	x
	rs17259508	15	82247261	A	C	0.0181	0.002		x	x	x	x		x	x	x	x
	rs2174110	15	82420743	A	G	-0.0114	0.0018		x	x	x	x		x	x	x	x
	rs7162845	15	84364788	A	G	0.0147	0.0028		x	x	x	x		x	x	x	x
	rs1526080	15	84589920	A	G	0.0496	0.0014		x	x	x	x		x	x	x	x
	rs2277849	15	84639350	T	C	-0.0276	0.0016		x	x	x	x		x	x	x	x
	rs1567085	15	84758698	A	G	0.0322	0.0036		x	x	x	x		x	x	x	x
	rs10520597	15	86170255	A	G	-0.0198	0.0015		x	x	x	x		x	x	x	x
	rs11073783	15	89043761	T	C	-0.0134	0.0014		x	x	x	x		x	x	x	x
	rs4497664	15	89261134	T	C	0.0046	0.0015		x	x	x	x		x	x	x	x
	rs4534816	15	89265319	A	G	0.0163	0.002		x	x	x	x		x	x	x	x
	rs11633371	15	89356832	T	G	0.0321	0.0014		x	x	x	x		x	x	x	x
	rs16942341	15	89388905	T	C	-0.1408	0.0044		x	x	x			x	x	x	x
	rs2280470	15	89395626	A	G	0.0405	0.0015		x	x	x	x		x	x	x	x
	rs4534818	15	89502228	A	G	0.0143	0.0016		x	x	x	x		x	x	x	x
	rs11073855	15	89841638	A	C	0.0158	0.0028		x	x	x	x		x	x	x	x
	rs2119009	15	90054067	T	C	-0.0132	0.0028		x	x	x			x	x	x	x
	rs4473163	15	90112481	T	C	0.0145	0.0015		x	x	x	x		x	x	x	x
	rs8192297	15	90344352	T	C	0.0162	0.0025		x	x	x	x		x	x	x	x
	rs6496620	15	90617539	T	C	-0.013	0.0016		x	x	x	x		x	x	x	x
	rs12708583	15	91050271	T	C	0.0134	0.0014		x	x	x	x		x	x	x	x
	rs11073953	15	91353584	T	C	0.0117	0.0015		x	x	x	x		x	x	x	x
	rs4702	15	91426560	A	G	-0.011	0.0015		x	x	x			x	x	x	x
	rs2304655	15	93435225	T	C	-0.0103	0.0015		x	x	x	x		x	x	x	x
	rs4777828	15	93840558	A	G	-0.0118	0.0015		x	x	x	x		x	x	x	x
	rs901973	15	93994106	A	G	0.0096	0.0021		x	x	x	x		x	x	x	x
	rs10162848	15	94026179	A	G	-0.0118	0.0016		x	x	x	x		x	x	x	x
	rs7181724	15	94551607	A	G	-0.0185	0.0015		x	x	x	x		x	x	x	x
	rs12912439	15	95828705	T	C	0.0107	0.0016		x	x	x	x		x	x	x	x
	rs11853786	15	96709529	A	C	-0.0098	0.0018		x	x	x	x		x	x	x	x
	rs1043374	15	98516622	A	C	-0.0046	0.0015		x	x	x	x		x	x	x	x
	rs11634106	15	99104826	T	C	0.0178	0.0021		x	x	x	x		x	x	x	x
	rs2684777	15	99396694	T	C	-0.0196	0.0018		x	x	x	x		x	x	x	x
	rs2684794	15	99484953	T	C	0.007	0.002		x	x	x			x	x	x	x
	rs8034284	15	99496248	T	C	0.014	0.0014		x	x	x	x		x	x	x	x
	rs4965250	15	100017434	T	C	0.0249	0.0058		x	x	x	x		x	x	x	x
	rs2573652	15	100514614	T	C	-0.022	0.0015		x	x	x	x		x	x	x	x
	rs1351438	15	100601469	A	C	0.0155	0.0018		x	x	x	x		x	x	x	x
	rs4246302	15	100687967	A	G	-0.0239	0.0016		x	x	x	x		x	x	x	x
	rs6598308	15	100700520	T	C	-0.0138	0.0016		x	x	x	x		x	x	x	x
	rs4567683	15	100778837	A	G	0.035	0.0016		x	x	x	x		x	x	x	x
	rs17744500	15	101599246	T	C	-0.0148	0.0014		x	x	x	x		x	x	x	x
	rs7170986	15	101632867	A	G	-0.0158	0.0017		x	x	x	x		x	x	x	x
	rs897486	15	101652830	T	C	-0.0101	0.0015		x	x	x	x		x	x	x	x
	rs8042424	15	101762539	T	C	-0.0252	0.0017		x	x	x	x		x	x	x	x
	rs11858490	15	102007443	T	G	-0.0179	0.0019		x	x	x	x		x	x	x	x
	rs568165	15	102190091	T	C	0.0088	0.0014		x	x	x			x	x	x	x
	rs2301522	16	359953	A	G	0.0125	0.0015		x	x	x	x		x	x	x	x
	rs7205337	16	780339	A	G	-0.0355	0.0018		x	x	x	x		x	x	x	x
	rs5015439	16	987358	T	C	-0.0193	0.0015		x	x	x	x		x	x	x	x
	rs619698	16	1126543	A	C	0.0169	0.0016		x	x	x	x		x	x	x	x
	rs4984637	16	1261282	T	C	-0.0123	0.0019		x	x	x	x		x	x	x	x
	rs13336428	16	1532463	A	G	-0.011	0.0015		x	x	x	x		x	x	x	x
	rs1983600	16	1578514	A	C	-0.012	0.0029		x	x	x	x		x	x	x	x
	rs258281	16	2191734	A	G	-0.0342	0.0019		x	x	x	x		x	x	x	x
	rs26849	16	2263146	A	G	-0.0221	0.0014		x	x	x	x		x	x	x	x
	rs4786283	16	2494164	T	C	0.0177	0.0015		x	x	x	x		x	x	x	x
	rs2301802	16	2818161	T	C	-0.0126	0.0019		x	x	x	x		x	x	x	x
	rs2238385	16	3199118	T	C	0.011	0.0015		x	x	x	x		x	x	x	x
	rs2108430	16	3738078	T	C	-0.0068	0.0017		x	x	x	x		x	x	x	x
	rs2531992	16	4021734	A	G	-0.0262	0.002		x	x	x	x		x	x	x	x
	rs841217	16	4746392	T	C	0.0161	0.0015		x	x	x	x		x	x	x	x
	rs166232	16	9035384	T	C	0.015	0.0016		x	x	x	x		x	x	x	x
	rs12925781	16	9216914	T	C	0.0127	0.0016		x	x	x			x	x	x	x
	rs2719655	16	10756247	T	C	0.0113	0.0015		x	x	x	x		x	x	x	x
	rs8062691	16	12091829	A	G	-0.0085	0.0015		x	x	x	x		x	x	x	x
	rs12598821	16	12894856	T	C	0.0132	0.0019		x	x	x	x		x	x	x	x
	rs246185	16	14395432	T	C	-0.0274	0.0016		x	x	x	x		x	x	x	x
	rs17201300	16	14665344	A	G	0.0104	0.0017		x	x	x	x		x	x	x	x
	rs4985124	16	15125441	T	G	0.0157	0.0016		x	x	x	x		x	x	x	x
	rs1051547	16	19279380	T	C	0.0114	0.0015		x	x	x			x	x	x	x
	rs3829539	16	19722366	T	C	-0.0121	0.0019		x	x	x	x		x	x	x	x
	rs11643502	16	20712538	A	G	-0.0186	0.0021		x	x	x	x		x	x	x	x
	rs7195386	16	24578458	T	C	-0.0107	0.0014		x	x	x	x		x	x	x	x
	rs2343354	16	24728783	T	C	-0.0142	0.0015		x	x	x	x		x	x	x	x
	rs4787489	16	29995880	A	G	0.0189	0.0014		x	x	x	x		x	x	x	x
	rs889555	16	31122571	T	C	0.0111	0.0016		x	x	x	x		x	x	x	x
	rs9935222	16	31523926	A	C	-0.0082	0.0015		x	x	x	x		x	x	x	x
	rs16947741	16	49671218	T	C	0.0312	0.0047		x	x	x			x	x	x	x
	rs933561	16	49874676	A	G	0.0136	0.0015		x	x	x	x		x	x	x	x
	rs3859117	16	50252202	A	G	0.0113	0.0017		x	x	x	x		x	x	x	x
	rs8046199	16	51012547	A	G	-0.0091	0.0017		x	x	x	x		x	x	x	x
	rs10521261	16	52300255	T	G	0.0117	0.0018		x	x	x	x		x	x	x	x
	rs2388011	16	53213419	A	G	0.0109	0.0014		x	x	x	x		x	x	x	x
	rs8058684	16	53515118	A	G	0.0265	0.0016		x	x	x	x		x	x	x	x
	rs8059888	16	55073161	T	C	0.0106	0.0014		x	x	x	x		x	x	x	x
	rs9927820	16	56948618	A	C	0.0091	0.0016		x	x	x	x		x	x	x	x
	rs35226	16	65007916	T	C	0.0083	0.0015		x	x	x	x		x	x	x	x
	rs13334391	16	66557418	A	G	-0.0188	0.0039		x	x	x	x		x	x	x	x
	rs4783736	16	66828943	A	C	0.0085	0.0016		x	x	x	x		x	x	x	x
	rs3868143	16	67328453	T	C	0.0349	0.0027		x	x	x	x		x	x	x	x
	rs2288039	16	69188112	A	G	0.0164	0.0016		x	x	x	x		x	x	x	x
	rs3790085	16	69887720	A	G	0.024	0.0014		x	x	x	x		x	x	x	x
	rs12325419	16	70368909	A	G	0.012	0.0022		x	x	x	x		x	x	x	x
	rs3931036	16	70548297	A	G	-0.0299	0.0029		x	x	x			x	x	x	x
	rs16971009	16	71331934	T	C	0.0026	0.0014		x	x	x	x		x	x	x	x
	rs4788811	16	71625209	A	G	0.0204	0.0021		x	x	x	x		x	x	x	x
	rs7190257	16	71646525	T	G	0.0081	0.002		x	x	x	x		x	x	x	x
	rs4788548	16	71655361	A	G	0.014	0.0019		x	x	x	x		x	x	x	x
	rs12929452	16	72838680	T	C	0.007	0.0016		x	x	x	x		x	x	x	x
	rs9940321	16	73073808	A	G	0.0096	0.0016		x	x	x	x		x	x	x	x
	rs739414	16	73097956	T	C	-0.0126	0.0017		x	x	x	x		x	x	x	x
	rs16972457	16	73784722	A	G	-0.0159	0.0015		x	x	x	x		x	x	x	x
	rs12930876	16	75204325	T	C	-0.0167	0.0016		x	x	x	x		x	x	x	x
	rs10514393	16	75344476	T	C	0.0139	0.0015		x	x	x	x		x	x	x	x
	rs2707612	16	78048960	A	G	0.0134	0.0015		x	x	x	x		x	x	x	x
	rs8058113	16	78428548	A	G	0.0128	0.0037		x	x	x	x		x	x	x	x
	rs1424113	16	79172065	A	G	-0.0148	0.0021		x	x	x	x		x	x	x	x
	rs4545829	16	80005642	A	G	0.0085	0.0015		x	x	x	x		x	x	x	x
	rs9931605	16	81579491	T	C	-0.0206	0.0019		x	x	x	x		x	x	x	x
	rs2966116	16	81599367	A	G	0.0166	0.002		x	x	x	x		x	x	x	x
	rs753108	16	81728981	A	G	0.0111	0.0017		x	x	x	x		x	x	x	x
	rs6564982	16	82167193	T	C	-0.0217	0.0017		x	x	x	x		x	x	x	x
	rs4782865	16	83983071	T	C	-0.0111	0.0015		x	x	x	x		x	x	x	x
	rs7498516	16	84774452	T	C	0.0203	0.0018		x	x	x	x		x	x	x	x
	rs7204018	16	84861734	A	G	0.0144	0.0018		x	x	x	x		x	x	x	x
	rs2646127	16	84888541	T	C	-0.0097	0.0016		x	x	x	x		x	x	x	x
	rs13338116	16	84926252	A	G	-0.0605	0.0076		x	x	x			x	x	x	x
	rs9941239	16	84987947	A	G	0.0226	0.0017		x	x	x	x		x	x	x	x
	rs7197027	16	85192955	T	C	-0.01	0.0015		x	x	x	x		x	x	x	x
	rs12923579	16	86376214	A	G	-0.0191	0.0029		x	x	x	x		x	x	x	x
	rs8054549	16	86417234	A	C	-0.0134	0.0015		x	x	x	x		x	x	x	x
	rs1169644	16	86537032	A	G	-0.0105	0.0018		x	x	x	x		x	x	x	x
	rs7188801	16	86707769	A	G	-0.017	0.002		x	x	x	x		x	x	x	x
	rs4843568	16	87247885	A	G	0.0225	0.0033		x	x	x	x		x	x	x	x
	rs17770752	16	87300960	T	C	-0.0151	0.0018		x	x	x			x	x	x	x
	rs12447690	16	88298124	T	C	0.0085	0.0015		x	x	x	x		x	x	x	x
	rs11648894	16	88766359	T	C	-0.0171	0.0016		x	x	x	x		x	x	x	x
	rs4782509	16	88826778	T	C	-0.023	0.0015		x	x	x	x		x	x	x	x
	rs2968482	16	88844433	T	C	0.0187	0.0016		x	x	x	x		x	x	x	x
	rs12709105	16	88916851	A	G	-0.0055	0.0016		x	x	x	x		x	x	x	x
	rs2056309	16	89607414	A	G	-0.0107	0.0015		x	x	x	x		x	x	x	x
	rs2740351	17	643426	A	G	-0.0103	0.0014		x	x	x	x		x	x	x	x
	rs2663345	17	925764	A	G	0.0144	0.0017		x	x	x	x		x	x	x	x
	rs7266	17	1248466	T	C	0.0162	0.0029		x	x	x			x	x	x	x
	rs11655449	17	1327715	A	C	0.0089	0.0016		x	x	x	x		x	x	x	x
	rs2302458	17	1370542	A	C	-0.0183	0.0025		x	x	x	x		x	x	x	x
	rs7221974	17	1630584	A	G	0.0176	0.0016		x	x	x	x		x	x	x	x
	rs12450371	17	1667674	T	C	0.0165	0.0015		x	x	x	x		x	x	x	x
	rs216175	17	2167690	A	C	0.0125	0.0019		x	x	x	x		x	x	x	x
	rs17822257	17	2886091	A	C	-0.0134	0.0017		x	x	x	x		x	x	x	x
	rs7225453	17	3960620	T	C	-0.0127	0.0018		x	x	x	x		x	x	x	x
	rs7218702	17	3974514	A	G	-0.0188	0.0029		x	x	x	x		x	x	x	x
	rs8080364	17	6538076	T	C	-0.0095	0.0015		x	x	x	x		x	x	x	x
	rs9217	17	7363088	T	C	-0.0321	0.0015			x	x	x		x	x	x	x
	rs2909430	17	7578645	T	C	0.0231	0.0022		x	x	x	x		x	x	x	x
	rs4130668	17	7739664	T	C	-0.0137	0.0018		x	x	x	x		x	x	x	x
	rs3027279	17	8027593	T	G	0.02	0.0015		x	x	x	x		x	x	x	x
	rs17743570	17	9150245	T	G	0.0129	0.0019		x	x	x	x		x	x	x	x
	rs7211610	17	9159088	T	G	0.0103	0.0016		x	x	x	x		x	x	x	x
	rs9788973	17	11985574	T	C	0.0094	0.0014		x	x	x	x		x	x	x	x
	rs1242515	17	17385990	A	C	0.0097	0.0016		x	x	x	x		x	x	x	x
	rs4646365	17	17467783	T	C	-0.0106	0.0014		x	x	x	x		x	x	x	x
	rs7213608	17	21279289	T	C	0.0281	0.0016		x	x	x	x		x	x	x	x
	rs7207347	17	25583652	T	C	0.011	0.0014		x	x	x	x		x	x	x	x
	rs704	17	26694861	A	G	0.0082	0.0015		x	x	x			x	x	x	x
	rs1023682	17	27114600	A	G	0.0183	0.0022		x	x	x	x		x	x	x	x
	rs7221150	17	27387415	A	G	0.0125	0.0026		x	x	x	x		x	x	x	x
	rs1876437	17	27536374	T	C	-0.0097	0.0017		x	x	x	x		x	x	x	x
	rs17179362	17	27730988	T	C	0.0092	0.0019		x	x	x	x		x	x	x	x
	rs542939	17	27889986	T	C	-0.0325	0.0016		x	x	x	x		x	x	x	x
	rs3760318	17	29247715	A	G	-0.0447	0.0015		x	x	x	x		x	x	x	x
	rs17826255	17	29333516	T	C	0.039	0.0032		x	x	x	x		x	x	x	x
	rs178886	17	29794470	A	G	0.0185	0.0015		x	x	x	x		x	x	x	x
	rs1978116	17	30220978	A	C	-0.0235	0.0019		x	x	x	x		x	x	x	x
	rs11658048	17	36898828	A	G	-0.0038	0.0018		x	x	x	x		x	x	x	x
	rs2338115	17	36929578	T	C	0.0237	0.0014		x	x	x	x		x	x	x	x
	rs2879258	17	37399379	T	G	0.015	0.002		x	x	x	x		x	x	x	x
	rs584828	17	38599230	T	C	-0.0253	0.0015		x	x	x	x		x	x	x	x
	rs4792953	17	40873303	T	C	-0.0175	0.0015		x	x	x	x		x	x	x	x
	rs16970956	17	42808491	A	G	0.022	0.0018		x	x	x	x		x	x	x	x
	rs17745948	17	42885466	T	C	0.0151	0.0019		x	x	x	x		x	x	x	x
	rs16939864	17	43186557	A	G	0.021	0.0034		x	x	x	x		x	x	x	x
	rs4986172	17	43216281	T	C	-0.0306	0.0015		x	x	x	x		x	x	x	x
	rs17689882	17	43906828	A	G	-0.0174	0.0017		x	x	x	x		x	x	x	x
	rs4968280	17	44930363	T	C	-0.0186	0.002		x	x	x	x		x	x	x	x
	rs7206971	17	45425115	A	G	-0.0164	0.0014		x	x	x	x		x	x	x	x
	rs16948321	17	45873200	T	G	-0.0475	0.0048		x	x	x			x	x	x	x
	rs11650043	17	46027852	A	G	0.0254	0.0028		x	x	x	x		x	x	x	x
	rs8073371	17	46096276	T	C	-0.0216	0.0017		x	x	x	x		x	x	x	x
	rs11652148	17	46644161	A	G	-0.0118	0.002		x	x	x	x		x	x	x	x
	rs3848460	17	47047114	A	G	-0.0285	0.0014		x	x	x	x		x	x	x	x
	rs4793612	17	47283499	T	C	0.0331	0.0062			x	x			x	x	x	x
	rs12940887	17	47402807	T	C	-0.0207	0.0015		x	x	x	x		x	x	x	x
	rs4427850	17	49600759	T	C	-0.0085	0.0015		x	x	x	x		x	x	x	x
	rs2787508	17	53187496	T	C	0.0112	0.0017		x	x	x	x		x	x	x	x
	rs741128	17	54259113	A	G	-0.0127	0.0014		x	x	x	x		x	x	x	x
	rs12450049	17	54596226	A	G	-0.0098	0.0015		x	x	x	x		x	x	x	x
	rs9905411	17	54620046	T	C	0.0224	0.0036		x	x	x			x	x	x	x
	rs7212632	17	54725231	T	C	0.0328	0.0032		x	x	x	x		x	x	x	x
	rs227723	17	54778904	T	C	0.0262	0.0016		x	x	x	x		x	x	x	x
	rs12950658	17	54828778	A	G	-0.0101	0.0018		x	x	x	x		x	x	x	x
	rs1467246	17	54845117	T	C	-0.0284	0.0014		x	x	x	x		x	x	x	x
	rs740605	17	56604811	T	C	0.0119	0.0015		x	x	x	x		x	x	x	x
	rs7219051	17	58032710	A	G	-0.014	0.0026		x	x	x	x		x	x	x	x
	rs757608	17	59497277	A	G	0.0471	0.0015		x	x	x	x		x	x	x	x
	rs1069	17	59574598	T	C	0.04	0.0051		x	x	x	x		x	x	x	x
[truncated: 282 more rows]
