# Supplementary material for: Genetic associations of adult height with risk of cardioembolic and other subtypes of ischemic stroke: A mendelian randomization study in multiple ancestries
Source: PLoS Med. 2022 Apr 22;19(4):e1003967. doi: 10.1371/journal.pmed.1003967 (PMC9032370; doi:10.1371/journal.pmed.1003967)
Supplement: S2 Data Table — *GIANT (2014), Genetic Investigation of Anthropometric Traits (2014) [19]. SNP, single nucleotide polymorphism; UKB, UK Biobank. (XLSX) [file pmed.1003967.s025.xlsx]

## Sheet: S2 Data Table
	S2 Data Table. SNPs used to construct the genetic instrument for height in UK Biobank.
				Genome-wide association study of height
	RSID	Chr	Position (bp)	Effect allele	Other allele	Beta	Standard Error
	From GIANT (2014)*
	rs425277	1	2059032	T	C	0.0276996	0.00330079
	rs9434723	1	9214869	A	G	0.0280027	0.00410093
	rs10779751	1	11206923	A	G	0.0198332	0.00320081
	rs2284746	1	17179262	C	G	-0.0400801	0.00300238
	rs12137162	1	19635983	A	C	0.0187372	0.0032018
	rs212524	1	21455898	T	C	-0.0207579	0.00300182
	rs1014987	1	22371411	C	G	-0.0195039	0.0035029
	rs2806561	1	23377382	A	G	0.0274977	0.00290209
	rs4601530	1	24916698	T	C	-0.0257828	0.00330258
	rs926438	1	25626225	T	C	0.0179319	0.0029179
	rs17163588	1	26322596	T	C	0.0278615	0.00383344
	rs2219320	1	26676017	T	C	0.0221146	0.00351199
	rs12119525	1	27376249	A	T	0.0201071	0.00310423
	rs16834765	1	32144029	T	C	0.0453986	0.00640552
	rs7544462	1	37735343	A	C	0.0323313	0.00530382
	rs209918	1	40550429	A	G	0.0224187	0.00370098
	rs6600365	1	41328840	T	C	-0.0270974	0.00290202
	rs3014219	1	45797041	A	G	-0.0217571	0.0029026
	rs564914	1	47687820	A	T	-0.0252691	0.00300504
	rs12855	1	51212681	T	C	0.0363753	0.00510161
	rs17387330	1	53892166	A	G	0.0175731	0.00310338
	rs6691924	1	54726833	T	C	0.0311686	0.00500366
	rs2815379	1	67283062	A	G	-0.0184	0.00330021
	rs17391694	1	78396214	T	C	0.0402208	0.00531944
	rs567401	1	85760746	T	C	0.0275478	0.00414731
	rs2046158	1	86103358	T	C	-0.0242762	0.00404504
	rs7551732	1	88911629	A	T	0.0269725	0.00300068
	rs2811594	1	93115870	A	G	-0.0233374	0.00320095
	rs17113369	1	95559811	T	C	0.070356	0.0126049
	rs7517682	1	103292177	A	G	-0.0223596	0.00300047
	rs12120956	1	113004094	A	G	-0.0249839	0.00350342
	rs1321666	1	118293575	T	C	-0.0165527	0.0030006
	rs9428104	1	118657110	A	G	-0.0438835	0.00341971
	rs1409156	1	119293307	A	G	-0.0184033	0.00301835
	rs12144094	1	120066346	C	G	0.0225946	0.00410526
	rs6658763	1	145158997	T	C	-0.0336075	0.00540727
	rs7534365	1	148142748	T	C	-0.0452703	0.0049197
	rs3767627	1	148205522	T	C	0.0310895	0.00404626
	rs2298265	1	149525667	T	C	-0.0300985	0.00461435
	rs6688100	1	158666210	T	C	0.0162387	0.00290028
	rs4656220	1	168915901	T	C	0.021936	0.00320306
	rs6694089	1	170350504	A	G	0.0270959	0.00368739
	rs2421992	1	170507874	T	C	0.0314052	0.00355197
	rs17369123	1	170622464	T	C	0.0272853	0.00387121
	rs1325596	1	175060689	A	G	0.0253906	0.00290147
	rs4652773	1	181321450	A	G	0.0243749	0.00290096
	rs3814333	1	182273742	T	C	0.0492873	0.00320218
	rs2275325	1	202067358	C	G	0.0192949	0.00330026
	rs10863936	1	210304421	A	G	-0.0207273	0.00290103
	rs6540834	1	212694042	T	C	-0.0281108	0.00330089
	rs1244981	1	213113515	A	G	0.0254683	0.00410188
	rs10495098	1	216582933	T	G	0.0206149	0.00311345
	rs991967	1	216682074	A	C	-0.0378893	0.00321233
	rs12411277	1	217042098	A	G	-0.0225615	0.00301849
	rs4428898	1	217806589	A	G	-0.0224636	0.00291114
	rs1935157	1	219383881	C	G	-0.0243308	0.00320327
	rs1544196	1	222699405	A	G	-0.0194628	0.00350421
	rs6696239	1	225816691	A	G	-0.0384515	0.00370135
	rs11799609	1	241684940	T	G	0.0259	0.00420033
	rs17038954	2	1624680	T	C	0.0404903	0.00627499
	rs10048625	2	1754655	T	C	0.0231191	0.00404668
	rs3885668	2	10095930	T	C	-0.0224875	0.00300237
	rs2345835	2	18438433	T	C	-0.0188398	0.00300119
	rs13006748	2	20015300	C	G	0.0231515	0.00340171
	rs7561273	2	24101018	A	G	-0.0225756	0.0029287
	rs2278483	2	24893586	T	C	0.0319391	0.00349628
	rs2289195	2	25316987	A	G	0.0421862	0.00345708
	rs780094	2	27594741	T	C	-0.0205579	0.00300238
	rs7605699	2	33169254	C	G	-0.0337539	0.00406003
	rs6714546	2	33214929	A	G	-0.0350789	0.00344594
	rs6751657	2	33258655	T	C	-0.0207549	0.00290714
	rs711245	2	36622379	A	G	-0.0229889	0.00320363
	rs6544089	2	37612249	T	C	0.0184678	0.00300676
	rs17511102	2	37814117	A	T	-0.0486441	0.00575227
	rs12615742	2	37849231	T	C	0.0210426	0.00363353
	rs13416119	2	42316434	A	G	0.0292785	0.00500346
	rs9309101	2	43483116	A	G	-0.0195244	0.00310575
	rs897080	2	44627706	T	C	-0.0326659	0.00344719
	rs17032525	2	44760835	A	G	0.0323971	0.00466847
	rs12474201	2	46774789	A	G	0.0287984	0.00310353
	rs354196	2	54819911	A	G	-0.0211816	0.0030073
	rs3791679	2	55950396	A	G	0.0835809	0.00400738
	rs3791673	2	55967042	A	G	-0.052784	0.00828244
	rs2120335	2	68348506	A	G	-0.0184131	0.00300033
	rs7568069	2	71437993	A	G	-0.0214501	0.0029004
	rs11684404	2	88705737	T	C	-0.0322982	0.00310293
	rs11683207	2	97699722	T	C	0.0244899	0.00420345
	rs13388725	2	108413622	A	G	-0.0179	0.00300021
	rs2166898	2	121329129	A	G	-0.0266	0.00410035
	rs7567288	2	134151294	T	C	-0.0276184	0.0038028
	rs4953951	2	135903815	T	C	-0.0349746	0.00530416
	rs749234	2	144947819	A	G	0.0176233	0.00310037
	rs540652	2	169415674	T	C	0.0208745	0.0029006
	rs12987566	2	171860892	T	C	0.0233983	0.00330039
	rs6746356	2	174524144	A	C	0.0191404	0.00340077
	rs833152	2	182927346	A	C	-0.0164789	0.00300062
	rs12693589	2	191540907	T	C	-0.0222936	0.00340046
	rs6435143	2	202902501	A	C	0.019	0.00300024
	rs4425077	2	216118761	C	G	-0.0203043	0.00300298
	rs12329133	2	217643361	T	C	-0.0176076	0.00300309
	rs17181956	2	217854325	T	C	-0.0288768	0.00470323
	rs994533	2	217992523	C	G	-0.0305346	0.00313222
	rs1864439	2	218324878	T	C	0.0354987	0.00484588
	rs992157	2	218863025	A	G	0.018245	0.00302269
	rs2305833	2	219013648	C	G	0.0218592	0.00292479
	rs12470505	2	219616613	T	G	0.0458524	0.00499011
	rs16859517	2	219657428	T	C	0.0726375	0.00860588
	rs12621643	2	223626227	T	G	-0.0191922	0.00340551
	rs6761041	2	224738373	T	C	0.0239477	0.00290462
	rs6733349	2	231976556	T	C	0.0232725	0.0031088
	rs4973429	2	232086062	T	G	-0.0198467	0.00349335
	rs2679184	2	232487467	T	C	0.0252543	0.00404001
	rs11677466	2	232690501	A	T	-0.0447188	0.00664561
	rs3116168	2	232698075	T	C	-0.0215839	0.00361758
	rs4344931	2	241467200	A	C	-0.0191768	0.00320226
	rs11687941	2	241840083	C	G	0.024707	0.00340499
	rs2633761	3	4703104	A	G	0.0171113	0.00290089
	rs13078528	3	11621954	A	G	0.0459142	0.00640115
	rs2596831	3	12607652	C	G	-0.0176309	0.00290129
	rs2597513	3	13530836	T	C	-0.042471	0.00481234
	rs11708412	3	13708625	A	G	0.0211893	0.00360837
	rs9816693	3	38022958	C	G	0.0314732	0.00400052
	rs3915129	3	41218746	T	G	-0.0159569	0.00290033
	rs13088462	3	51046753	T	C	-0.0532207	0.00688584
	rs2581830	3	53109138	T	C	0.024887	0.00308738
	rs2034172	3	55386803	A	G	-0.0183963	0.00330168
	rs9835332	3	56642722	C	G	-0.0281456	0.00290114
	rs1658351	3	57988613	T	C	-0.0226289	0.00310312
	rs6794009	3	61488535	A	G	-0.0161118	0.00290071
	rs17806888	3	67499012	T	C	0.0332672	0.00480223
	rs2175513	3	68705056	A	G	-0.0168398	0.00300038
	rs12330322	3	72538045	T	C	-0.0339108	0.00350109
	rs7633464	3	100198513	A	G	0.0164546	0.00292873
	rs9825951	3	100752611	A	T	-0.0195521	0.00313077
	rs1797625	3	114309105	A	T	-0.0183172	0.00300181
	rs1533269	3	115697301	A	C	-0.0211088	0.00331259
	rs1546391	3	116180147	C	G	-0.0421518	0.00601993
	rs6439168	3	130533633	A	G	-0.0379928	0.00360203
	rs4974480	3	135661252	A	T	-0.0369236	0.00374164
	rs9880211	3	137590239	A	G	-0.0316737	0.00340226
	rs724016	3	142588260	A	G	-0.0775835	0.00290922
	rs11714558	3	142645735	T	C	0.109766	0.0190357
	rs936339	3	144018195	T	C	0.0219001	0.0039029
	rs4325879	3	158334678	T	C	-0.0219661	0.00350437
	rs6441170	3	159289654	T	C	-0.0224118	0.00300381
	rs7652177	3	173451771	C	G	-0.0367885	0.00290622
	rs509035	3	173646143	A	G	0.0286349	0.0031062
	rs9858528	3	184838099	A	G	0.0214311	0.00330156
	rs720390	3	187031377	A	G	0.0684632	0.00427265
	rs2300921	3	187133695	T	C	-0.0228893	0.00311764
	rs4686904	3	188921216	T	C	-0.022121	0.00310251
	rs7646824	3	192298672	A	G	0.0270514	0.00480264
	rs9841435	3	192593854	A	G	-0.0191835	0.0031008
	rs3958122	4	1663729	T	C	0.0265407	0.00310206
	rs867245	4	2188686	C	G	0.0394199	0.00630353
	rs11722554	4	5067784	A	G	-0.0587668	0.00981278
	rs6446315	4	5086488	A	G	-0.0254296	0.0043075
	rs868489	4	7106154	T	C	-0.0210991	0.00380341
	rs6829680	4	7963233	A	G	0.0162323	0.00290193
	rs2302580	4	8659534	T	C	-0.0288377	0.00360142
	rs763318	4	12572672	A	G	-0.0245289	0.00291925
	rs4834927	4	12803189	A	G	-0.0221811	0.00312154
	rs7692995	4	17545732	T	C	0.10107	0.00476095
	rs16994718	4	38364757	T	C	-0.0252981	0.00410054
	rs2306596	4	39020335	A	C	0.0201772	0.00300164
	rs1996422	4	48382108	A	G	-0.0223435	0.00330183
	rs13113518	4	56094405	T	C	-0.0169522	0.003001
	rs17081935	4	57518233	T	C	0.0300309	0.00370173
	rs9993613	4	73694878	T	G	0.0298465	0.00290058
	rs17556750	4	82374592	A	C	0.0443274	0.00321358
	rs11731978	4	88413194	A	G	0.0235127	0.00430059
	rs6813055	4	88849055	A	T	0.0169135	0.00290043
	rs12639764	4	106435654	T	C	0.0274977	0.00300049
	rs1562975	4	109628057	A	G	0.0251421	0.00320038
	rs7659107	4	114961698	A	G	-0.0240397	0.0035012
	rs6838153	4	122940449	A	G	-0.0212153	0.00310174
	rs12513181	4	124055106	A	C	-0.018508	0.00330223
	rs11100790	4	144662061	T	C	-0.0213436	0.00371455
	rs1812175	4	145794294	A	G	-0.0517652	0.004565
	rs17777628	4	145812136	A	G	-0.0449793	0.00797597
	rs13133465	4	146412068	C	G	0.0408287	0.00653525
	rs13150868	4	152400121	T	G	0.0182553	0.00300351
	rs955748	4	184452669	A	G	-0.0276	0.00340043
	rs17410035	5	31576899	T	G	0.0174836	0.00310246
	rs7731703	5	32730699	T	C	-0.0317719	0.00344161
	rs3811958	5	32807800	A	G	-0.0517721	0.0038113
	rs9292468	5	32854830	T	C	0.0525142	0.00368647
	rs11745439	5	33265791	A	G	-0.0220447	0.00322252
	rs1004202	5	36101220	C	G	-0.0176025	0.00300262
	rs301901	5	37082383	A	G	0.0259235	0.00290467
	rs3812040	5	39461777	T	C	0.0240143	0.0033015
	rs17574650	5	42472673	A	C	-0.0364534	0.00540345
	rs2961830	5	50490489	A	T	0.0188857	0.00310127
	rs7716219	5	54990828	T	C	0.0294115	0.00310144
	rs2662027	5	56290242	T	G	-0.0324642	0.00480147
	rs7727731	5	64710202	T	C	0.0328314	0.00490126
	rs10059761	5	67191839	A	G	-0.0193727	0.00330058
	rs9291926	5	67635412	T	G	0.018983	0.00310122
	rs34651	5	72179761	T	C	-0.042074	0.00580287
	rs820848	5	74000416	A	G	-0.0206655	0.0035008
	rs12519505	5	77541632	T	C	-0.0226585	0.00360217
	rs7712162	5	78980927	T	C	0.0241132	0.00380093
	rs32855	5	79871948	A	G	0.0237119	0.00360051
	rs6894139	5	88363538	T	G	0.0310415	0.00300148
	rs2247870	5	90187345	A	G	0.0169705	0.0030015
	rs12186664	5	95655981	A	T	-0.0213351	0.00310106
	rs13177718	5	108141243	T	C	-0.0540265	0.00606818
	rs1582931	5	122685098	A	G	-0.0277112	0.00300159
	rs6887276	5	127406193	C	G	-0.0177803	0.00300554
	rs26024	5	127723921	A	C	-0.0225496	0.00310612
	rs39623	5	129082520	A	T	0.0453423	0.00543475
	rs7701414	5	131613857	A	G	-0.0413702	0.00304537
	rs6596075	5	131770127	C	G	-0.0230744	0.00404362
	rs526896	5	134384604	T	G	0.0368291	0.00340244
	rs9327705	5	134538202	A	G	0.0195952	0.0035023
	rs165189	5	139125931	A	G	-0.0306516	0.00460128
	rs4624820	5	141661972	A	G	0.0184877	0.00290057
	rs2974438	5	168183481	A	G	-0.0381079	0.00360331
	rs4620037	5	170807702	A	C	0.0346511	0.00371129
	rs1529701	5	170933582	T	C	-0.0236986	0.00331319
	rs33852	5	171122176	A	G	-0.0231664	0.00332882
	rs4868126	5	171216074	T	G	-0.0251892	0.00378246
	rs17075869	5	172743886	T	C	0.0303068	0.00540597
	rs7733195	5	172927230	A	G	-0.0276467	0.00300348
	rs4868645	5	175879724	T	G	-0.015944	0.00290518
	rs422421	5	176449932	T	C	-0.0336803	0.00362944
	rs11950938	5	176508899	C	G	-0.0522259	0.00924545
	rs12055154	5	176608029	A	G	0.0647493	0.00995354
	rs11750568	5	178468319	A	G	0.0193825	0.00310225
	rs6879260	5	179663620	T	C	-0.0265655	0.00310249
	rs932445	6	2112224	T	C	0.0205131	0.00301861
	rs163071	6	2138061	C	G	0.0662878	0.0113709
	rs4246079	6	6834817	A	G	-0.0366273	0.0050022
	rs17603945	6	7158015	A	G	0.0279994	0.00371209
	rs9392918	6	7653630	T	C	-0.0413042	0.00299217
	rs17330192	6	17697354	T	C	-0.0188325	0.00330067
	rs1047014	6	19949472	T	C	-0.0328447	0.00360139
	rs806794	6	26308656	A	G	0.0547727	0.00338669
	rs1233627	6	28859706	T	C	0.024273	0.00292271
	rs1265097	6	31214438	A	C	-0.0402079	0.0051584
	rs6457374	6	31380240	T	C	-0.0288274	0.00374971
	rs3129254	6	33216265	A	G	0.0204967	0.00304676
	rs12204421	6	33736841	A	G	0.0261523	0.00341464
	rs3957165	6	33892842	T	C	0.0277496	0.00387781
	rs12214804	6	34296844	T	C	-0.0874343	0.00573237
	rs3800461	6	34724300	C	G	0.0532692	0.00453267
	rs6919534	6	35354881	A	G	0.0319189	0.00456
	rs4713902	6	35722004	T	C	0.0209831	0.00354391
	rs16895130	6	42032909	A	G	-0.0252781	0.00330472
	rs1040941	6	44647739	A	G	0.0168964	0.00300195
	rs10948222	6	45352393	T	C	-0.0316635	0.00330145
	rs9395264	6	47582981	T	G	-0.0199878	0.00310034
	rs12190423	6	72259432	C	G	-0.0164415	0.0030004
	rs12209223	6	76221309	A	C	0.0458982	0.0049526
	rs6903448	6	76230552	T	C	-0.0317175	0.00404349
	rs648831	6	81012927	T	C	0.0266417	0.00306843
	rs1341278	6	81095640	T	G	-0.0441044	0.0065452
	rs9443804	6	81372316	A	G	-0.0209849	0.00305474
	rs310421	6	81848782	T	G	0.0279967	0.0029347
	rs3828760	6	82513703	T	C	0.0322325	0.0046145
	rs761391	6	85504822	T	C	-0.0210537	0.00340296
	rs314263	6	105499438	T	C	-0.0427525	0.00310111
	rs479744	6	109126725	T	G	-0.0242961	0.0036016
	rs6920372	6	109830632	A	G	-0.0258218	0.00290193
	rs2145357	6	116558135	A	G	-0.0222235	0.00330272
	rs1405212	6	117597357	T	C	-0.0226437	0.00300177
	rs389663	6	117974744	T	C	0.0229858	0.00310425
	rs4895801	6	126258096	C	G	-0.0179748	0.00300242
	rs1155939	6	126907826	A	C	0.042066	0.00290251
	rs7740107	6	130416154	A	T	-0.0337398	0.00349795
	rs6921207	6	131369649	A	G	0.0223779	0.00300101
	rs7743622	6	132772065	C	G	-0.0175001	0.00320068
	rs7745166	6	142659373	A	C	-0.0259727	0.00320291
	rs4896582	6	142745570	A	G	-0.0513789	0.00320352
	rs6911389	6	144121322	T	G	0.0175959	0.00310309
	rs2748483	6	146377253	A	T	0.0179153	0.00300039
	rs6902771	6	152199574	T	C	0.0288833	0.00303026
	rs3020418	6	152386855	A	G	0.0299868	0.00323052
	rs11156098	6	156629523	T	C	0.0291973	0.00470477
	rs1832871	6	158642022	A	G	0.0213077	0.00312467
	rs9456307	6	158849430	A	T	-0.0500217	0.00675786
	rs486359	6	160694431	C	G	0.0169573	0.0030026
	rs991946	6	166249852	T	C	-0.0217427	0.00290223
	rs2763273	6	168577472	T	C	-0.0217077	0.00340302
	rs7774834	6	169091656	A	C	0.0190276	0.00290184
	rs798497	7	2762483	A	G	0.0571725	0.00320217
	rs4725061	7	8053164	A	G	-0.0198608	0.00310034
	rs929637	7	12243047	T	G	-0.022306	0.0035008
	rs17140875	7	19214803	T	G	-0.040986	0.00740935
	rs2390151	7	19608625	T	G	0.0334245	0.00390437
	rs3807931	7	20348199	A	G	0.0273749	0.00290239
	rs12538407	7	23487841	A	G	0.0426638	0.00341987
	rs1055144	7	25837634	T	C	0.022278	0.00370265
	rs552707	7	28171828	T	C	0.0470456	0.00320251
	rs12533079	7	28717662	T	G	0.0221533	0.00360216
	rs6462432	7	32902049	A	G	0.016898	0.00300139
	rs6974574	7	38076598	A	T	-0.0306094	0.00340242
	rs1007358	7	46167880	A	G	-0.0197207	0.00350454
	rs6949739	7	46383928	A	T	-0.0366955	0.00530887
	rs2715094	7	50697946	A	G	-0.0206934	0.00340044
	rs1113765	7	55856828	A	G	-0.0245605	0.0038018
	rs12669267	7	72942572	T	C	-0.028935	0.00520063
	rs17807185	7	77146231	A	G	-0.0218477	0.00300042
	rs42039	7	92082358	T	C	0.0514662	0.00393395
	rs2188177	7	92497096	T	C	0.0179395	0.00310931
	rs6971575	7	95877584	C	G	0.0219506	0.00350071
	rs17250196	7	99655132	T	G	0.0441542	0.00720205
	rs6952113	7	120564855	A	G	-0.0183	0.00300021
	rs6962887	7	134696326	T	G	0.022017	0.00340131
	rs273945	7	137262106	A	C	-0.0184201	0.00310113
	rs822531	7	148260692	T	C	0.0353224	0.00400083
	rs6955948	7	150139653	T	C	0.0309535	0.00340063
	rs4875421	8	4814740	A	T	-0.0187193	0.00290055
	rs429433	8	8785304	A	G	0.0463535	0.00710086
	rs7834383	8	13317848	T	G	0.0214857	0.00320062
	rs7823327	8	22618297	T	G	0.0189139	0.00290085
	rs4273857	8	23228998	A	G	0.0275231	0.00340359
	rs17088184	8	23431180	C	G	-0.0257255	0.00390477
	rs2013265	8	24148445	T	C	-0.0274427	0.00330054
	rs3812423	8	25354627	C	G	-0.0213779	0.00300078
	rs568610	8	27583914	T	C	0.023056	0.00340131
	rs6988484	8	49576333	T	C	-0.0228829	0.00330163
	rs6999671	8	57161034	A	G	0.0548249	0.0085409
	rs10958476	8	57258362	T	C	-0.0431809	0.00386841
	rs9650315	8	57318152	T	G	-0.0568714	0.00465423
	rs2956605	8	76045609	A	C	0.0269602	0.00316619
	rs16939034	8	76203138	T	C	0.0357497	0.005614
	rs4735677	8	78310746	A	T	-0.0362178	0.00320302
	rs7007200	8	109854114	C	G	-0.0174796	0.00320086
	rs2737220	8	116706860	T	C	0.0163976	0.0030013
	rs1550162	8	117632713	A	G	-0.0243514	0.00320218
	rs1599473	8	120544539	T	G	-0.0257215	0.00340325
	rs10283100	8	120665204	A	G	-0.0538394	0.00851021
	rs11779459	8	124049732	T	C	0.0182398	0.00330338
	rs8180991	8	126569532	C	G	0.0294866	0.00360355
	rs4733724	8	130792910	A	G	0.0504746	0.00370311
	rs1036821	8	135719665	A	G	-0.0467869	0.00361674
	rs11783655	8	145109561	A	T	-0.0186276	0.00300105
	rs7033940	9	6430419	C	G	-0.0242	0.00440026
	rs2149163	9	16445833	C	G	0.0199596	0.00300087
	rs3927536	9	16777670	T	C	0.0211578	0.00350061
	rs10962832	9	17038990	A	T	0.0250559	0.00440101
	rs1576900	9	18619792	A	G	-0.0191555	0.00330124
	rs3763631	9	35798334	C	G	0.0213418	0.00322017
	rs10972628	9	35927611	A	G	-0.01952	0.00342136
	rs11144688	9	77732106	A	G	-0.0636285	0.00630341
	rs958225	9	77949525	A	T	0.0469434	0.00790228
	rs7853235	9	85850602	T	C	0.0287181	0.00370268
	rs181338	9	88297981	T	C	0.0292985	0.00290164
	rs10780910	9	90039075	A	T	-0.0281864	0.00300286
	rs1571892	9	93298657	A	C	-0.0174802	0.00320636
	rs7043114	9	94427804	T	C	-0.0284347	0.00290557
	rs1257763	9	95933766	A	G	0.0708738	0.00951352
	rs12347744	9	96615094	T	C	-0.0563807	0.00611057
	rs4448343	9	97306191	A	G	-0.0350499	0.00315439
	rs1329393	9	97358747	T	C	0.0378895	0.00474681
	rs817300	9	97420043	A	G	-0.0697721	0.00700323
	rs10990303	9	97450226	T	C	0.03187	0.00352154
	rs7870753	9	98241406	A	G	-0.0449281	0.00351061
	rs953199	9	99522797	A	C	-0.0204002	0.00350952
	rs989393	9	100783157	T	C	0.0230827	0.00320317
	rs10820814	9	107344321	A	C	-0.0274158	0.00500575
	rs9409082	9	107940870	T	C	-0.0255524	0.00350856
	rs902143	9	108221732	T	C	0.0202476	0.00291485
	rs2451948	9	108558029	A	G	-0.0238678	0.00412374
	rs7027110	9	108638867	A	G	0.0315179	0.00340828
	rs3739707	9	112832527	A	C	-0.0236173	0.0035027
	rs999599	9	116051416	T	C	0.0172191	0.00300194
	rs10119624	9	117345259	A	G	0.026492	0.00319852
	rs12344396	9	117961148	C	G	0.0225393	0.00303555
	rs7033487	9	118169078	T	C	0.0407733	0.0036363
	rs1742829	9	118462628	A	T	-0.0378426	0.00551309
	rs10817960	9	118727882	A	G	0.0262742	0.0045109
	rs7466269	9	132453905	A	G	0.0330406	0.00310115
	rs3132297	9	136441687	A	G	-0.0243845	0.00420084
	rs7849585	9	138251691	T	G	0.035606	0.0032013
	rs3812591	9	138461433	T	C	-0.0241268	0.00330062
	rs4332428	10	4955434	A	G	0.0360777	0.00450056
	rs12779328	10	12983979	T	C	-0.0281535	0.00330048
	rs4350272	10	25096124	A	G	0.0198002	0.00330023
	rs7069985	10	27930837	A	G	-0.0230002	0.0034003
	rs10995319	10	52432893	T	C	0.0190139	0.00340025
	rs1171615	10	61139096	T	C	-0.0222881	0.00380052
	rs10997979	10	69607198	A	G	-0.0184912	0.00294763
	rs4746769	10	69866586	T	C	0.0238023	0.00426888
	rs1815314	10	80598799	A	G	-0.034516	0.00349644
	rs1923367	10	80802835	C	G	-0.0293138	0.00302403
	rs2631676	10	93027389	A	G	-0.0276218	0.00390191
	rs915506	10	97795064	A	G	-0.0192334	0.00300185
	rs11599750	10	101795432	T	C	-0.0217189	0.00300213
	rs10883563	10	102674370	A	C	0.0228976	0.00290482
	rs7899004	10	104331425	T	C	0.0244225	0.00290559
	rs6584575	10	105567399	A	G	0.0316337	0.00520496
	rs11198820	10	120951033	C	G	0.026837	0.0047045
	rs291979	10	121119787	A	G	0.0302806	0.00350393
	rs1614303	10	123386796	T	G	0.022962	0.00380108
	rs7097701	10	124161847	T	C	-0.0161801	0.00290104
	rs10794175	10	126348063	T	G	0.0208221	0.00300092
	rs11245515	10	126814058	T	C	0.0169175	0.00300107
	rs11244750	10	127663867	T	C	0.0177099	0.00320055
	rs2272566	11	234552	A	G	0.016176	0.0029005
	rs2735469	11	1979380	A	G	0.0291256	0.00450104
	rs4320932	11	2128177	T	C	0.0278132	0.00410617
	rs17659078	11	2241166	A	C	0.0193569	0.0034048
	rs2237886	11	2767307	T	C	0.0417514	0.00490207
	rs6485978	11	12634991	T	C	-0.0221931	0.0029033
	rs2099745	11	12880841	A	G	-0.0363055	0.00600536
	rs10766065	11	13234537	T	C	-0.0189989	0.0033014
	rs7126398	11	14225305	C	G	0.0468907	0.00589042
	rs2915404	11	14361401	T	C	0.0181515	0.0030474
	rs757081	11	17308259	C	G	-0.02354	0.00310169
	rs10767838	11	30304503	A	G	0.0253	0.00330038
	rs3802758	11	45892611	A	G	0.0410361	0.00660257
	rs1681630	11	47925728	T	C	0.0313855	0.0031297
	rs1945237	11	55986645	T	C	-0.0301994	0.00524867
	rs3782089	11	65093395	T	C	-0.0531757	0.0066288
	rs7112925	11	66582736	T	C	-0.0229461	0.00301163
	rs2510396	11	68174228	C	G	0.0294281	0.00420494
	rs3750972	11	68587204	T	G	-0.017757	0.00310412
	rs4357716	11	68872342	T	C	0.0315602	0.00480468
	rs2509133	11	69611365	T	C	-0.0203614	0.00310287
	rs11236294	11	74417582	T	G	0.0175511	0.00320789
	rs606452	11	74953826	A	C	0.0425054	0.00431215
	rs632124	11	118118445	A	T	0.0221616	0.00290065
	rs10790381	11	119762705	A	G	0.0269892	0.00380089
	rs1461503	11	122350285	A	C	-0.0181782	0.00290052
	rs11221442	11	128082834	C	G	-0.0266009	0.00350054
	rs11612228	12	447245	T	C	0.0200529	0.00320028
	rs7299326	12	1443266	T	C	-0.0414297	0.00720056
	rs2856321	12	11747040	A	G	-0.031472	0.00300186
	rs12228415	12	14411968	A	G	-0.0166847	0.00300229
	rs4326884	12	20427638	A	G	0.0180827	0.00290923
	rs10770705	12	20748734	A	C	0.0300311	0.00311103
	rs11047239	12	24099047	C	G	-0.0222049	0.00320182
	rs1861908	12	27888676	C	G	0.0250769	0.00403436
	rs10492364	12	28003523	T	C	0.0219582	0.00362599
	rs11049611	12	28491511	T	C	-0.0366346	0.00322352
	rs12820411	12	28843609	C	G	-0.0201568	0.00313688
	rs10843390	12	29388258	T	C	0.0252168	0.0032198
	rs10880969	12	45113290	T	C	-0.0234735	0.00330059
	rs2306694	12	54966903	A	G	-0.0472186	0.00570315
	rs10877030	12	56542981	T	G	0.0226553	0.00310131
	rs17122659	12	58243190	A	G	-0.0319803	0.00490087
	rs2164968	12	63963353	T	C	-0.0184598	0.00300125
	rs8756	12	64646019	A	C	-0.0537824	0.00300556
	rs10748128	12	68113925	T	G	0.0380663	0.003402
	rs17783015	12	88755517	T	C	-0.0248595	0.00400134
	rs11107062	12	92443971	T	C	0.0267203	0.00410829
	rs3825199	12	92501085	A	G	-0.0541676	0.00351961
	rs10859567	12	92651056	T	G	0.0407608	0.00291474
	rs7971536	12	100897919	A	T	-0.0277182	0.00320345
	rs833706	12	101586727	A	G	0.0203133	0.00350446
	rs2164747	12	102868966	A	G	-0.0281667	0.00490064
	rs2888893	12	105862761	T	C	-0.0173572	0.00300081
	rs11616067	12	114877557	A	G	0.0200519	0.00350111
	rs4767473	12	115849889	A	G	0.0247414	0.00440079
	rs497273	12	119689065	C	G	0.0189353	0.0030016
	rs11835818	12	120979192	T	C	-0.0172066	0.00292929
	rs7980687	12	122388664	A	G	0.0357311	0.00374173
	rs1809889	12	123367179	T	C	0.0256116	0.00350553
	rs1199734	13	20468246	T	G	-0.0214185	0.00390072
	rs11618507	13	29070751	T	G	0.0229536	0.0036011
	rs12323101	13	32041406	A	G	0.0210254	0.00300085
	rs12863103	13	32621244	T	C	-0.0198588	0.00320064
	rs6561319	13	46010121	A	C	0.0209197	0.00310143
	rs12871822	13	48099041	T	G	-0.0184628	0.00310474
	rs2687950	13	49616469	T	C	0.0257797	0.00359416
	rs3118905	13	50003335	A	G	-0.0436458	0.00361653
	rs4883972	13	73956482	C	G	0.0185198	0.00290088
	rs3818416	13	77372469	A	C	-0.0205152	0.00350089
	rs11616380	13	79603316	T	G	0.0200807	0.00330467
	rs6563199	13	80448450	T	C	0.0181781	0.00310436
	rs7319045	13	90822575	A	G	0.0236	0.00300036
	rs7985356	13	114045564	A	T	-0.0227	0.00340028
	rs17792664	14	20960523	C	G	-0.032726	0.00430058
	rs8017130	14	22828996	A	G	-0.0233531	0.00340039
	rs1950500	14	23900690	T	C	0.0310803	0.00320061
	rs12435366	14	34908140	T	C	-0.0231654	0.00350053
	rs10131337	14	36214267	T	C	0.0274035	0.00380129
	rs6571772	14	36547212	A	T	0.0181699	0.0033011
	rs4901537	14	54272876	C	G	-0.0256925	0.00371912
	rs8006657	14	54314899	A	G	-0.023715	0.00301595
	rs11624136	14	58758573	A	G	0.0171618	0.0029017
	rs2093210	14	60027032	T	C	-0.0387705	0.00310169
	rs2781373	14	64637968	A	G	-0.0209665	0.00300288
	rs1980850	14	67716941	A	G	-0.0293084	0.00400253
	rs2058092	14	73002719	T	C	0.0173098	0.00300501
	rs862034	14	74060499	A	G	-0.0300378	0.00301983
	rs10140101	14	74108442	T	C	0.0168579	0.0029228
	rs7154721	14	91497101	T	C	0.027	0.00290046
	rs1190545	14	101973932	C	G	0.0241872	0.00330209
	rs12882130	14	102948527	C	G	0.0243405	0.0032021
	rs10152739	15	36271158	A	T	-0.0226013	0.00340169
	rs316618	15	39583790	A	T	-0.0264129	0.00370251
	rs1036477	15	46702218	A	G	0.0319548	0.00480097
	rs16964211	15	49317787	A	G	-0.0435374	0.00743893
	rs782930	15	59195654	A	G	-0.0194118	0.00310309
	rs7177711	15	60167263	A	G	0.0214161	0.00290098
	rs7162825	15	61226239	T	C	0.0161069	0.00290082
	rs17264185	15	64784141	A	G	-0.0212347	0.00330455
	rs731874	15	65233885	A	G	0.0196126	0.00320323
	rs10152591	15	67835211	A	C	0.0438462	0.00520691
	rs975210	15	68151406	A	G	0.0341884	0.00410277
	rs11634405	15	69871747	A	G	0.0188706	0.00310871
	rs12904334	15	70629759	A	G	0.0943938	0.0127764
	rs4337252	15	72013818	C	G	0.0300241	0.00290892
	rs5742915	15	72123686	T	C	-0.0382556	0.00311607
	rs16968242	15	74527274	C	G	-0.0337409	0.00580658
	rs12914466	15	79623693	A	G	0.0168606	0.00300592
	rs17349981	15	80018975	A	T	0.0282177	0.00422433
	rs7162542	15	82305294	C	G	-0.0296318	0.00367661
	rs11855014	15	83529838	A	G	-0.0218671	0.00340937
	rs1348002	15	86914142	C	G	0.0199124	0.00310685
	rs11633371	15	87157836	T	G	0.0238849	0.00300942
	rs16942341	15	87189909	T	C	-0.113776	0.0101328
	rs2280470	15	87196630	A	G	0.0313993	0.00334057
	rs2238300	15	87652584	A	G	-0.0181565	0.00300687
	rs8028843	15	91829153	T	C	0.0173596	0.003104
	rs7181724	15	92352611	A	G	-0.0202799	0.00320335
	rs2871865	15	97012419	C	G	0.0587816	0.00500756
	rs2573625	15	98330681	T	C	0.0300636	0.00310592
	rs4246302	15	98505490	A	G	-0.0273221	0.00330566
	rs4548838	15	98578713	T	C	0.0340478	0.00300457
	rs7170986	15	99450390	A	G	-0.0194312	0.00340104
	rs8042424	15	99580062	T	C	-0.0217601	0.00350124
	rs11648796	16	732191	A	G	-0.0337158	0.0038036
	rs12597498	16	930816	T	C	0.0175974	0.00300101
	rs26868	16	2189377	A	T	0.0245192	0.00335534
	rs2014467	16	2276395	T	C	-0.0192303	0.00318405
	rs12926008	16	2428212	T	C	-0.0227113	0.00325516
	rs1053996	16	3132652	T	C	-0.0206608	0.00340678
	rs129963	16	3736148	T	C	-0.0196367	0.00320707
	rs2531992	16	3961735	A	G	-0.0247513	0.00420646
	rs960006	16	4851196	T	C	-0.020793	0.00330109
	rs2023693	16	20787541	A	G	-0.0170328	0.00300061
	rs11642612	16	29937696	A	C	-0.0166002	0.00300038
	rs4785393	16	48816984	A	G	-0.0225162	0.00400055
	rs9929889	16	49651539	T	C	-0.0175292	0.00320079
	rs8058684	16	52072619	A	G	0.0209172	0.00320109
	rs1966913	16	65941727	A	T	0.0418118	0.00730318
	rs3790086	16	68445208	C	G	0.0233009	0.00290179
	rs217181	16	70671503	T	C	0.0241231	0.00380153
	rs11640018	16	73885809	T	C	-0.0191766	0.00320195
	rs4243206	16	80147484	A	C	0.0226376	0.00400292
	rs6420435	16	80741702	A	C	0.0248911	0.00370336
	rs2326458	16	83545180	A	C	-0.0218303	0.0035017
	rs4843367	16	84975391	T	C	-0.0197319	0.00320172
	rs300039	16	85246477	T	C	-0.0227712	0.0039063
	rs3748394	16	85918001	C	G	-0.0190875	0.00330293
	rs8052560	16	87304743	A	C	0.0367388	0.00441308
	rs2377058	16	88262332	A	G	-0.0269003	0.00342535
	rs870183	17	546561	A	G	-0.0170871	0.00290057
	rs9217	17	7303812	T	C	-0.0297709	0.00300902
	rs8073177	17	7381308	T	C	-0.0210194	0.00370749
	rs1625895	17	7518840	T	C	-0.0324197	0.00471765
	rs8067165	17	7972661	C	G	-0.021897	0.00330376
	rs8069300	17	11924957	C	G	-0.0163513	0.0029008
	rs4640244	17	21224816	A	G	0.025497	0.00340125
	rs3809790	17	24979666	T	C	-0.021577	0.00292208
	rs3760318	17	26271841	A	G	-0.0542795	0.00334077
	rs2028067	17	27263811	T	C	-0.0331386	0.00390243
	rs2338115	17	34183104	T	C	0.0240882	0.00290331
	rs584828	17	35852756	T	C	-0.0281657	0.00305884
	rs9766	17	38106367	A	G	0.0212547	0.00290286
	rs4986172	17	40571807	T	C	-0.0376582	0.00322338
	rs199515	17	42211804	C	G	0.0225177	0.00373449
	rs8073371	17	43451275	T	C	-0.0288341	0.00352382
	rs6504389	17	43998363	C	G	0.0226439	0.00402296
	rs318095	17	44329733	T	C	0.0228936	0.00290541
	rs4605213	17	46599746	C	G	0.0192183	0.00320223
	rs11867943	17	51584841	A	T	-0.0266575	0.00470818
	rs227724	17	52133816	A	T	-0.0277887	0.00310635
	rs1401795	17	52194651	A	G	0.0300102	0.0029041
	rs2079795	17	56851431	T	C	0.0450903	0.00310459
	rs2378870	17	56993405	T	C	0.021751	0.0031035
	rs2044124	17	59199157	T	C	0.0452029	0.00690898
	rs2854207	17	59300839	C	G	-0.0397954	0.00362064
	rs3923086	17	60979950	A	C	-0.0251423	0.00330482
	rs2072268	17	63814947	A	G	-0.0208908	0.00310348
	rs11867479	17	65601802	T	C	0.0254307	0.00320223
	rs10083886	17	67434950	T	C	0.0195246	0.00330343
	rs2117563	17	70880580	A	G	-0.0247973	0.00390301
	rs1552173	17	74230437	T	C	-0.0184495	0.00290071
	rs1478610	17	77036847	A	G	0.0249025	0.00410156
	rs4239020	17	77769930	T	C	-0.0209252	0.00310099
	rs888403	18	2756938	A	G	-0.0189	0.00330024
	rs692964	18	13084132	A	G	-0.0190269	0.00300027
	rs14062	18	17704301	A	G	-0.0175343	0.00310028
	rs4369779	18	18989406	T	C	-0.056038	0.00360173
	rs11661645	18	44142768	A	G	0.0190376	0.00320558
	rs12454567	18	44524112	A	G	0.0273592	0.00481071
	rs2337143	18	44736068	A	G	0.0182815	0.00330604
	rs12458127	18	44911356	T	C	-0.0408777	0.00613424
	rs9967417	18	45213498	C	G	-0.0365229	0.00307004
	rs11152213	18	56003928	A	C	-0.025	0.00350036
	rs8097893	18	73112043	A	G	0.043726	0.00680295
	rs11659752	18	75323850	T	G	0.0249803	0.00340158
	rs11880992	19	2127403	A	G	0.0321254	0.00300432
	rs2074977	19	3385028	A	C	-0.0284593	0.00310256
	rs2123731	19	4880473	A	G	0.0251576	0.00350217
	rs891088	19	7135762	A	G	-0.0271959	0.00340332
	rs1346490	19	7195233	A	C	0.0175152	0.00320439
	rs4072910	19	8550031	C	G	-0.030888	0.00360201
	rs6511689	19	10182089	T	C	0.0188345	0.00330235
	rs8102380	19	10662185	A	G	-0.021359	0.00310306
	rs7259684	19	12047611	A	G	-0.0385526	0.00640311
	rs8103068	19	17383869	T	C	0.0317794	0.00460115
	rs8103992	19	19526643	A	C	0.0238143	0.00379736
	rs7253628	19	35739109	A	G	-0.0241223	0.00390042
	rs4802134	19	43038525	A	G	0.0266157	0.00400174
	rs4803468	19	46614192	A	G	0.0289041	0.00310282
	rs11880124	19	47375631	A	G	0.0408867	0.00540637
	rs2682587	19	48774269	A	C	0.0237355	0.00380226
	rs2059877	19	52880621	T	G	0.0189891	0.00340046
	rs7273787	20	4046567	A	G	-0.0216338	0.00310038
	rs1884897	20	6560832	A	G	0.0375021	0.00313128
	rs6085662	20	6646372	C	G	0.0210219	0.00320254
	rs6080830	20	17719113	A	G	0.0164061	0.00290036
	rs7261425	20	20016635	C	G	0.0211395	0.0034007
	rs8117259	20	20296253	T	C	-0.0233964	0.00400054
	rs6137287	20	21128259	T	C	0.0199217	0.00320063
	rs1074683	20	31768314	C	G	0.0468753	0.00343736
	rs1535466	20	33182367	A	G	-0.0378015	0.00335301
	rs143384	20	33489170	A	G	-0.0628627	0.00351325
	rs4812586	20	34978087	A	G	0.0330582	0.00401197
	rs2224538	20	37985492	T	C	0.0181413	0.00310042
	rs17450430	20	47205671	A	T	-0.034329	0.00340274
	rs6020202	20	48068228	A	G	-0.0209311	0.00360271
	rs1326023	20	54275785	A	G	0.0238289	0.0032011
	rs2057291	20	56905438	A	G	0.0199227	0.003201
	rs3026499	20	57382168	A	G	-0.0266852	0.00480198
	rs6061231	20	60390312	A	C	-0.0204329	0.00320108
	rs2829941	21	26130806	T	G	0.0165946	0.00300018
	rs2834442	21	34612656	A	T	0.0242158	0.00310067
	rs2211866	21	38609977	A	G	0.0220811	0.00300069
	rs9977276	21	46260755	T	G	-0.022504	0.00350038
	rs2413143	22	31386859	T	C	-0.0346214	0.00400101
	rs7284476	22	36459278	A	G	0.0164329	0.00300672
	rs5757318	22	37605602	A	T	-0.028411	0.00480748
	rs738288	22	38237607	A	G	-0.0192401	0.00300325
	rs11090631	22	44225035	T	C	0.0215156	0.00380204
