# Supplementary material for: Genetic associations of adult height with risk of cardioembolic and other subtypes of ischemic stroke: A mendelian randomization study in multiple ancestries
Source: PLoS Med. 2022 Apr 22;19(4):e1003967. doi: 10.1371/journal.pmed.1003967 (PMC9032370; doi:10.1371/journal.pmed.1003967)
Supplement: S3 Data Table — *GIANT (2018), Genetic Investigation of Anthropometric Traits (2018) [18]. †Biobank Japan genome-wide association study (2019) [20]. CKB, China Kadoorie Biobank; SNP, single nucleotide polymorphism. (XLSX) [file pmed.1003967.s026.xlsx]

## Sheet: S3 Data Table
	S3 Data Table. SNPs used to construct the genetic instrument for height in China Kadoorie Biobank.
				Genome-wide association study of height
	RSID	Chr	Position (bp)	Effect allele	Other allele	Beta	Standard Error
	From GIANT (2018)*
	rs385039	1	2077409	A	G	-0.0205	0.0016
	rs12743493	1	2224836	A	G	0.0139	0.0016
	rs4648832	1	2286127	C	G	-0.0092	0.0018
	rs16823193	1	2847985	A	T	-0.0112	0.0016
	rs6704012	1	3038530	T	C	-0.0084	0.0018
	rs10909940	1	3316756	A	G	0.0113	0.0015
	rs17404435	1	3766286	T	G	-0.0091	0.0015
	rs12046884	1	6594561	A	G	-0.015	0.0022
	rs28624	1	8084355	A	C	-0.0164	0.0018
	rs11581328	1	8507773	A	G	0.0158	0.0018
	rs743973	1	9260900	A	C	0.0116	0.0015
	rs2239560	1	9304731	A	G	0.0269	0.002
	rs11590326	1	9339205	A	G	-0.0156	0.0016
	rs2275457	1	9427869	A	G	0.0073	0.0018
	rs17393468	1	9438540	T	C	0.0124	0.0019
	rs9662546	1	9501492	A	G	-0.0079	0.0027
	rs10157778	1	9542612	A	G	0.014	0.0015
	rs6661326	1	10242231	T	C	-0.0108	0.0014
	rs17396340	1	10286176	A	G	0.025	0.0021
	rs742824	1	11274022	A	G	-0.019	0.0016
	rs164867	1	13868527	A	G	0.0118	0.0018
	rs1739843	1	16343254	T	C	-0.0092	0.0014
	rs4537547	1	16510798	A	G	0.0074	0.0015
	rs696606	1	16828640	A	G	-0.0083	0.0015
	rs2284746	1	17306675	C	G	-0.0398	0.0014
	rs9661719	1	19440107	A	G	-0.0043	0.0015
	rs1472565	1	19755030	T	C	0.0187	0.0014
	rs212525	1	21584585	A	G	-0.0207	0.0014
	rs3121206	1	21907604	A	G	0.0108	0.0018
	rs6688119	1	22270907	T	C	-0.0123	0.0015
	rs7542242	1	22477493	T	C	-0.0202	0.0016
	rs12734979	1	22522927	T	C	-0.0155	0.0017
	rs1571466	1	23449183	T	C	0.0191	0.0014
	rs10903108	1	25188940	T	G	0.0146	0.0015
	rs2135756	1	25279180	T	C	-0.0098	0.0014
	rs11248974	1	25378513	T	C	0.0177	0.0016
	rs926438	1	25753638	T	C	0.0107	0.0014
	rs6686366	1	26136452	A	C	-0.011	0.0017
	rs17163588	1	26450009	T	C	0.0264	0.0019
	rs2219320	1	26803430	T	C	0.0255	0.0016
	rs12735646	1	27078366	A	G	0.0231	0.0026
	rs6693012	1	31523976	T	C	0.008	0.0016
	rs2292989	1	32135773	A	G	0.015	0.0015
	rs684484	1	32371137	C	G	-0.0315	0.0021
	rs4653017	1	33776728	T	C	0.0135	0.0015
	rs12116935	1	36789546	A	G	0.0122	0.0015
	rs7544462	1	37962756	A	C	0.0299	0.0026
	rs4072980	1	38456106	A	G	0.02	0.0015
	rs2275767	1	39945297	T	C	-0.0107	0.0015
	rs12121804	1	40761848	A	G	-0.0112	0.0016
	rs11207870	1	40789927	T	C	-0.0255	0.0018
	rs11209363	1	41485077	T	C	-0.011	0.0022
	rs6678816	1	41485589	T	G	0.0399	0.0017
	rs349427	1	42245081	T	C	-0.0098	0.0014
	rs2786481	1	42341665	T	G	0.0209	0.0019
	rs2297976	1	43415465	T	G	0.0115	0.0019
	rs2782641	1	44013355	A	G	-0.0114	0.0015
	rs3014216	1	46035760	A	T	0.0165	0.0014
	rs564914	1	47915233	A	T	-0.0209	0.0014
	rs12855	1	51440093	T	C	0.0436	0.0025
	rs474668	1	51750909	A	G	0.0047	0.0015
	rs6672470	1	53085337	T	C	0.0172	0.003
	rs12096165	1	53518049	T	G	0.0247	0.0033
	rs1288380	1	53581972	C	G	-0.0187	0.0018
	rs17387330	1	54119578	A	G	0.0155	0.0015
	rs4244644	1	54883163	T	C	-0.0151	0.0014
	rs6691924	1	54954245	T	C	0.0278	0.0023
	rs6666716	1	55327492	T	C	0.0104	0.0016
	rs709397	1	56090323	T	C	-0.0103	0.0014
	rs778417	1	56644567	T	C	-0.0187	0.0017
	rs1361823	1	56990399	A	G	-0.0106	0.0017
	rs3015321	1	59305996	A	G	-0.0097	0.0015
	rs835362	1	59813880	A	G	0.0131	0.0021
	rs4072369	1	62505044	A	T	0.0078	0.0016
	rs670318	1	63727542	T	C	-0.0257	0.0034
	rs12067831	1	63861013	T	G	0.0089	0.0015
	rs17497947	1	67457199	T	G	-0.02	0.0017
	rs344916	1	68142619	A	G	-0.0099	0.0017
	rs11209745	1	71537943	A	G	-0.0148	0.0016
	rs6691430	1	73115205	A	G	0.0104	0.0016
	rs7545219	1	76527518	T	C	0.0108	0.0015
	rs3011996	1	76603112	C	G	-0.0105	0.0015
	rs17391694	1	78623626	T	C	0.0343	0.0021
	rs17520547	1	84248333	C	G	-0.006	0.0014
	rs12743049	1	85897386	A	G	-0.0154	0.0017
	rs11161635	1	86008940	T	C	-0.0131	0.0017
	rs1842579	1	86289082	T	C	-0.0139	0.0014
	rs12076366	1	86621453	T	G	0.0198	0.0025
	rs17363646	1	86823503	A	G	-0.0136	0.002
	rs548440	1	87312631	T	C	0.0107	0.0019
	rs11590929	1	88214437	A	G	-0.0064	0.0014
	rs1002436	1	89146852	A	G	-0.0266	0.0014
	rs7525985	1	89460948	T	C	-0.0126	0.0014
	rs12032393	1	90179532	A	G	-0.0119	0.002
	rs6662366	1	91230809	A	G	0.0094	0.0016
	rs17501512	1	92012481	C	G	-0.0078	0.0014
	rs12076549	1	92201699	A	C	0.0096	0.0015
	rs284182	1	92228645	A	G	-0.0147	0.0019
	rs2025607	1	92890344	T	C	-0.0224	0.0018
	rs945631	1	93426167	A	G	0.0404	0.0039
	rs698927	1	93836218	A	C	-0.0179	0.0018
	rs1413227	1	97704898	T	C	0.0064	0.0015
	rs1327589	1	102390702	A	G	0.0087	0.0014
	rs12144747	1	103229485	T	C	-0.014	0.0018
	rs7517682	1	103519589	A	G	-0.0241	0.0014
	rs12740374	1	109817590	T	G	0.0159	0.0017
	rs12130243	1	113169667	T	G	0.0228	0.0017
	rs3767802	1	118042757	A	C	-0.0073	0.0015
	rs319469	1	118249041	T	C	0.0057	0.0014
	rs1321666	1	118492052	T	C	-0.0105	0.0014
	rs17038164	1	118862669	T	C	0.0419	0.0016
	rs10923724	1	119546842	T	C	0.0119	0.0014
	rs12144094	1	120264823	C	G	0.0278	0.002
	rs11576360	1	146740576	A	G	0.0237	0.0021
	rs6695965	1	147060091	T	C	0.0185	0.0024
	rs12133943	1	147095081	C	G	-0.0167	0.0024
	rs2297961	1	147102157	T	C	-0.012	0.0023
	rs11205303	1	149906413	T	C	-0.049	0.0015
	rs12119250	1	150528885	A	G	-0.0033	0.0032
	rs267738	1	150940625	T	G	0.0115	0.0017
	rs1722784	1	150961869	A	G	0.0049	0.0014
	rs11204764	1	151016396	T	C	0.0027	0.0037
	rs2298265	1	151259043	T	C	-0.0265	0.0023
	rs11204828	1	151458193	T	C	0.0137	0.0019
	rs7554707	1	151541715	T	G	0.006	0.0015
	rs1781419	1	151747799	A	G	0.0077	0.0015
	rs3811418	1	151805049	A	G	-0.0146	0.0021
	rs9426902	1	153718746	A	G	-0.0114	0.0014
	rs962242	1	154592140	T	C	-0.014	0.0017
	rs905938	1	154991389	T	C	-0.0191	0.0016
	rs476000	1	156106369	A	G	0.0245	0.0029
	rs2072499	1	156169610	A	G	-0.0085	0.0015
	rs12136856	1	156473114	C	G	0.0122	0.0015
	rs1572416	1	156952054	A	C	-0.0119	0.0018
	rs12744299	1	160392154	A	G	0.0114	0.0016
	rs6697469	1	162658773	C	G	-0.0175	0.0024
	rs285444	1	165513463	C	G	-0.0283	0.0042
	rs4147594	1	165600606	T	C	-0.0093	0.0014
	rs4657698	1	167679398	T	C	-0.0192	0.0031
	rs16863369	1	170452449	T	G	0.0108	0.0021
	rs10919470	1	170762680	A	G	0.0171	0.0015
	rs16864515	1	171435542	A	C	-0.0142	0.0024
	rs12075079	1	172219995	A	G	-0.045	0.0017
	rs2255707	1	172254777	A	G	-0.0321	0.0039
	rs17369123	1	172355841	T	C	0.0269	0.0018
	rs6691053	1	173868955	T	C	0.0112	0.0017
	rs6690229	1	175086461	A	G	0.0084	0.0015
	rs12028567	1	176378828	T	C	-0.0118	0.0014
	rs4233168	1	176500060	A	T	0.0289	0.0028
	rs1014719	1	176802766	T	G	0.0281	0.0014
	rs12094387	1	176819875	T	C	0.0148	0.0017
	rs1118030	1	177695777	A	G	-0.0101	0.0025
	rs410589	1	179232077	A	G	-0.0106	0.0015
	rs4652527	1	180725342	A	G	-0.0091	0.0016
	rs3795503	1	180905694	T	C	0.0162	0.0016
	rs10797829	1	183033228	A	G	0.019	0.0014
	rs10797923	1	183901966	T	C	-0.0122	0.0015
	rs2986559	1	183949180	A	G	-0.0211	0.0018
	rs3814333	1	184007119	T	C	0.0456	0.0015
	rs1938376	1	198151143	A	G	0.0169	0.0025
	rs6669877	1	199328001	T	C	0.0067	0.0016
	rs7528943	1	199797615	T	C	0.0119	0.0014
	rs2737662	1	200055867	T	G	-0.0097	0.0014
	rs2816991	1	200147594	C	G	-0.0123	0.0016
	rs7354862	1	200265345	T	C	0.0093	0.0015
	rs2809346	1	200596217	T	C	0.0071	0.0014
	rs239980	1	201722102	T	C	-0.0114	0.0019
	rs4951022	1	203784993	T	C	-0.015	0.0016
	rs7540438	1	204279027	T	C	-0.0102	0.0018
	rs823114	1	205719532	A	G	-0.0182	0.0014
	rs1044145	1	207217359	T	C	0.0113	0.0014
	rs4844620	1	207980901	A	G	0.0107	0.0017
	rs11808690	1	209891450	T	G	-0.0085	0.0018
	rs2970592	1	212220847	A	G	0.0151	0.0014
	rs4951440	1	212339800	T	C	-0.0069	0.0014
	rs351376	1	212426172	C	G	0.0135	0.0014
	rs7540350	1	213205898	T	C	-0.0061	0.0015
	rs6540832	1	214627139	A	G	-0.0221	0.0015
	rs10494981	1	214721975	C	G	0.0215	0.003
	rs10864136	1	215038587	A	G	-0.0126	0.0015
	rs10779651	1	215345938	T	C	-0.0089	0.0016
	rs1397180	1	218021662	A	G	-0.0121	0.0014
	rs6658835	1	218520995	A	G	-0.0214	0.0016
	rs991967	1	218615451	A	C	-0.0368	0.0016
	rs17571465	1	218890658	A	T	-0.0217	0.0029
	rs2378017	1	218963142	A	G	-0.0212	0.0015
	rs11118178	1	219104226	T	C	-0.0153	0.002
	rs17526679	1	219554317	A	G	0.0131	0.0022
	rs10779365	1	219787507	A	T	0.0179	0.0014
	rs17551179	1	219969217	T	C	-0.0109	0.0018
	rs2807848	1	221010513	T	G	-0.0095	0.0015
	rs4595370	1	221298122	A	G	0.0194	0.0015
	rs10863632	1	221696457	A	G	-0.0084	0.0015
	rs10916617	1	224637070	T	C	-0.0221	0.0017
	rs2615075	1	225934295	A	G	-0.0098	0.0015
	rs2802267	1	227078955	T	C	0.0107	0.0017
	rs12081061	1	227525760	A	G	-0.0134	0.0016
	rs12120182	1	227814332	A	G	-0.0379	0.0018
	rs3820623	1	228107262	A	G	-0.0149	0.0018
	rs11585206	1	228824848	T	C	-0.0112	0.0018
	rs11122624	1	231067236	T	C	0.0102	0.0014
	rs7541554	1	234763265	A	G	-0.012	0.0015
	rs946027	1	235346286	T	C	0.0144	0.0015
	rs10926168	1	240376531	A	G	-0.0093	0.0014
	rs4658574	1	243650716	T	C	-0.0159	0.0017
	rs10205435	2	230442	T	C	-0.016	0.0015
	rs13405352	2	1518726	T	C	-0.0107	0.0019
	rs17038954	2	1645673	T	C	0.03	0.003
	rs736870	2	1748702	T	C	-0.0158	0.0016
	rs10206204	2	5825923	T	G	-0.0097	0.0014
	rs3922853	2	5830599	A	C	-0.0159	0.0019
	rs12623864	2	6421045	A	G	0.0105	0.0014
	rs10211501	2	6539705	C	G	-0.0087	0.0015
	rs12475630	2	9634381	T	C	0.0155	0.0015
	rs3885668	2	10178479	T	C	-0.022	0.0014
	rs1686497	2	10961184	A	G	0.0081	0.0015
	rs6705170	2	11502656	A	G	0.0106	0.0014
	rs2304402	2	11774324	A	G	0.0083	0.0014
	rs6432244	2	12129329	T	C	0.0142	0.0015
	rs6735681	2	16123173	T	C	0.0219	0.0024
	rs300152	2	17986683	T	G	-0.0129	0.0018
	rs3761715	2	18583011	T	C	0.0138	0.0018
	rs9677265	2	18695331	A	G	0.0088	0.0015
	rs13398721	2	19629304	T	C	0.0159	0.0021
	rs6732272	2	20042817	T	C	-0.0114	0.0014
	rs3731667	2	20205197	A	C	-0.0056	0.0021
	rs12233028	2	20270146	A	G	-0.0271	0.0022
	rs10179429	2	20524350	T	C	0.0258	0.0037
	rs10495709	2	20928042	T	C	-0.0101	0.0016
	rs13386930	2	23871024	A	G	0.0168	0.0021
	rs925229	2	24234440	A	G	-0.0293	0.0014
	rs6737037	2	24530308	A	G	0.0002	0.0026
	rs12713362	2	24875110	A	C	-0.0155	0.0016
	rs2289195	2	25463483	A	G	0.0375	0.0014
	rs17047143	2	26017889	C	G	-0.0184	0.0027
	rs1260326	2	27730940	T	C	-0.0205	0.0014
	rs6705961	2	28325201	T	C	0.0116	0.0014
	rs4666070	2	28624833	A	G	-0.0118	0.0014
	rs17323225	2	31593265	T	C	0.006	0.004
	rs206834	2	31709417	T	G	-0.0096	0.0017
	rs1068548	2	31899380	A	T	0.0169	0.0058
	rs17428810	2	32736043	T	C	0.0102	0.0015
	rs3769573	2	32981965	T	C	0.008	0.0014
	rs2008845	2	33263907	T	G	0.0147	0.0015
	rs4670893	2	33360848	C	G	0.0309	0.0016
	rs6743685	2	33389595	A	C	-0.0211	0.0014
	rs877672	2	33501627	A	C	0.0164	0.0014
	rs4627543	2	33815948	T	C	0.0145	0.0018
	rs1357664	2	36174035	A	C	0.0068	0.0014
	rs711245	2	36768875	A	G	-0.0236	0.0015
	rs10490666	2	36932493	A	T	0.0074	0.0016
	rs2058717	2	37649362	A	G	0.0113	0.0019
	rs4670745	2	37863583	C	G	0.0023	0.0016
	rs9973704	2	37999909	A	G	0.0199	0.0018
	rs13002603	2	38005260	A	G	-0.0083	0.0022
	rs6706045	2	38115194	T	C	-0.0099	0.0015
	rs6745929	2	38553453	T	C	0.0059	0.0016
	rs9309037	2	39556784	T	C	-0.0122	0.0019
	rs11675643	2	40854895	T	G	-0.0089	0.0014
	rs6728179	2	42182063	T	C	0.0129	0.0017
	rs222486	2	42649664	T	C	-0.0233	0.0021
	rs2004578	2	43146858	A	C	0.0091	0.0014
	rs4952672	2	43422557	A	G	0.009	0.0014
	rs6726917	2	43753913	A	C	-0.0206	0.0023
	rs6712748	2	43880489	A	G	-0.0088	0.0019
	rs12465669	2	43935446	A	G	0.0091	0.0024
	rs7602070	2	44388614	A	G	-0.0296	0.0018
	rs17390720	2	44952254	C	G	0.0178	0.0016
	rs10205197	2	45702115	C	G	-0.0195	0.0026
	rs650508	2	45880122	C	G	-0.0071	0.0016
	rs12999972	2	46174418	T	C	-0.0096	0.0015
	rs10211665	2	46526096	T	C	0.0081	0.0015
	rs12474201	2	46921285	A	G	0.0263	0.0015
	rs940737	2	47288401	C	G	-0.0152	0.0018
	rs3811522	2	48667744	C	G	0.0111	0.0018
	rs12328732	2	54724992	T	C	0.0343	0.0037
	rs2567842	2	54941951	A	G	-0.0131	0.0014
	rs2116491	2	55074978	A	G	0.0182	0.0027
	rs10169395	2	55628936	C	G	-0.01	0.0015
	rs17369434	2	56004396	A	G	-0.048	0.0027
	rs3791679	2	56096892	A	G	0.0666	0.0017
	rs3791673	2	56113538	A	G	-0.0097	0.0036
	rs11900078	2	56180136	C	G	-0.0447	0.0026
	rs7562381	2	56582387	C	G	0.0095	0.0019
	rs2194701	2	60137193	T	C	-0.0136	0.0014
	rs10189857	2	60713235	A	G	0.0106	0.0014
	rs11892786	2	61060607	C	G	-0.0145	0.0023
	rs10496091	2	61482261	A	G	-0.0143	0.0016
	rs10184281	2	61957981	C	G	-0.0075	0.0015
	rs6545925	2	62539349	C	G	-0.0044	0.0015
	rs12988868	2	64235205	C	G	-0.0065	0.0016
	rs12990348	2	64527604	A	T	-0.0117	0.0017
	rs4671636	2	65200618	A	C	-0.0072	0.0015
	rs1370394	2	65680310	T	G	-0.0091	0.0015
	rs702942	2	65756965	A	G	0.0142	0.0015
	rs6749629	2	67639546	A	T	-0.0095	0.0016
	rs11679294	2	68107869	T	C	0.0089	0.0015
	rs17035043	2	68380184	C	G	0.0292	0.0027
	rs4627609	2	68880436	T	C	-0.0088	0.0015
	rs4312527	2	69297441	C	G	0.008	0.0014
	rs4241349	2	69330284	A	G	-0.015	0.0017
	rs10198416	2	69371634	A	G	-0.0147	0.0016
	rs7564412	2	69431269	A	G	-0.0111	0.0014
	rs4852864	2	69818033	T	C	0.0078	0.0014
	rs7571713	2	70241214	A	G	-0.0239	0.0031
	rs4852777	2	71534161	C	G	-0.0297	0.0014
	rs6719073	2	71785943	C	G	0.0166	0.0015
	rs11896727	2	71842826	T	C	-0.0081	0.0015
	rs4417739	2	71958303	A	G	-0.0148	0.0015
	rs7575536	2	72336974	T	G	0.0309	0.004
	rs4852902	2	73090001	A	G	0.0178	0.0023
	rs1050146	2	74128433	T	C	-0.0126	0.0018
	rs2231250	2	74756176	C	G	0.0148	0.002
	rs14976	2	85818886	T	C	0.0169	0.0015
	rs7596717	2	86766212	A	C	0.0092	0.0015
	rs867529	2	88913273	C	G	0.0304	0.0016
	rs4907311	2	97011362	T	C	-0.0012	0.0015
	rs6746896	2	97410949	A	G	0.0089	0.0015
	rs2278206	2	99172244	A	G	0.0102	0.0016
	rs7586377	2	102297982	T	C	-0.0109	0.0015
	rs7568278	2	104936545	A	G	0.022	0.0031
	rs6739701	2	105132332	A	G	-0.0151	0.0015
	rs1159965	2	105481485	A	G	0.0094	0.0015
	rs4640402	2	105999009	A	C	-0.0123	0.0014
	rs12996345	2	106730576	A	T	-0.0192	0.002
	rs10203795	2	109055717	T	C	0.0118	0.0014
	rs3789131	2	111685417	T	C	-0.0098	0.0015
	rs3789068	2	111909247	A	G	-0.012	0.0014
	rs7586668	2	113319186	T	C	-0.0081	0.0014
	rs4848320	2	114010791	T	C	0.0083	0.0016
	rs6542180	2	114653871	A	T	-0.0113	0.0015
	rs2422241	2	119043036	A	G	-0.0084	0.0014
	rs655935	2	119426720	C	G	0.0086	0.0016
	rs3111726	2	120665655	A	G	0.0096	0.0015
	rs4848115	2	121526871	T	C	-0.0109	0.002
	rs17005238	2	121575289	T	C	-0.0369	0.0032
	rs2166898	2	121612659	A	G	-0.0303	0.0019
	rs12711538	2	121747406	A	G	-0.0081	0.0016
	rs6753288	2	128169899	A	G	0.0101	0.0014
	rs10803593	2	128854625	T	C	0.0148	0.0014
	rs7586881	2	129053866	A	T	-0.0117	0.0014
	rs4369918	2	134488999	A	C	-0.0146	0.0018
	rs1584239	2	134493642	T	C	-0.0205	0.002
	rs9798267	2	136129791	A	G	0.0259	0.0027
	rs6755392	2	145242122	A	G	0.0106	0.0015
	rs12467963	2	145345343	A	T	0.0109	0.0015
	rs11692385	2	146844029	A	T	0.0076	0.0014
	rs17236969	2	156752459	T	C	0.012	0.002
	rs7589499	2	157143309	A	G	-0.0116	0.0018
	rs7561404	2	157464770	T	C	-0.0098	0.0016
	rs11899353	2	158111397	A	T	0.0129	0.0023
	rs448513	2	159964552	T	C	0.01	0.0015
	rs7425274	2	161203395	T	C	-0.0124	0.0014
	rs16848690	2	164456639	T	C	-0.0184	0.0024
	rs2060199	2	166196681	A	T	0.0082	0.0014
	rs540652	2	169707428	T	C	0.0231	0.0014
	rs3770433	2	171874024	A	G	-0.0176	0.0015
	rs6722670	2	172172864	A	G	-0.0228	0.0016
	rs6433300	2	172464008	T	C	0.0154	0.0017
	rs6433457	2	174816356	A	G	-0.0189	0.0016
	rs4972426	2	174910651	T	C	-0.0043	0.0015
	rs711812	2	176964304	A	C	0.0105	0.0015
	rs12464787	2	179440029	A	G	-0.0121	0.0015
	rs1877945	2	180531008	A	G	-0.0092	0.0019
	rs6747797	2	181984486	A	G	-0.0062	0.0015
	rs833149	2	183223013	T	C	0.0131	0.0014
	rs16823787	2	183692791	A	G	-0.0189	0.0026
	rs13432509	2	188092417	A	T	-0.0091	0.002
	rs2203715	2	191808883	T	C	-0.0171	0.0016
	rs6744584	2	199238013	T	C	0.0162	0.0017
	rs2054123	2	199485363	A	G	0.01	0.0016
	rs1878664	2	199705711	T	C	0.0106	0.0017
	rs10497854	2	201854175	A	C	0.0251	0.0039
	rs2280509	2	202897368	T	C	-0.0121	0.0018
	rs6735994	2	203198147	A	G	0.0177	0.0016
	rs2222413	2	204426761	A	G	0.0092	0.0015
	rs11896555	2	208756352	T	C	-0.0119	0.0016
	rs7570090	2	210880893	T	C	0.0092	0.0014
	rs1354617	2	213314225	A	G	0.0103	0.0014
	rs1384397	2	213879274	A	G	-0.0077	0.0016
	rs1250259	2	216300482	A	T	-0.0148	0.0016
	rs4425077	2	216410516	C	G	-0.0146	0.0014
	rs1898711	2	216485141	A	T	-0.0143	0.0018
	rs2024486	2	217579305	C	G	-0.0224	0.0031
	rs10178069	2	217720468	A	G	0.0173	0.0019
	rs10211546	2	217892397	A	G	0.0145	0.0015
	rs17181956	2	218146080	T	C	-0.0262	0.0023
	rs1600212	2	218279110	T	C	-0.0274	0.0015
	rs6754424	2	218592780	A	G	-0.0293	0.0023
	rs13429408	2	219142860	A	C	0.0217	0.0014
	rs492400	2	219349752	T	C	0.0279	0.0014
	rs12989189	2	219497928	A	C	0.0107	0.0022
	rs9967806	2	219878756	A	G	0.0251	0.0043
	rs17608593	2	219890663	T	G	0.06	0.0039
	rs17608747	2	219982100	T	C	-0.0174	0.0018
	rs2293081	2	220011092	A	C	0.0355	0.0021
	rs7589023	2	220138586	T	C	-0.0158	0.0019
	rs824928	2	222800746	A	G	-0.0127	0.002
	rs2602673	2	225063126	A	G	0.0231	0.0014
	rs6725873	2	226557984	T	C	-0.0101	0.0016
	rs11676298	2	227291731	C	G	0.0184	0.0018
	rs13015698	2	227700818	T	C	0.0099	0.0015
	rs4349340	2	228390086	T	C	0.008	0.0015
	rs17440378	2	231979355	T	C	0.0035	0.0019
	rs12694890	2	232276553	A	T	0.0184	0.0017
	rs4398264	2	232338353	C	G	-0.0257	0.0014
	rs3107179	2	232788325	T	C	0.0241	0.0015
	rs4973036	2	233073680	C	G	-0.0767	0.0049
	rs4973517	2	233161818	T	C	0.0373	0.0016
	rs17296210	2	233446568	A	G	-0.0142	0.0016
	rs283468	2	233658309	T	C	-0.0187	0.0015
	rs7590181	2	236573580	A	G	-0.0118	0.0018
	rs3790995	2	238259675	A	G	0.0092	0.0015
	rs7340253	2	239374836	A	G	0.0119	0.0014
	rs6714931	2	241750888	A	G	0.0293	0.0034
	rs4676386	2	241774986	A	C	0.0174	0.0014
	rs7425888	2	241927005	A	G	0.0137	0.0021
	rs10933529	2	242028282	T	C	0.0131	0.002
	rs10933548	2	242234837	T	C	-0.0168	0.0015
	rs876531	2	242500662	T	C	-0.0218	0.0015
	rs250393	3	8915652	A	G	-0.0135	0.0018
	rs9831613	3	8997137	C	G	0.0153	0.0021
	rs2728923	3	9403515	T	G	0.0139	0.002
	rs6768339	3	10006079	A	C	-0.0137	0.0017
	rs703912	3	10391426	A	G	0.0123	0.0019
	rs2442795	3	11551200	T	G	-0.0085	0.0019
	rs2442778	3	11654412	A	G	0.0418	0.0033
	rs2442807	3	12629965	C	G	-0.0158	0.0014
	rs2597513	3	13555836	T	C	-0.0372	0.0023
	rs4525847	3	13810670	A	C	-0.0161	0.0016
	rs3733170	3	14223224	T	C	-0.0367	0.0038
	rs1156567	3	14446890	C	G	-0.0117	0.0022
	rs4685234	3	14965466	T	C	-0.0119	0.0015
	rs13070935	3	15007714	A	C	-0.0131	0.0021
	rs2596657	3	17238673	A	G	0.0083	0.0014
	rs13078875	3	23097388	T	C	0.0082	0.0015
	rs4619807	3	23193928	A	G	0.0114	0.0015
	rs2089848	3	24106647	A	G	0.0149	0.002
	rs9881663	3	24227093	T	G	0.0262	0.0048
	rs9814223	3	24362252	A	G	-0.0132	0.0018
	rs1603983	3	25149547	A	C	-0.0134	0.0017
	rs1483831	3	25383666	A	G	0.014	0.0017
	rs7624087	3	30078357	T	C	-0.0122	0.0014
	rs7648704	3	32941852	T	G	0.0079	0.0015
	rs6810039	3	33194990	A	C	-0.0127	0.0015
	rs9850785	3	33559622	A	G	-0.0082	0.0014
	rs9816270	3	33566770	T	G	-0.0553	0.005
	rs6550457	3	37182198	T	C	0.0096	0.0014
	rs2886141	3	37716880	T	C	0.0119	0.0014
	rs9826470	3	38019428	T	C	0.0223	0.0017
	rs4973930	3	41306063	A	C	-0.0161	0.0014
	rs3732858	3	43097765	A	G	-0.0215	0.0019
	rs267239	3	45636213	C	G	0.0097	0.0015
	rs7633770	3	46688562	A	G	-0.0118	0.0015
	rs724448	3	46935734	A	C	0.0136	0.0015
	rs17784714	3	47511698	T	C	0.0259	0.0018
	rs1264194	3	48625266	T	C	-0.0178	0.0016
	rs4256170	3	51192126	A	G	0.1062	0.0053
	rs6446166	3	52047421	A	G	0.0141	0.0036
	rs9866081	3	52070874	A	G	-0.0139	0.0025
	rs1133415	3	52575831	A	G	-0.0171	0.0014
	rs2163167	3	53131772	T	C	0.0296	0.0014
	rs750170	3	53201898	A	G	-0.0109	0.0021
	rs793202	3	53511648	A	G	-0.0117	0.0014
	rs11709171	3	53669904	A	C	-0.0123	0.0018
	rs358056	3	55063628	A	C	-0.0093	0.0016
	rs1499890	3	55489798	A	G	0.0172	0.0014
	rs7619465	3	56695060	A	T	-0.0233	0.0014
	rs1658343	3	58009018	T	C	0.0209	0.0015
	rs8640	3	58154327	T	C	0.0134	0.0016
	rs11713310	3	58320984	A	G	0.0073	0.0015
	rs9837001	3	61512580	A	G	-0.0201	0.0014
	rs6445247	3	62005655	A	G	-0.0143	0.0016
	rs9790019	3	62135989	A	G	0.0161	0.0025
	rs17806888	3	67416322	T	C	0.0261	0.0022
	rs11924537	3	70331344	C	G	0.0105	0.0018
	rs11917612	3	71473987	T	C	-0.0124	0.0016
	rs4677156	3	72417857	A	T	-0.0344	0.0017
	rs6549499	3	73094058	T	C	0.0106	0.0014
	rs1836918	3	87032004	T	C	0.0093	0.0016
	rs774544	3	98731366	C	G	-0.0113	0.0015
	rs12494976	3	99088366	A	G	-0.0113	0.0019
	rs13086822	3	100443108	A	G	-0.0094	0.0016
	rs13088318	3	101242751	A	G	-0.0108	0.0015
	rs3772554	3	105257485	A	G	-0.0112	0.002
	rs3772512	3	105495074	T	C	0.0123	0.0024
	rs10933904	3	107233889	C	G	0.0099	0.0015
	rs1461107	3	112824912	C	G	0.0174	0.0015
	rs10511323	3	112958324	A	G	0.0173	0.0019
	rs12497585	3	114049780	C	G	-0.0202	0.0042
	rs9873460	3	114199650	T	C	-0.0166	0.0015
	rs1523266	3	114557105	T	C	0.0334	0.003
	rs9848751	3	114984890	T	C	-0.0025	0.0018
	rs11715566	3	117562436	T	C	0.0115	0.0014
	rs9289196	3	122268506	T	C	0.0095	0.0019
	rs11708067	3	123065778	A	G	0.0169	0.0017
	rs12488684	3	123897358	T	C	-0.0078	0.0015
	rs11717152	3	128201013	A	C	-0.0115	0.0017
	rs6765930	3	129020778	A	G	-0.0385	0.0017
	rs6775488	3	129027158	T	G	-0.0292	0.0024
	rs2285373	3	129308209	A	G	0.0251	0.0025
	rs17414558	3	132434156	T	C	0.016	0.0023
	rs10935070	3	133341988	T	C	0.0069	0.0015
	rs7639683	3	133973731	A	G	0.0148	0.0014
	rs4539979	3	134287597	T	C	0.022	0.0015
	rs1393786	3	135854035	A	C	-0.0293	0.0016
	rs9289540	3	137208809	T	C	0.0072	0.0018
	rs2871960	3	141121814	A	C	-0.0773	0.0014
	rs11919556	3	141135004	T	C	-0.0185	0.0036
	rs16851441	3	141173521	A	G	0.0117	0.0025
	rs6440018	3	141348062	A	G	-0.0006	0.0015
	rs2707982	3	142604476	A	G	0.0124	0.0015
	rs3804664	3	145810408	A	G	0.012	0.0014
	rs323623	3	151978186	A	C	0.0119	0.0015
	rs4513429	3	152187279	T	G	0.0101	0.0015
	rs7652298	3	156983414	T	C	0.0185	0.0016
	rs827179	3	157965389	A	T	0.0204	0.0014
	rs16851782	3	167800290	T	C	0.0113	0.0015
	rs1290786	3	169097381	T	C	-0.0136	0.0014
	rs1997280	3	169238015	T	C	0.0144	0.0015
	rs1045210	3	170114078	A	C	0.0081	0.0015
	rs4894797	3	171783546	A	G	0.012	0.0014
	rs1874259	3	171963717	T	C	0.0354	0.0014
	rs572169	3	172165727	T	C	0.0328	0.0015
	rs10428248	3	183536663	C	G	-0.0195	0.0019
	rs11545169	3	184020542	T	G	-0.0216	0.002
	rs2377115	3	184525971	T	C	-0.005	0.0018
	rs4686694	3	185514008	C	G	-0.0165	0.004
	rs720390	3	185548683	A	G	0.0329	0.0015
	rs2300922	3	185651469	T	C	0.0159	0.0014
	rs4686904	3	187438522	T	C	-0.0203	0.0015
	rs10937325	3	187600070	T	G	0.0114	0.0016
	rs9871418	3	187765339	A	G	0.0136	0.0022
	rs9867814	3	187877584	A	G	-0.0116	0.0015
	rs13076750	3	188059443	A	G	-0.0124	0.0016
	rs6444307	3	188307518	A	G	-0.0134	0.0015
	rs6787151	3	189807632	C	G	0.0128	0.0015
	rs1501604	3	190667598	A	G	-0.0108	0.0015
	rs13058800	3	190804380	T	G	0.0147	0.0019
	rs6773834	3	190920516	A	G	-0.0119	0.0015
	rs9841435	3	191111160	A	G	-0.0142	0.0015
	rs6774653	3	194061561	A	G	-0.0126	0.0015
	rs4393850	3	194652803	C	G	0.0096	0.0015
	rs9863270	3	194820658	A	G	0.0127	0.0019
	rs6814476	4	1008404	A	G	-0.0196	0.0039
	rs17131824	4	1051512	C	G	-0.0178	0.0024
	rs1732100	4	1281761	T	C	-0.0087	0.0014
	rs2247341	4	1701317	A	G	0.0262	0.0015
	rs11725821	4	1990425	A	G	0.0068	0.0017
	rs6810591	4	2213819	A	G	0.0297	0.0031
	rs3129317	4	3287655	A	G	0.0143	0.0015
	rs3752442	4	3446883	A	G	-0.0172	0.0018
	rs2498323	4	3451109	A	G	-0.0203	0.0024
	rs4689977	4	5022496	A	G	0.0248	0.002
	rs17770213	4	7896866	T	C	-0.0153	0.0014
	rs1949733	4	8503359	A	G	-0.0131	0.0016
	rs9685931	4	8589023	A	G	0.0221	0.0024
	rs2302580	4	8608634	T	C	-0.0243	0.0015
	rs7677121	4	10654107	T	G	0.0096	0.0014
	rs13144936	4	12744112	T	C	0.0392	0.0032
	rs763318	4	12963574	A	G	-0.0259	0.0014
	rs4834927	4	13194091	A	G	-0.0193	0.0015
	rs10016290	4	13525398	T	G	0.0083	0.0024
	rs10939485	4	13538956	A	G	0.0189	0.0018
	rs9993121	4	14723522	T	C	-0.0274	0.0046
	rs11941723	4	17812528	A	G	0.0581	0.0043
	rs16895971	4	17884986	T	C	0.0756	0.0021
	rs6449377	4	18433152	A	G	0.0051	0.0014
	rs1512102	4	26016803	A	G	-0.0114	0.0016
	rs1006181	4	38004280	T	C	0.0093	0.0017
	rs4833034	4	38318354	T	C	-0.0083	0.0015
	rs7688346	4	38677453	A	G	0.0215	0.0021
	rs3796536	4	38692940	A	G	-0.0185	0.0028
	rs6820957	4	38875139	A	G	-0.0126	0.0016
	rs958633	4	39339933	T	C	-0.0163	0.0014
	rs13104353	4	39643536	T	C	-0.012	0.0015
	rs4861100	4	41390651	A	T	-0.0099	0.0016
	rs7689003	4	45125825	A	G	0.0123	0.0015
	rs924837	4	45972653	A	G	-0.0099	0.0015
	rs10029732	4	48498679	A	G	-0.0182	0.0014
	rs3817270	4	54307136	A	T	-0.014	0.002
	rs3805148	4	56306810	A	C	-0.017	0.0015
	rs10517367	4	56935796	T	C	-0.0104	0.0016
	rs17081933	4	57822869	A	T	0.0337	0.0018
	rs7697556	4	73515313	T	C	0.0315	0.0014
	rs919047	4	73770378	A	G	-0.0056	0.0017
	rs4694168	4	74372754	T	C	-0.0058	0.002
	rs2703126	4	77819842	T	C	-0.0104	0.0016
	rs13119535	4	81547184	A	G	0.0303	0.0043
	rs1901568	4	82187030	T	C	-0.0443	0.0015
	rs1427461	4	83241134	A	G	0.0156	0.0017
	rs12642612	4	85392995	A	G	-0.0105	0.0017
	rs17010957	4	86719165	T	C	0.0207	0.0021
	rs2665881	4	86877187	C	G	0.0118	0.0022
	rs12508545	4	87344017	A	T	0.0209	0.006
	rs2904103	4	87421157	A	G	-0.0308	0.0032
	rs1471251	4	87976359	A	T	0.0092	0.0015
	rs7691791	4	88286409	T	C	-0.012	0.0016
	rs1545735	4	88578487	T	C	0.018	0.0014
	rs727420	4	88750736	A	T	-0.017	0.0016
	rs16996144	4	89897522	A	G	-0.0091	0.0014
	rs4699384	4	100570681	A	T	0.0187	0.0018
	rs10026360	4	104374596	T	C	-0.0138	0.0016
	rs882920	4	105059801	T	C	-0.0097	0.0015
	rs10008015	4	106005247	T	C	0.027	0.0024
	rs10010325	4	106106353	A	C	0.0289	0.0014
	rs10050189	4	106402089	A	G	0.0058	0.0016
	rs4956038	4	109098163	A	C	-0.0121	0.0015
	rs1558172	4	109276830	A	G	-0.0133	0.0015
	rs17583662	4	109461985	A	G	-0.0193	0.0015
	rs6533498	4	111112788	A	C	-0.0093	0.0015
	rs2374218	4	114816990	T	C	-0.0115	0.0015
	rs6827199	4	114896904	A	G	0.0141	0.0015
	rs7698598	4	119951647	A	G	-0.0104	0.0021
	rs6838153	4	122720999	A	G	-0.0228	0.0015
	rs769242	4	122742217	T	C	-0.0248	0.0035
	rs12513181	4	123835656	A	C	-0.019	0.0016
	rs11944380	4	124119834	T	C	-0.0174	0.0021
	rs1914902	4	124858900	A	T	0.0128	0.0015
	rs2421231	4	135141248	A	C	-0.0081	0.0014
	rs6811274	4	138283405	T	C	0.0101	0.0014
	rs11941589	4	140115744	A	G	-0.0113	0.0014
	rs6820313	4	140134659	T	G	0.0078	0.0014
	rs300904	4	144239825	A	G	-0.0147	0.0014
	rs17017911	4	144480634	A	G	0.0251	0.0018
	rs7689420	4	145568352	T	C	-0.0837	0.0019
	rs17777628	4	145592686	A	G	-0.051	0.0038
	rs2118438	4	146428384	A	G	0.0034	0.0019
	rs4835018	4	146753330	T	C	-0.0102	0.0017
	rs11930385	4	146845752	T	C	0.0117	0.0015
	rs11100904	4	146904304	T	C	0.0092	0.0015
	rs2884401	4	148984082	C	G	0.0094	0.0016
	rs6848368	4	149697086	A	C	-0.0133	0.0018
	rs1443088	4	152450126	A	G	-0.0142	0.0014
	rs17299889	4	154831619	A	G	0.0056	0.0015
	rs10517658	4	157788190	A	G	-0.0224	0.0026
	rs4504305	4	158903953	A	G	-0.0108	0.0015
	rs955748	4	184215675	A	G	-0.0246	0.0017
	rs2310357	4	186697494	T	C	-0.0158	0.0016
	rs1574220	5	314518	T	C	-0.0286	0.0028
	rs10630	5	1462720	A	G	-0.0079	0.0016
	rs769109	5	3118802	T	C	-0.0125	0.002
	rs274679	5	6751426	A	C	0.0134	0.0015
	rs875525	5	14747247	T	C	-0.0096	0.0016
	rs860664	5	14960235	T	G	-0.0161	0.002
	rs17409588	5	31528627	T	C	-0.0164	0.0015
	rs3811958	5	32772043	A	G	-0.0298	0.0016
	rs1173727	5	32830521	T	C	0.0368	0.0015
	rs11744178	5	33005008	T	C	0.0227	0.0015
	rs1876658	5	33012520	A	C	-0.0439	0.0065
	rs1813313	5	33271984	A	C	0.0362	0.0024
	rs6895892	5	33816942	A	T	-0.0102	0.0018
	rs1609500	5	35211240	A	C	0.0074	0.0015
	rs12656216	5	36160668	A	G	0.0192	0.0018
	rs16902835	5	36225246	T	C	-0.0089	0.0014
	rs2731880	5	36603384	T	C	0.0083	0.0014
	rs292168	5	36807189	A	G	0.0225	0.0014
	rs17379667	5	37810032	T	C	0.0242	0.0025
	rs327267	5	38651230	A	G	0.0069	0.0014
	rs9292741	5	39427155	A	G	0.0221	0.0016
	rs11740415	5	42582527	T	C	-0.0164	0.0016
	rs2972758	5	42819844	C	G	-0.0218	0.0014
	rs12055151	5	50418925	A	T	-0.0136	0.0015
	rs1423544	5	52037509	T	C	0.0073	0.0015
	rs6450136	5	52765331	A	C	-0.0125	0.0016
	rs17251005	5	53274798	C	G	-0.013	0.0021
	rs35942	5	53603593	C	G	0.0095	0.002
	rs6897117	5	54986775	T	C	0.032	0.0015
	rs157845	5	55796639	T	C	0.0112	0.0016
	rs702691	5	56114526	T	G	-0.0181	0.0015
	rs854037	5	57091783	A	G	0.0117	0.0018
	rs11738454	5	58342120	T	C	0.0159	0.0021
	rs6877743	5	58454191	A	C	0.0098	0.0014
	rs7703022	5	58595606	T	C	-0.0139	0.0015
	rs3857267	5	63917733	A	G	-0.0085	0.0027
	rs10053096	5	64573981	T	C	-0.0024	0.0015
	rs4700677	5	64666225	A	G	0.018	0.0039
	rs11738854	5	64673915	T	C	-0.023	0.0021
	rs456775	5	66199501	T	C	0.0079	0.0014
	rs10515054	5	67106808	A	G	-0.0432	0.0045
	rs7710020	5	67142633	A	G	-0.0061	0.0014
	rs999826	5	67275356	A	G	-0.0136	0.0017
	rs450986	5	67323508	C	G	0.0267	0.0025
	rs3886182	5	67432791	T	C	0.008	0.0014
	rs2112208	5	67564327	T	C	0.012	0.0017
	rs3756668	5	67596088	A	G	-0.0178	0.0014
	rs1423232	5	67828878	C	G	0.0083	0.0015
	rs415817	5	71844878	T	C	-0.0129	0.0017
	rs11744267	5	72078389	A	T	-0.0187	0.0019
	rs34651	5	72144005	T	C	-0.0382	0.0027
	rs13160226	5	72434224	A	G	-0.0107	0.0017
	rs2454846	5	73959526	A	G	-0.0116	0.0016
	rs6877994	5	77146981	C	G	-0.0097	0.0014
	rs12520209	5	77506956	T	C	-0.0244	0.0017
	rs10805921	5	78150712	A	G	-0.0156	0.002
	rs17223387	5	78310191	C	G	0.0118	0.0017
	rs7712162	5	78945171	T	C	0.0196	0.0019
	rs411840	5	81014958	T	C	0.0098	0.0014
	rs457008	5	81074655	T	C	-0.0068	0.0014
	rs13163838	5	86204545	T	G	0.014	0.0016
	rs4421140	5	86656964	T	C	-0.01	0.0017
	rs13187743	5	86958814	T	C	-0.0178	0.0026
	rs10069251	5	87228571	A	C	-0.0076	0.0019
	rs10037512	5	88354675	T	C	0.0277	0.0014
	rs11748980	5	88833522	T	C	0.0146	0.0014
	rs4489092	5	90420644	T	G	-0.0139	0.0015
	rs17085593	5	95630705	C	G	-0.0182	0.0015
	rs1393625	5	101876929	A	G	0.0051	0.0016
	rs13185815	5	108116542	T	G	0.034	0.0027
	rs9326750	5	108173003	A	G	0.0266	0.0017
	rs27755	5	111029070	A	T	-0.0135	0.002
	rs2020383	5	112074356	T	C	-0.0159	0.0014
	rs4921010	5	115041671	T	C	0.0236	0.0016
	rs26537	5	115177014	T	C	0.0092	0.0015
	rs10519693	5	121399673	A	T	-0.0117	0.0034
	rs1428387	5	122705244	T	C	-0.0117	0.0046
	rs890913	5	122735750	A	T	0.0243	0.0014
	rs10463782	5	123930829	T	C	-0.0051	0.0015
	rs7717604	5	123989617	T	C	0.0152	0.0015
	rs426120	5	126853492	C	G	-0.0099	0.0015
	rs251215	5	127543622	A	C	-0.0164	0.0014
	rs154001	5	127685135	T	C	0.0173	0.0015
	rs6866701	5	129069848	A	G	0.0402	0.0027
	rs11242043	5	130159918	A	G	-0.0218	0.0062
	rs17692694	5	130330467	A	G	-0.0136	0.0023
	rs7705189	5	131623358	A	G	-0.0352	0.0014
	rs31198	5	134372685	T	C	0.0359	0.0016
	rs9327705	5	134510303	A	G	0.0167	0.0017
	rs6873027	5	134580868	C	G	0.0056	0.0015
	rs4835672	5	137568867	T	C	-0.0138	0.0017
	rs10040658	5	139051015	A	G	0.0175	0.0015
	rs2253378	5	139948802	A	G	-0.0077	0.0017
	rs2740584	5	140561768	T	C	0.0124	0.0017
	rs3749759	5	141041435	A	G	-0.0109	0.0015
	rs4912636	5	141637058	T	G	0.0103	0.0014
	rs6897876	5	141687639	T	C	-0.0125	0.0014
	rs253438	5	141801216	A	G	0.0109	0.0014
	rs250092	5	141978243	A	G	0.0137	0.002
	rs11167790	5	142068366	T	C	-0.0113	0.0016
	rs853170	5	142537474	T	C	-0.0121	0.0016
	rs258763	5	142652361	A	T	0.0144	0.0014
	rs6864427	5	143151880	T	C	-0.0124	0.0014
	rs10060893	5	143523411	A	T	-0.0083	0.0016
	rs352347	5	148725199	A	G	-0.0104	0.0014
	rs3776069	5	149315287	T	C	-0.017	0.002
	rs6579789	5	149715264	A	G	-0.0113	0.0016
	rs3549	5	151041150	C	G	0.0069	0.0015
	rs11741790	5	156759177	A	G	-0.0166	0.0017
	rs4921518	5	158432457	A	T	0.0147	0.0015
	rs1527825	5	165897317	A	C	0.0097	0.0015
	rs4282339	5	168256240	A	G	-0.0368	0.0018
	rs4620037	5	170875097	A	C	0.0306	0.0018
	rs154363	5	171017095	A	G	-0.0206	0.0015
	rs257365	5	171101894	T	C	-0.0065	0.0015
	rs33852	5	171189571	A	G	-0.0279	0.0015
	rs702100	5	171275699	A	T	-0.013	0.0062
	rs1368380	5	171285632	T	C	0.0314	0.0015
	rs17074452	5	171639152	T	C	-0.033	0.0055
	rs793356	5	172530561	T	C	0.0136	0.0014
	rs17075791	5	172746026	T	C	0.0236	0.0041
	rs12515303	5	172762651	A	G	0.0131	0.0016
	rs11954548	5	172779475	T	C	0.0162	0.0017
	rs6878608	5	172794668	T	C	-0.0093	0.0019
	rs10780116	5	172839289	T	C	0.0127	0.0014
	rs17052028	5	172968491	A	G	0.011	0.0015
	rs889014	5	172984114	T	C	-0.0257	0.0015
	rs13173671	5	173026190	T	C	0.0314	0.0039
	rs2913731	5	175897220	C	G	0.0123	0.0014
	rs1966265	5	176516631	A	G	0.0453	0.0017
	rs12055154	5	176675423	A	G	0.075	0.0046
	rs335435	5	176867943	A	G	-0.0071	0.0014
	rs6601211	5	177535370	A	G	0.0109	0.0015
	rs2961684	5	177652086	A	G	0.0082	0.0016
	rs11750568	5	178535713	A	G	0.019	0.0015
	rs466522	5	178687676	A	G	-0.0135	0.0018
	rs6879260	5	179731014	T	C	-0.0255	0.0015
	rs3733750	5	180235503	T	C	-0.0161	0.0023
	rs13361994	5	180645211	T	C	0.0147	0.0019
	rs17714046	5	180661980	T	C	0.024	0.0037
	rs2569881	6	1620037	A	G	0.0175	0.0022
	rs3778519	6	1771512	T	C	-0.0139	0.0016
	rs1570534	6	1901495	T	C	0.015	0.0015
	rs932445	6	2167225	T	C	0.0174	0.0014
	rs9504925	6	6769438	A	G	-0.0116	0.0016
	rs1887508	6	6887607	A	G	-0.0327	0.0022
	rs9379084	6	7231843	A	G	-0.0421	0.0025
	rs3778321	6	7250270	A	G	0.0211	0.0019
	rs3812163	6	7725760	A	T	-0.0404	0.0014
	rs17143141	6	7801217	A	G	0.0341	0.002
	rs267195	6	7847928	T	C	0.0106	0.0014
	rs1150579	6	11653479	A	G	-0.0092	0.0015
	rs2327506	6	12029424	T	C	-0.0089	0.0014
	rs504056	6	19014471	T	C	0.0165	0.0023
	rs1047014	6	19841493	T	C	-0.0312	0.0017
	rs12665526	6	19900521	T	C	-0.0107	0.0015
	rs196051	6	22056131	A	G	0.0134	0.0015
	rs6922886	6	22541789	C	G	-0.0102	0.0014
	rs7741044	6	23871293	T	C	0.0074	0.0015
	rs7766620	6	24455543	C	G	0.0089	0.0016
	rs2038135	6	24645967	T	G	-0.0101	0.0015
	rs9358839	6	25181447	T	C	-0.0099	0.0015
	rs806794	6	26200677	A	G	0.0586	0.0016
	rs7768682	6	26598418	A	T	0.0088	0.0026
	rs13214703	6	27941387	T	C	-0.0333	0.0025
	rs2277103	6	28109633	T	C	-0.0274	0.0052
	rs3131847	6	29649105	A	G	-0.0189	0.0015
	rs1265097	6	31106459	A	C	-0.0596	0.0025
	rs6916921	6	31520426	T	C	-0.0159	0.0027
	rs389883	6	31947460	T	G	-0.0396	0.0015
	rs9461776	6	32575735	A	G	0.0396	0.0032
	rs2857106	6	32787570	T	C	0.0252	0.0018
	rs3819714	6	32804217	A	G	-0.0022	0.0015
	rs8842	6	32813161	C	G	-0.025	0.0049
	rs9277935	6	33160425	T	G	-0.0178	0.0017
	rs420361	6	33555904	T	C	-0.0198	0.0015
	rs9461905	6	33721933	T	C	-0.0182	0.0018
	rs11970492	6	33958000	C	G	-0.0204	0.0032
	rs2499689	6	34041306	A	G	0.0071	0.0048
	rs12214804	6	34188866	T	C	-0.0881	0.0025
	rs11970421	6	34553163	T	C	-0.0473	0.0027
	rs2815005	6	34638847	A	G	0.06	0.002
	rs1880090	6	34990968	T	C	0.0299	0.0016
	rs9470191	6	35967058	A	G	0.0111	0.0014
	rs2395655	6	36645696	A	G	-0.0091	0.0015
	rs9470482	6	37078818	A	T	0.0218	0.0037
	rs9470811	6	38148584	A	G	-0.0095	0.0016
	rs2815116	6	39187886	A	G	0.0141	0.0016
	rs9367004	6	39365546	T	C	0.0272	0.0038
	rs6458122	6	39769455	T	C	0.0082	0.0014
	rs11754450	6	39877959	A	T	-0.01	0.0023
	rs3008841	6	40069436	T	G	0.0058	0.0014
	rs4714468	6	41452996	A	G	0.0123	0.0023
	rs6916515	6	41666065	A	G	0.0116	0.0021
	rs13340461	6	41924278	T	C	0.0232	0.0016
	rs2125738	6	43327750	A	G	-0.013	0.0015
	rs9395066	6	45095163	A	C	-0.0232	0.0014
	rs1388244	6	45650154	T	C	-0.0129	0.0018
	rs9395264	6	47475022	T	G	-0.0219	0.0015
	rs614570	6	52319251	T	C	-0.0104	0.0014
	rs12527990	6	52945132	A	G	0.0133	0.0025
	rs12175817	6	53331144	A	C	0.014	0.0016
	rs4236130	6	55318527	A	C	-0.0039	0.0014
	rs9370463	6	55608017	T	C	0.0147	0.0023
	rs2167460	6	56884451	T	C	-0.0123	0.0018
	rs9354469	6	67474281	A	G	0.012	0.0017
	rs504139	6	72201407	A	G	0.0154	0.0015
	rs12211255	6	76188330	A	C	0.0428	0.0023
	rs1213366	6	78176870	A	G	0.0087	0.0014
	rs12662365	6	80905389	A	T	-0.0308	0.0015
	rs9443804	6	81315597	A	G	-0.0215	0.0014
	rs13218634	6	81392645	A	C	0.0323	0.0033
	rs9344126	6	81907559	T	C	0.03	0.0014
	rs11757375	6	82014977	T	C	0.0015	0.003
	rs511817	6	82162857	A	C	-0.0232	0.0036
	rs2793335	6	82354294	T	C	0	0.0047
	rs3828760	6	82456984	T	C	0.0253	0.0021
	rs1931634	6	82553395	A	G	0.0162	0.0016
	rs1418296	6	82722804	A	G	-0.0086	0.0015
	rs12209871	6	83746059	A	G	-0.019	0.002
	rs12193281	6	84325184	T	C	-0.0128	0.0015
	rs761391	6	85448103	T	C	-0.016	0.0015
	rs1173416	6	86415813	A	G	-0.0082	0.0014
	rs393203	6	89877116	T	G	0.0122	0.0019
	rs13203302	6	96007698	T	C	0.0152	0.0026
	rs12110525	6	99629252	A	C	-0.0093	0.0017
	rs2894889	6	100161940	A	T	-0.013	0.0015
	rs12527523	6	100187748	A	G	0.0049	0.0016
	rs395962	6	105397418	T	G	0.0478	0.0015
	rs7750292	6	106347947	A	C	-0.0096	0.0014
	rs6903903	6	106577507	A	G	0.0073	0.0015
	rs1728122	6	108032798	T	C	-0.0086	0.0016
	rs6927268	6	108865663	T	G	0.011	0.0018
	rs3813498	6	108944165	T	C	0.0281	0.0018
	rs12206606	6	109353519	A	C	0.015	0.0022
	rs1074766	6	109681466	T	C	0.0238	0.0014
	rs174374	6	111906055	T	C	-0.0123	0.0019
	rs6931341	6	112603809	T	G	0.0087	0.0015
	rs17075682	6	114226540	T	C	-0.0138	0.0024
	rs1367889	6	115399991	T	C	-0.0048	0.0015
	rs9374591	6	116410614	T	C	0.0128	0.0014
	rs519604	6	116708822	T	C	-0.0195	0.0014
	rs6925564	6	116970224	C	G	0.0076	0.0014
	rs6913428	6	117370600	T	C	-0.017	0.0023
	rs509067	6	117462040	T	C	-0.0234	0.0014
	rs389663	6	117868051	T	C	0.0184	0.0015
	rs12200040	6	121845872	A	G	-0.0099	0.0018
	rs980014	6	126068001	T	G	-0.0167	0.0014
	rs1490384	6	126851160	T	C	0.0436	0.0014
	rs9491690	6	127417440	T	C	0.0075	0.0035
	rs6942097	6	127896761	A	G	0.0096	0.0014
	rs13200150	6	128309768	A	G	0.0086	0.0015
	rs7774592	6	129823611	T	C	-0.0211	0.0016
	rs7740107	6	130374461	A	T	-0.0469	0.0016
	rs9388858	6	131150127	T	C	0.0112	0.0015
	rs7752292	6	131317876	A	T	0.026	0.0015
	rs6569765	6	132228577	A	G	0.0086	0.0015
	rs7739344	6	132541347	A	G	-0.0102	0.0014
	rs7743622	6	132730372	C	G	-0.0124	0.0015
	rs12524250	6	133642918	A	G	0.0151	0.0014
	rs3822939	6	133849789	A	G	-0.0122	0.0014
	rs7769440	6	136227135	T	C	0.0104	0.0014
	rs17743155	6	139285476	T	C	0.0149	0.0019
	rs4520026	6	140073614	A	G	0.0167	0.0017
	rs1572671	6	140332096	A	G	0.0134	0.0014
	rs11757795	6	140877781	A	G	0.0232	0.0038
	rs6570436	6	141361510	T	C	0.0171	0.0015
	rs9389931	6	141878947	A	T	0.0177	0.0016
	rs225736	6	142560685	C	G	-0.0253	0.0017
	rs4896582	6	142703877	A	G	-0.0525	0.0015
	rs223604	6	143704674	T	G	-0.0124	0.0014
	rs2748483	6	146335560	A	T	0.0135	0.0014
	rs11751157	6	148839818	T	C	-0.0162	0.0023
	rs9403991	6	149172549	A	C	0.0187	0.0028
	rs10457839	6	149374320	T	C	-0.0112	0.0015
	rs7771156	6	151721749	A	G	0.0149	0.0015
	rs9479117	6	152117685	T	C	-0.0199	0.002
	rs4870056	6	152162227	A	G	0.0314	0.0014
	rs12204714	6	152235339	T	C	0.0108	0.0015
	rs3020418	6	152345162	A	G	0.0324	0.0016
	rs2881823	6	152472631	A	G	-0.0308	0.0038
	rs2813536	6	152521013	C	G	0.0113	0.0015
	rs9479504	6	153404825	A	G	0.0096	0.0014
	rs1281991	6	153490211	T	C	-0.0057	0.0014
	rs483503	6	153815505	T	C	0.0103	0.0015
	rs2275337	6	154731904	C	G	-0.0092	0.0014
	rs3734322	6	155579246	A	C	-0.0159	0.0014
	rs9384389	6	156209335	T	C	0.0055	0.0014
	rs11156098	6	156587831	T	C	0.0188	0.0023
	rs10945541	6	158740218	A	G	0.0232	0.0015
	rs12206717	6	158910698	A	G	-0.0427	0.0031
	rs1564348	6	160578860	T	C	0.0123	0.0019
	rs486359	6	160774441	C	G	0.0204	0.0014
	rs17630640	6	164107529	A	G	-0.0252	0.0021
	rs17784909	6	165748148	A	G	-0.0083	0.0017
	rs221721	6	165889031	A	T	0.014	0.0015
	rs12211245	6	166031989	A	G	-0.0105	0.0021
	rs9348057	6	166383889	C	G	-0.0121	0.003
	rs2305089	6	166579270	T	C	-0.0142	0.0014
	rs2763273	6	168834623	T	C	-0.0273	0.0017
	rs2180342	6	168991834	A	G	-0.0043	0.0017
	rs7758658	6	169344009	A	G	0.0161	0.0014
	rs9765848	6	169649827	T	C	-0.0158	0.0019
	rs12198317	6	170819289	T	C	0.0244	0.0039
	rs1106296	7	1380226	T	C	0.0103	0.0015
	rs1434336	7	1560160	A	G	0.0113	0.0014
	rs2895	7	2568770	T	C	-0.0086	0.0024
	rs798490	7	2801542	A	G	-0.0588	0.0016
	rs4236384	7	5355848	T	C	-0.0089	0.002
	rs10253861	7	8110475	A	G	0.0205	0.0014
	rs3823822	7	8241749	T	G	-0.0129	0.002
	rs2043539	7	12253880	A	G	-0.0118	0.0015
	rs1990224	7	12615698	T	C	-0.0116	0.0014
	rs10255497	7	14020686	T	C	0.0096	0.0014
	rs6980299	7	15715056	T	C	0.0159	0.0017
	rs1528146	7	16062958	T	C	-0.0095	0.0014
	rs7781646	7	16801006	T	C	0.0084	0.0015
	rs4719495	7	17322683	T	C	0.0113	0.0018
	rs4484585	7	18718573	A	C	-0.0255	0.0031
	rs1178164	7	18788589	T	C	-0.0198	0.0017
	rs17140133	7	18886177	A	G	0.03	0.0046
	rs13245206	7	18891259	A	G	-0.0153	0.0015
	rs2189741	7	19015263	T	G	-0.016	0.0017
	rs17140875	7	19248278	T	G	-0.0367	0.0033
	rs11767221	7	19609643	A	G	0.0215	0.0015
	rs9655166	7	19617468	A	G	-0.0675	0.0051
	rs1023522	7	20413590	A	G	-0.0273	0.0014
	rs13227860	7	22154454	A	G	-0.0094	0.0016
	rs12534093	7	23502974	A	T	-0.0354	0.0017
	rs16480	7	24311069	T	C	0.0108	0.0016
	rs1157596	7	25294196	T	G	0.0096	0.0015
	rs12667261	7	25632193	A	G	-0.0199	0.002
	rs4591924	7	25692054	A	C	-0.0061	0.0015
	rs10215742	7	25803786	A	G	-0.0246	0.0033
	rs10260677	7	25874991	A	C	-0.0235	0.0018
	rs17427875	7	27225558	A	T	-0.0141	0.0019
	rs2023844	7	27243238	A	G	-0.0115	0.0027
	rs17437838	7	27291845	A	T	0.021	0.0052
	rs508347	7	28212824	T	C	0.0472	0.0016
	rs10435018	7	28661040	A	G	0.0077	0.0019
	rs2237351	7	28788257	T	C	0.0223	0.0015
	rs17730411	7	28808391	A	T	0.0107	0.0032
	rs10241908	7	31046459	T	C	-0.0229	0.0033
	rs7786669	7	32898338	A	G	-0.0132	0.0015
	rs6462488	7	33666421	A	G	-0.0106	0.0017
	rs17170429	7	33830300	A	G	0.0109	0.0017
	rs2718020	7	36081175	A	C	-0.0077	0.0017
	rs2717954	7	37395373	T	C	0.008	0.0016
	rs2598108	7	37972827	A	C	0.0155	0.0015
	rs6974574	7	38110073	A	T	-0.0225	0.0015
	rs7794103	7	42096266	T	C	0.0094	0.0014
	rs3801204	7	42188538	A	C	0.0127	0.0018
	rs7789599	7	43114515	T	C	0.0063	0.0016
	rs2070971	7	44197583	T	G	-0.0145	0.0021
	rs2268570	7	44226090	C	G	-0.0076	0.0016
	rs3213658	7	45025720	C	G	-0.0121	0.002
	rs1065780	7	45927677	A	G	0.0083	0.0015
	rs1525832	7	46069610	A	G	-0.0131	0.0014
	rs12674301	7	46133056	A	G	0.0525	0.0058
	rs1007358	7	46201355	A	G	-0.0253	0.0017
	rs10274091	7	46279591	T	C	0.0164	0.0016
	rs7811653	7	46402269	A	C	-0.0355	0.0025
	rs723149	7	46577056	A	G	0.0239	0.0015
	rs856568	7	46720721	A	T	-0.0108	0.0016
	rs10252635	7	47029506	T	C	0.013	0.0017
	rs334502	7	47549108	A	G	0.0096	0.0016
	rs757657	7	49542894	A	C	-0.0094	0.0015
	rs1466163	7	50607206	A	G	0.0157	0.0022
	rs2715094	7	50730452	A	G	-0.016	0.0017
	rs11767454	7	56032902	C	G	-0.0096	0.0015
	rs7793921	7	56120881	A	G	0.0168	0.0016
	rs4285372	7	63931353	T	C	0.0085	0.0015
	rs6460270	7	65522783	C	G	-0.0176	0.0018
	rs4149467	7	65821322	T	C	0.0088	0.0034
	rs6966399	7	72129355	A	G	0.011	0.0021
	rs2108235	7	72783383	A	G	-0.0117	0.002
	rs7798357	7	73032265	C	G	0.0137	0.0016
	rs10267271	7	73089419	T	C	0.0112	0.0015
	rs11316	7	73246555	C	G	-0.0096	0.0017
	rs12669267	7	73304636	T	C	-0.0261	0.0022
	rs2528795	7	73473494	T	C	-0.0117	0.0018
	rs6976860	7	77452146	T	G	-0.0144	0.0015
	rs7811476	7	84545818	C	G	0.0112	0.0015
	rs4148810	7	87102251	T	C	0.0161	0.0019
	rs6952361	7	90363978	T	G	0.0099	0.0015
	rs2710976	7	91226820	A	C	-0.0108	0.0023
	rs1209001	7	91440359	A	G	-0.0024	0.0015
	rs10269774	7	92253972	A	G	0.0582	0.0015
	rs2188177	7	92659160	T	C	0.0132	0.0015
	rs7800440	7	93194131	T	C	-0.0027	0.0017
	rs2528542	7	93266368	T	C	-0.0115	0.0014
	rs42518	7	94038934	T	C	-0.0152	0.0017
	rs7787663	7	95240735	A	C	0.0132	0.002
	rs10270831	7	95707367	A	T	-0.0109	0.0018
	rs971685	7	96045705	A	G	-0.0114	0.0015
	rs5012357	7	96609059	T	C	-0.0113	0.0026
	rs1207716	7	96668147	T	C	0.0114	0.0017
	rs6958790	7	98774738	A	G	0.0148	0.0017
	rs10278040	7	99141373	A	G	0.034	0.0031
	rs7808022	7	99220083	A	C	-0.0156	0.003
	rs11974610	7	99527977	A	G	-0.0131	0.0018
	rs3757868	7	100482720	A	G	0.0164	0.0019
	rs7782121	7	100836619	A	G	0.017	0.0025
	rs7777930	7	100853231	T	C	-0.009	0.0021
	rs365836	7	101809851	A	G	0.0122	0.0016
	rs1142	7	104756326	T	C	0.0098	0.0015
	rs10259672	7	114021306	T	C	-0.0127	0.0016
	rs12154695	7	115970622	T	G	-0.0113	0.0015
	rs6965508	7	116266694	T	C	0.0094	0.0022
	rs10275439	7	120783425	A	G	-0.0171	0.0015
	rs2218378	7	121961096	A	G	-0.0144	0.0015
	rs11764665	7	122157895	A	G	0.0114	0.0017
	rs17628518	7	123685098	A	G	-0.0115	0.0015
	rs17713208	7	127079816	A	G	-0.0124	0.0025
	rs339054	7	128382511	T	G	0.0092	0.0014
	rs13221560	7	128663175	A	G	0.0089	0.0015
	rs7798321	7	128804041	A	G	-0.0115	0.0018
	rs6467235	7	128939150	A	G	-0.0073	0.0017
	rs11556924	7	129663496	T	C	0.0131	0.0015
	rs205722	7	130620481	A	T	-0.0066	0.0024
	rs1059698	7	130629094	A	C	0.0164	0.0017
	rs10954312	7	130969771	T	C	-0.0097	0.0016
	rs10954398	7	132631281	A	C	0.0103	0.0014
	rs2042000	7	133322697	T	C	-0.0064	0.0014
	rs6962887	7	135045786	T	G	0.0226	0.0016
	rs10224307	7	135313837	T	C	-0.0136	0.0014
	rs4732272	7	137548919	A	G	-0.0129	0.0016
	rs273945	7	137611566	A	C	-0.0167	0.0015
	rs2286196	7	139727135	A	G	0.0197	0.0018
	rs13241668	7	139810152	A	G	-0.0143	0.0014
	rs4577876	7	148372320	T	C	-0.0147	0.0016
	rs10246773	7	148460536	T	C	0.0172	0.0039
	rs822531	7	148629759	T	C	0.0436	0.0018
	rs714885	7	150499787	T	C	-0.0088	0.0015
	rs6977081	7	150542515	T	G	0.0277	0.0016
	rs4725398	7	150939193	A	G	0.0132	0.0015
	rs12680757	8	4569095	A	C	0.007	0.0015
	rs4427198	8	4797806	T	G	-0.0131	0.0014
	rs1530409	8	6279245	T	C	-0.0086	0.0018
	rs12681075	8	8845487	A	G	0.0098	0.0025
	rs13257899	8	9149709	A	T	-0.0152	0.0015
	rs17660425	8	9194121	A	G	0.0117	0.0024
	rs17151388	8	10083321	T	C	0.0007	0.0019
	rs10503429	8	12681715	A	G	0.0136	0.0018
	rs17188586	8	13093895	C	G	0.0189	0.0031
	rs2278945	8	13199151	T	C	0.0146	0.0014
	rs7815903	8	13351990	A	G	0.0278	0.003
	rs17221614	8	13355424	A	T	-0.0309	0.0026
	rs3923920	8	19359184	T	C	0.012	0.0014
	rs17091182	8	19586425	T	C	-0.0087	0.002
	rs297	8	19816371	T	C	-0.0099	0.0017
	rs11135743	8	21803008	A	G	0.0122	0.0014
	rs7823327	8	22562352	T	G	0.0125	0.0014
	rs3808527	8	23158812	T	C	-0.0041	0.0015
	rs4291276	8	23173591	A	G	0.0287	0.0017
	rs7008867	8	23383204	A	G	0.0226	0.0017
	rs9644032	8	23414822	T	G	0.0162	0.0015
	rs4872206	8	23787739	A	G	-0.0163	0.0027
	rs2013265	8	24092500	T	C	-0.0288	0.0016
	rs1902634	8	24688727	C	G	-0.0103	0.0017
	rs3812423	8	25298710	C	G	-0.0218	0.0015
	rs12155898	8	26024036	T	C	0.0088	0.0016
	rs2874670	8	26245658	A	G	0.0129	0.0014
	rs10109417	8	26388300	T	C	-0.0159	0.0022
	rs2640730	8	27505368	T	C	0.0181	0.0017
	rs2048369	8	28600572	C	G	-0.0111	0.0016
	rs10095540	8	29355491	T	G	0.0089	0.0014
	rs2979510	8	30390205	A	G	-0.0154	0.0014
	rs6468409	8	37340967	T	C	0.0117	0.0017
	rs2411257	8	38293477	T	C	0.0122	0.0017
	rs895619	8	38528787	A	G	0.0092	0.0015
	rs4736916	8	40951506	A	T	0.0092	0.0014
	rs921142	8	41169276	T	C	0.0117	0.0015
	rs7017215	8	42666208	A	G	-0.0205	0.0044
	rs6988484	8	49413780	T	C	-0.0238	0.0017
	rs878995	8	49581767	T	G	-0.0222	0.0031
	rs1533668	8	50308118	A	T	0.0038	0.0017
	rs6473754	8	53747071	C	G	0.008	0.0016
	rs16920378	8	57028748	C	G	-0.0218	0.0039
	rs10958476	8	57095808	T	C	-0.0483	0.0018
	rs9650315	8	57155598	T	G	-0.0609	0.0021
	rs4738474	8	57220958	T	C	-0.0311	0.0047
	rs4737446	8	57665019	T	G	0.0232	0.0016
	rs6994177	8	58083801	C	G	0.0196	0.0024
	rs16925089	8	60566602	A	C	0.0211	0.0021
	rs7000766	8	61657833	A	G	-0.0122	0.0017
	rs1473924	8	66189025	T	C	-0.0089	0.0018
	rs7835981	8	67470442	A	G	0.047	0.0059
	rs6472362	8	68832416	T	C	-0.01	0.0016
	rs11985332	8	69731918	A	G	0.0133	0.0022
	rs13264574	8	72087620	C	G	0.0155	0.0029
	rs7814212	8	72229106	A	G	-0.0102	0.0017
	rs4133001	8	72718667	A	G	0.0132	0.002
	rs1368634	8	75811128	T	C	0.0032	0.0026
	rs719240	8	75823854	A	G	-0.0158	0.0015
	rs2956605	8	75883054	A	C	0.0262	0.0015
	rs2383966	8	77017799	C	G	0.0202	0.0035
	rs12548378	8	77344816	C	G	-0.0078	0.0015
	rs4735766	8	78099782	T	G	0.0374	0.0016
	rs16939514	8	78527654	A	G	0.0104	0.0027
	rs2879368	8	78822362	T	C	0.0093	0.002
	rs1838439	8	80579172	T	C	0.01	0.002
	rs2304787	8	87568644	T	G	-0.013	0.0016
	rs4339600	8	92222283	A	G	-0.0129	0.0016
	rs6997004	8	96418497	A	G	0.0184	0.002
	rs6988087	8	99730651	T	C	0.0037	0.0015
	rs4735639	8	100743556	A	C	0.0164	0.0025
	rs1788184	8	101335106	A	G	-0.0069	0.0016
	rs3133577	8	101805542	T	C	0.0103	0.0015
	rs4734058	8	103524176	T	C	-0.0111	0.002
	rs731126	8	105652446	A	G	0.016	0.0028
	rs7839927	8	108518686	T	C	-0.0098	0.002
	rs9969501	8	109440751	A	G	-0.0031	0.0015
	rs2721940	8	116636281	A	C	0.0198	0.0015
	rs1005502	8	117167843	T	C	-0.0132	0.0017
	rs4876361	8	117566387	A	G	-0.0231	0.0016
	rs2451126	8	119230994	A	T	0.0095	0.0015
	rs1599473	8	120475358	T	G	-0.0255	0.0017
	rs10283100	8	120596023	A	G	-0.0474	0.0033
	rs16893014	8	120712600	T	C	0.0237	0.0029
	rs17237275	8	121298376	T	C	-0.0178	0.0019
	rs10088006	8	122665121	A	G	0.0085	0.0014
	rs11779459	8	123980551	T	C	0.0179	0.0015
	rs8180991	8	126500350	C	G	0.0266	0.0017
	rs4551307	8	128599672	A	G	0.0152	0.002
	rs4733585	8	128994981	A	C	0.0143	0.0018
	rs10956416	8	129190290	T	C	-0.0219	0.0017
	rs12546523	8	129986110	A	G	0.0106	0.0014
	rs7812646	8	130553381	A	G	-0.0204	0.002
	rs13249717	8	130665132	T	C	0.0104	0.0016
	rs7815955	8	130719567	A	T	0.0478	0.0018
	rs12675390	8	131217692	T	C	-0.0109	0.0016
	rs2467974	8	133760154	C	G	0.0101	0.0015
	rs7830500	8	134609127	A	C	0.0192	0.0018
	rs11166612	8	135600954	A	G	0.0355	0.0015
	rs888345	8	140646990	A	G	-0.0108	0.0018
	rs12156014	8	141853518	T	G	0.0073	0.0016
	rs7827290	8	142300315	T	G	0.0125	0.0015
	rs7833723	8	143925666	A	G	-0.0122	0.0014
	rs4495442	8	144333836	T	C	0.0195	0.0016
	rs9650469	8	144837330	C	G	0.0133	0.0015
	rs7464572	8	145021167	C	G	0.0233	0.0015
	rs7866461	9	651127	C	G	0.0125	0.0017
	rs2485154	9	1699322	C	G	-0.0079	0.0015
	rs1598307	9	3837797	T	C	-0.01	0.0017
	rs599955	9	4037941	A	G	-0.0082	0.0015
	rs11795106	9	4735079	A	G	0.0082	0.0015
	rs7033940	9	6440419	C	G	-0.0138	0.0023
	rs1658970	9	6664853	A	C	0.0114	0.0021
	rs7866711	9	7031086	T	C	0.0118	0.0019
	rs10046853	9	14456931	C	G	-0.012	0.0014
	rs11795150	9	16105961	T	G	-0.009	0.0015
	rs997694	9	16484870	T	C	-0.0131	0.0015
	rs10738445	9	16680138	A	C	0.01	0.0019
	rs1330304	9	16714629	C	G	-0.0153	0.0016
	rs11792038	9	18492651	T	C	0.0121	0.0021
	rs10963680	9	18629283	A	G	-0.0169	0.0017
	rs1932452	9	19011615	A	G	-0.0113	0.0015
	rs10965269	9	22162061	A	G	0.0188	0.0021
	rs1339159	9	23198381	C	G	0.01	0.0014
	rs7848433	9	33687629	T	C	0.0273	0.0032
	rs3808876	9	34382726	A	G	-0.0114	0.0015
	rs13294264	9	35807542	T	C	0.0179	0.0018
	rs4745087	9	74061310	T	C	0.0139	0.0022
	rs12683427	9	76109968	T	C	0.0097	0.0016
	rs10869317	9	76698419	T	C	-0.011	0.0015
	rs3814115	9	78504729	T	C	-0.0216	0.0015
	rs11144688	9	78542286	A	G	-0.05	0.0023
	rs868969	9	78577820	A	T	-0.0096	0.0015
	rs11144742	9	78689817	C	G	-0.0226	0.0026
	rs958225	9	78759705	A	T	0.0349	0.0033
	rs11144779	9	78792699	T	C	0.0146	0.0016
	rs952503	9	78831415	A	G	0.0102	0.0015
	rs7024009	9	82128697	T	C	-0.0057	0.002
	rs1332029	9	83351371	A	G	-0.0122	0.0014
	rs870713	9	84227158	A	C	-0.0117	0.0015
	rs1330816	9	85093919	T	C	0.0179	0.0018
	rs296889	9	86595571	A	G	0.0246	0.0016
	rs187136	9	89011615	T	C	0.0151	0.0015
	rs1854948	9	89033538	T	C	0.0128	0.0015
	rs353785	9	89099362	T	C	-0.0262	0.0014
	rs10125155	9	89893787	T	C	-0.0187	0.0027
	rs11141741	9	89911392	A	G	0.01	0.0022
	rs10746837	9	90873653	A	G	-0.0271	0.0015
	rs10820860	9	94253603	T	C	-0.016	0.0016
	rs7043193	9	94410855	A	G	0.0091	0.0019
	rs10761129	9	94486321	T	C	-0.0191	0.0016
	rs3780348	9	95223764	T	C	0.0173	0.0036
	rs9969804	9	95429120	A	C	0.0245	0.0014
	rs6479461	9	95935782	T	C	0.0079	0.0025
	rs16909150	9	96216746	T	C	0.021	0.0023
	rs10761256	9	96446695	C	G	0.015	0.0016
	rs10821289	9	96825794	A	T	-0.0085	0.0024
	rs1257763	9	96893945	A	G	0.0632	0.0038
	rs7866254	9	96903469	A	G	-0.0227	0.0018
	rs7044650	9	97402557	A	G	0.0274	0.0029
	rs10118818	9	97594081	A	G	0.0416	0.0076
	rs473902	9	98256235	T	G	0.0701	0.0027
	rs4448343	9	98266370	A	G	-0.0386	0.0015
	rs17370391	9	98319969	T	C	-0.0313	0.002
	rs7864076	9	98523829	T	C	0.0074	0.0014
	rs7869882	9	98969746	A	G	-0.0008	0.0016
	rs7870753	9	99201585	A	G	-0.0444	0.0017
	rs12550922	9	99315313	T	C	-0.0027	0.0019
	rs7023530	9	100215421	A	G	-0.0057	0.0014
	rs1034097	9	100386446	C	G	-0.0154	0.0021
	rs12001675	9	100793707	A	G	-0.0151	0.0017
	rs1028653	9	101651948	A	G	0.0101	0.0016
	rs989393	9	101743336	T	C	0.0197	0.0016
	rs44466	9	101930249	C	G	0.0132	0.0018
	rs2222133	9	108917072	T	C	0.0254	0.0015
	rs902144	9	109177571	C	G	0.0197	0.0014
	rs10978560	9	109379687	A	G	0.0069	0.0022
	rs2451948	9	109518208	A	G	-0.0242	0.002
	rs7033661	9	109635618	A	G	-0.0279	0.0015
	rs7029669	9	109868858	T	C	-0.0128	0.0016
	rs2275496	9	111641627	T	C	-0.0105	0.0014
	rs4289885	9	112933271	T	C	0.0112	0.0014
	rs1049927	9	113018755	T	C	0.0185	0.0021
	rs10980536	9	113475374	T	C	0.0106	0.0014
	rs7866715	9	113707225	T	G	0.011	0.0014
	rs10817133	9	113791974	A	G	0.0218	0.0017
	rs10441737	9	114301585	T	C	-0.0186	0.0015
	rs7854787	9	114868167	A	T	0.0101	0.0016
	rs7863188	9	115103726	A	T	0.0126	0.0017
	rs902496	9	116989776	T	G	0.013	0.002
	rs7043999	9	117017413	T	G	-0.0128	0.0015
	rs1249741	9	117051847	A	T	-0.015	0.0015
	rs2482080	9	117869684	T	G	0.0144	0.0015
	rs12002061	9	118485479	T	C	0.0361	0.0026
	rs6478204	9	118540913	T	C	0.0154	0.0014
	rs7857878	9	118795466	A	C	-0.0094	0.002
	rs916561	9	118838314	A	C	0.0247	0.0028
	rs452312	9	118966153	A	G	-0.0136	0.0015
	rs7853634	9	119122053	T	C	0.0413	0.0018
	rs17220352	9	119248059	A	G	-0.0115	0.0017
	rs2416564	9	119370679	T	C	-0.0217	0.0015
	rs524975	9	120692694	T	C	0.0076	0.0014
	rs11794984	9	122652870	T	C	-0.0134	0.0015
	rs4836831	9	123496570	T	C	-0.0175	0.0016
	rs16910253	9	123748830	C	G	0.0238	0.0025
	rs306784	9	124072652	T	G	0.0103	0.0015
	rs4837870	9	124290062	A	G	-0.0108	0.0015
	rs10818577	9	124413191	C	G	0.0131	0.0017
	rs587364	9	125760863	T	C	0.0179	0.0021
	rs2536951	9	126646519	A	G	-0.0097	0.0017
	rs610116	9	129655445	A	C	-0.0167	0.0016
	rs1556144	9	132022766	T	C	-0.0074	0.0017
	rs7848479	9	132239272	T	C	-0.0113	0.0015
	rs7466269	9	133464084	A	G	0.0325	0.0015
	rs17150614	9	136364861	T	C	0.0141	0.0016
	rs2810489	9	136922700	A	G	0.0168	0.0016
	rs2905063	9	136941846	A	G	0.0066	0.0016
	rs7849585	9	139111870	T	G	0.03	0.0015
	rs3923776	9	139331221	C	G	0.0227	0.0016
	rs6874	9	139617836	T	C	-0.0205	0.0023
	rs7896371	10	1729026	T	C	0.0104	0.0015
	rs9423477	10	3166221	A	G	0.0092	0.0015
	rs3740607	10	3189380	T	C	-0.0096	0.0015
	rs7908994	10	5008383	T	C	-0.0389	0.0022
	rs1539445	10	5651763	A	G	0.0165	0.0025
	rs7091821	10	6898219	T	G	-0.0105	0.0015
	rs2249698	10	7464989	A	C	-0.0138	0.0018
	rs12261792	10	11909896	T	G	0.0173	0.0018
	rs2399786	10	12215180	T	C	-0.0133	0.0014
	rs3781070	10	12824715	A	G	-0.0111	0.0017
	rs12779328	10	12943973	T	C	-0.0301	0.0016
	rs17501300	10	12963727	T	C	-0.0122	0.0027
	rs1801222	10	17156151	A	G	-0.0095	0.0015
	rs7899812	10	21725452	A	G	0.0105	0.0017
	rs10828466	10	23787298	T	C	-0.0145	0.0015
	rs11014285	10	25178864	A	G	0.024	0.0021
	rs11014382	10	25363128	T	C	0.0113	0.0015
	rs12771357	10	27873733	A	G	-0.0181	0.0017
	rs4749274	10	28185118	A	G	0.0137	0.0014
	rs12414929	10	28458763	T	C	-0.0113	0.0027
	rs332126	10	28845795	A	G	-0.0205	0.0018
	rs2488003	10	30467805	A	G	0.0131	0.0015
	rs1417568	10	31101311	A	G	0.0122	0.0014
	rs2797901	10	31340428	T	C	-0.0118	0.0014
	rs10826995	10	32082658	T	C	0.0108	0.0016
	rs3740237	10	32557592	C	G	0.0138	0.0021
	rs7918732	10	38994332	T	C	-0.0077	0.0014
	rs2435381	10	43678796	T	C	0.0107	0.0016
	rs17010841	10	49790550	A	T	0.0143	0.003
	rs10857472	10	50534599	A	G	-0.0089	0.0014
	rs17721694	10	52167293	T	C	-0.012	0.0017
	rs10740130	10	52831004	T	G	0.0099	0.0017
	rs10997909	10	53282106	T	G	-0.0168	0.0016
	rs1171615	10	61469090	T	C	-0.0239	0.0017
	rs10821592	10	61533605	A	G	-0.018	0.002
	rs10994064	10	61655608	T	C	-0.0179	0.0029
	rs10740006	10	61831744	A	G	0.0066	0.0016
	rs7089424	10	63752159	T	G	-0.0155	0.0015
	rs224082	10	64566258	T	C	0.0158	0.0015
	rs6479905	10	65315231	A	G	0.0166	0.0014
	rs10823006	10	68965526	A	G	-0.0091	0.0024
	rs10823149	10	69935396	T	G	0.023	0.0015
	rs1080639	10	70082030	T	C	0.0191	0.0027
	rs12221107	10	70332862	T	C	-0.0382	0.0027
	rs5030941	10	70982730	T	C	-0.008	0.0017
	rs11001286	10	76834982	T	C	0.0135	0.0017
	rs11001399	10	77221744	A	C	0.0091	0.0015
	rs7095225	10	78452623	T	G	0.0088	0.0014
	rs7916441	10	80925577	C	G	-0.0261	0.0015
	rs4980067	10	81136129	A	C	-0.0285	0.0014
	rs2279337	10	81164157	A	G	0.0126	0.0017
	rs7910211	10	81228378	T	C	-0.0173	0.002
	rs2607863	10	88024443	T	C	0.019	0.0031
	rs10887652	10	88511237	C	G	0.0108	0.0015
	rs7893652	10	89431060	A	G	0.0035	0.0015
	rs796945	10	90150837	T	C	0.0106	0.0015
	rs10881893	10	92927267	A	G	-0.0185	0.0019
	rs2450445	10	93038530	A	G	0.0236	0.0015
	rs11591635	10	93360302	T	C	-0.022	0.0026
	rs11186679	10	93522131	T	C	-0.0059	0.0047
	rs12411618	10	94052164	T	C	0.0133	0.002
	rs7078243	10	94414263	A	C	0.0085	0.0014
	rs11597203	10	94892442	T	C	0.0263	0.0028
	rs6583871	10	94974129	T	G	-0.0152	0.0016
	rs7919319	10	95472024	A	G	-0.0089	0.0015
	rs11188101	10	96641281	A	T	0.0128	0.0019
	rs12778613	10	96998625	T	C	-0.0066	0.0015
	rs10882728	10	97907398	A	C	-0.0204	0.0015
	rs7082838	10	98712188	T	G	-0.0248	0.0023
	rs878177	10	100013815	T	C	0.0163	0.0015
	rs11599750	10	101805442	T	C	-0.0152	0.0015
	rs1800662	10	102289078	A	C	-0.0109	0.0017
	rs7900763	10	102492559	T	G	0.0096	0.0018
	rs2181834	10	102661251	T	G	0.0214	0.0014
	rs3127230	10	103392503	T	C	-0.0142	0.0015
	rs7899004	10	104341435	T	C	0.0288	0.0014
	rs11191393	10	104527430	C	G	-0.018	0.002
	rs10883887	10	105357181	A	G	-0.0108	0.0015
	rs11191786	10	105492549	A	G	-0.0218	0.0017
	rs7907629	10	105549440	A	G	-0.0086	0.0037
	rs10883931	10	105623955	T	C	0.0102	0.0015
	rs10787453	10	114384057	A	G	0.0101	0.0015
	rs7094463	10	114711983	A	G	0.0099	0.0015
	rs10787476	10	114898914	A	C	-0.0242	0.003
	rs2484294	10	115792062	A	G	0.0146	0.0016
	rs721041	10	116135344	A	G	-0.0127	0.0015
	rs7912108	10	120026880	A	G	-0.0115	0.0014
	rs11593630	10	120491506	T	C	-0.0137	0.0015
	rs11198820	10	120961043	C	G	0.0252	0.0024
	rs11198898	10	121118492	A	C	0.029	0.0017
	rs2234962	10	121429633	T	C	0.0198	0.0017
	rs7902581	10	123405480	C	G	0.0166	0.0016
	rs4612730	10	124176452	A	G	0.0194	0.0014
	rs17152232	10	126398927	A	G	-0.0209	0.0015
	rs17152408	10	126649007	A	G	0.0187	0.0021
	rs10751539	10	127723346	T	C	0.0081	0.0016
	rs1295893	10	127752706	C	G	-0.0123	0.0015
	rs9419387	10	133758358	A	G	0.0106	0.0015
	rs2272566	11	244552	A	G	0.0112	0.0014
	rs592373	11	1890990	A	G	-0.013	0.0015
	rs217222	11	2000271	A	G	0.0244	0.002
	rs11600952	11	2101283	A	G	-0.0212	0.0019
	rs4320932	11	2171601	T	C	0.0316	0.0019
	rs231355	11	2706327	C	G	-0.0074	0.0014
	rs234857	11	2852529	T	C	0.0097	0.0016
	rs7481584	11	3029089	A	G	0.0085	0.0016
	rs10840115	11	8760156	A	G	0.0102	0.0015
	rs7926589	11	9519703	T	G	-0.0097	0.0014
	rs10743108	11	9537904	C	G	0.0307	0.0051
	rs7123728	11	10163206	T	G	0.0122	0.0014
	rs7932891	11	10921512	A	G	0.0084	0.0016
	rs3206824	11	11986061	T	C	-0.0158	0.0017
	rs3750940	11	12022898	A	G	-0.0111	0.0018
	rs10831894	11	12680733	A	G	0.0218	0.0014
	rs11022538	11	12918286	A	T	-0.0182	0.0031
	rs10832008	11	13276329	T	C	-0.0163	0.0021
	rs1481891	11	13310718	T	C	0.0158	0.0016
	rs2060076	11	14405756	T	C	-0.0159	0.0015
	rs12417788	11	14698458	T	C	-0.0172	0.0025
	rs10500807	11	15020036	A	T	-0.0139	0.0028
	rs1470144	11	15832567	T	C	0.0081	0.0016
	rs757081	11	17351683	C	G	-0.0182	0.0015
	rs2056246	11	18051446	T	G	0.0124	0.0015
	rs10766473	11	18401531	A	G	0.0105	0.0014
	rs10832956	11	18645668	T	C	0.0221	0.0016
	rs4757903	11	20225812	C	G	0.0129	0.0018
	rs7945211	11	27472777	T	C	0.0093	0.0015
	rs6484304	11	27504340	T	C	-0.0035	0.0032
	rs7123034	11	29063396	T	G	0.0107	0.0014
	rs10835657	11	30363682	T	C	-0.0202	0.0016
	rs374796	11	31233288	C	G	-0.0088	0.0015
	rs11031940	11	32720150	T	C	-0.0081	0.0014
	rs2746602	11	33760480	T	G	0.0092	0.0015
	rs6484787	11	35489891	A	G	0.0121	0.0015
	rs1138807	11	36103228	A	G	-0.0095	0.0016
	rs904555	11	36164753	C	G	-0.0084	0.0017
	rs330259	11	36421896	A	T	-0.01	0.0019
	rs3853291	11	44369477	A	G	-0.0099	0.0014
	rs731102	11	45227974	A	G	-0.0109	0.0014
	rs7934681	11	45958637	A	G	0.0319	0.0025
	rs3817335	11	47643891	A	T	-0.0291	0.0015
	rs7110612	11	56566051	A	G	0.0066	0.0025
	rs2155231	11	57037248	T	G	-0.0114	0.0015
	rs12099131	11	57347987	A	G	0.0134	0.0021
	rs1783980	11	57448325	T	C	-0.0126	0.0014
	rs17594827	11	59489158	A	T	0.0241	0.0034
	rs612010	11	63591005	A	G	0.0086	0.0014
	rs4601790	11	65353906	A	G	0.014	0.0016
	rs641018	11	65655393	C	G	-0.0152	0.0018
	rs1625595	11	66078129	T	C	0.0101	0.0015
	rs3923203	11	66835194	C	G	-0.0269	0.0015
	rs1790747	11	67191449	T	C	-0.0169	0.0028
	rs948446	11	67416638	T	C	0.0004	0.0047
	rs2514025	11	67457095	T	C	-0.0129	0.0015
	rs1793249	11	67641827	C	G	-0.0375	0.0029
	rs7937783	11	67670449	T	C	-0.0087	0.0041
	rs2277268	11	68174122	A	G	0.0195	0.0029
	rs7948782	11	68418723	T	C	-0.0315	0.002
	rs10792020	11	68842491	A	G	-0.0175	0.0014
	rs3019752	11	68898745	T	C	-0.0072	0.002
	rs11263510	11	69169348	C	G	-0.0244	0.0022
	rs12146455	11	69264551	A	G	0.0296	0.0023
	rs12421128	11	69269455	T	C	-0.0154	0.0041
	rs3918298	11	69463273	A	G	0.0386	0.005
	rs11603541	11	69472373	C	G	-0.0137	0.0025
	rs7939552	11	69934856	C	G	-0.0157	0.0015
	rs606799	11	71608582	C	G	0.0102	0.0015
	rs3781923	11	72355223	T	C	-0.0121	0.0015
	rs11236210	11	74391019	A	G	0.0158	0.0016
	rs673731	11	74566400	A	G	-0.0189	0.0017
	rs606452	11	75276178	A	C	0.0488	0.0021
	rs17450692	11	76134923	T	C	0.0118	0.0015
	rs4145700	11	77415565	A	G	0.0113	0.0015
	rs11601590	11	78073288	T	G	-0.0099	0.0021
	rs17148514	11	85526399	T	C	-0.0176	0.0017
	rs10898439	11	85859483	C	G	-0.0098	0.0014
	rs2291813	11	85956478	T	G	0.0304	0.004
	rs521765	11	89085801	C	G	0.0179	0.0023
	rs2289123	11	89224718	T	G	0.0128	0.0018
	rs3019011	11	89296364	A	G	0.0108	0.0014
	rs10501821	11	94878090	A	G	0.0084	0.0015
	rs735028	11	95301701	C	G	-0.0102	0.0015
	rs10765754	11	95348025	A	G	-0.011	0.0015
	rs11021590	11	96170919	A	G	0.0079	0.0015
	rs10791504	11	101436689	A	G	-0.006	0.0015
	rs8504	11	102103600	A	G	-0.0089	0.0015
	rs17728834	11	110237458	A	T	-0.0137	0.0017
	rs11214503	11	112986754	T	C	-0.0062	0.0014
	rs12269901	11	116973929	C	G	-0.0136	0.0016
	rs10892246	11	118481431	A	G	-0.0132	0.0015
	rs3922	11	118765600	A	G	0.0097	0.0015
	rs640603	11	118964330	A	G	-0.0096	0.0015
	rs10502235	11	120212423	A	G	0.0242	0.0019
	rs633943	11	121709183	A	G	-0.0113	0.0015
	rs2850791	11	121893245	T	C	-0.0122	0.0016
	rs7107012	11	122829813	A	G	0.0177	0.0014
	rs12222197	11	125825224	T	G	0.0162	0.0015
	rs608251	11	125979757	A	C	-0.0135	0.0017
	rs2322193	11	126009701	A	C	0.0144	0.0016
	rs11560876	11	127952593	T	G	-0.0184	0.002
	rs7126621	11	128446187	A	G	-0.0117	0.0014
	rs648566	11	128577471	C	G	-0.0157	0.0015
	rs531236	11	128660874	C	G	0.0172	0.0015
	rs498870	11	128910360	T	C	-0.0173	0.002
	rs495360	12	327421	A	C	-0.0121	0.0015
	rs11612228	12	576984	T	C	0.0262	0.0015
	rs9861	12	672372	A	G	0.0128	0.0015
	rs2286029	12	1015631	T	G	-0.009	0.0014
	rs2968894	12	1253399	A	G	-0.0107	0.0016
	rs6489283	12	1493559	T	G	0.0222	0.0026
	rs7314303	12	3034490	T	C	0.0092	0.0015
	rs7296615	12	3350679	A	G	-0.0181	0.0025
	rs3217862	12	4399087	T	G	0.0157	0.0019
	rs3217863	12	4399496	T	C	-0.0157	0.0028
	rs10849094	12	4676899	C	G	-0.021	0.0031
	rs1861835	12	5538112	A	G	-0.0129	0.0024
	rs12964	12	6572191	T	C	0.0094	0.0014
	rs6786	12	6775967	A	G	0.0081	0.0016
	rs7132012	12	8832203	A	G	-0.0128	0.0015
	rs4883201	12	9082581	A	G	0.0183	0.0024
	rs2900208	12	11878464	A	C	0.029	0.0015
	rs7964189	12	12841735	T	C	-0.0312	0.0024
	rs2066827	12	12871099	T	G	0.0222	0.0018
	rs7294646	12	13202019	C	G	-0.0128	0.0015
	rs11055880	12	14410634	T	C	0.0071	0.0018
	rs12425125	12	14413123	T	C	0.023	0.0031
	rs6488674	12	14488914	T	G	0.0151	0.0014
	rs1025950	12	20508813	T	C	0.0092	0.0014
	rs12300264	12	20535916	T	G	-0.0164	0.0014
	rs12311494	12	20666102	T	G	0.0255	0.0034
	rs10770705	12	20857467	A	C	0.0231	0.0015
	rs11046170	12	21857409	T	G	0.0095	0.0016
	rs7132135	12	24201176	T	G	0.0226	0.0017
	rs7977148	12	26124834	A	G	-0.0111	0.0014
	rs11830336	12	26903022	A	G	0.007	0.0014
	rs2881556	12	28068029	A	G	0.014	0.0024
	rs10492365	12	28100372	A	G	-0.0171	0.0037
	rs3910902	12	28109148	A	T	0.012	0.0015
	rs7957918	12	28210598	A	G	-0.0292	0.0034
	rs10843167	12	28582793	A	G	0.0395	0.0015
	rs1383386	12	29036447	T	C	-0.0131	0.0014
	rs4931135	12	29190261	A	G	0.0158	0.0017
	rs10843390	12	29496991	T	C	0.0214	0.0016
	rs7326	12	30782301	A	G	-0.0106	0.0014
	rs6487998	12	31796881	T	C	-0.013	0.0016
	rs4384452	12	34030026	T	C	-0.0106	0.0018
	rs3905643	12	38268535	T	C	0.005	0.0026
	rs10444553	12	39294076	C	G	-0.0072	0.0014
	rs4768624	12	39579451	A	G	-0.0057	0.0015
	rs7964039	12	39736740	T	C	0.0137	0.0028
	rs1427266	12	40708922	T	C	0.0084	0.0014
	rs1318490	12	43055844	T	C	-0.0088	0.0015
	rs10880868	12	46322449	T	C	-0.0134	0.0018
	rs2241960	12	46580618	A	G	-0.0111	0.0016
	rs957128	12	46606974	A	G	-0.0343	0.0045
	rs10785628	12	46854676	T	G	-0.0234	0.0015
	rs17691418	12	47328392	T	C	-0.0384	0.0037
	rs1793958	12	48392433	A	G	0.0121	0.0015
	rs11503875	12	48764501	A	T	-0.0296	0.0042
	rs6580689	12	49045831	T	C	0.0094	0.0014
	rs833830	12	49338252	C	G	0.0159	0.0026
	rs7978559	12	51188638	A	G	0.0179	0.0015
	rs11170394	12	53463972	T	C	-0.0266	0.0026
	rs17100291	12	53932834	A	G	-0.0304	0.0042
	rs4759286	12	54080020	A	C	0.0147	0.0019
	rs2306694	12	56680636	A	G	-0.04	0.0028
	rs2277339	12	57146069	T	G	0.024	0.0024
	rs715948	12	57532982	T	C	0.013	0.0016
	rs3741414	12	57844049	T	C	0.0048	0.0017
	rs1669296	12	57940076	T	C	-0.0131	0.0021
	rs10783856	12	58249243	A	G	0.0224	0.0015
	rs2720175	12	58468122	C	G	0.0174	0.0035
	rs7397895	12	58982588	T	C	-0.0092	0.0014
	rs17122659	12	59956923	A	G	-0.0261	0.0023
	rs7972031	12	62658228	T	C	0.0206	0.003
	rs1456042	12	64451379	C	G	0.0124	0.0015
	rs6581551	12	64749372	A	G	-0.0097	0.0015
	rs6581626	12	65711378	A	G	0.02	0.0014
	rs7972091	12	66128647	T	C	0.0346	0.0029
	rs7961706	12	66241898	A	G	-0.028	0.0029
	rs1038196	12	66343400	C	G	-0.0558	0.0014
	rs1871675	12	66411692	A	G	0.0258	0.0015
	rs1168754	12	66530799	C	G	-0.0166	0.0016
	rs12298258	12	66848605	A	G	-0.0071	0.0017
	rs12426782	12	67433150	T	C	-0.0084	0.0016
	rs7960957	12	68902752	T	C	-0.027	0.004
	rs7295234	12	69811369	A	C	0.0107	0.0015
	rs10748128	12	69827658	T	G	0.0361	0.0015
	rs10878992	12	69855200	A	G	-0.0202	0.0017
	rs12813125	12	71123448	T	C	0.0147	0.0024
	rs983168	12	71402356	T	C	0.0095	0.0016
	rs2369463	12	77432523	T	C	0.0218	0.0019
	rs310796	12	77453226	T	G	0.0182	0.0015
	rs12305743	12	77733994	A	T	0.0109	0.0014
	rs1913134	12	85755859	T	C	0.0108	0.0019
	rs10858975	12	90727429	A	T	0.0177	0.0027
	rs17714469	12	91495163	A	G	0.0187	0.0022
	rs11107063	12	93920668	A	C	0.0139	0.0018
	rs11107116	12	93978504	T	G	0.0522	0.0017
	rs10859568	12	94130967	A	T	-0.0323	0.0014
	rs10859570	12	94138196	A	C	0.0051	0.0031
	rs4761530	12	94207294	A	G	0.0177	0.0015
	rs11107267	12	94308704	C	G	0.0195	0.002
	rs7961023	12	94326674	C	G	-0.0179	0.0015
	rs12313403	12	96697601	T	G	-0.0094	0.0015
	rs3858660	12	97580415	T	C	0.0132	0.0023
	rs10860202	12	97792690	T	C	-0.0108	0.0015
	rs7966207	12	102229631	T	C	0.0205	0.0022
	rs2888604	12	102343853	T	C	0.0234	0.0014
	rs17032220	12	102407746	T	C	0.0482	0.0035
	rs5742714	12	102789852	C	G	-0.0287	0.0025
	rs855206	12	102957819	A	C	0.0253	0.0024
	rs833718	12	103071086	A	G	-0.0215	0.0014
	rs12830406	12	103127232	A	G	0.0259	0.002
	rs879433	12	103133675	T	C	0.0175	0.0025
	rs1718302	12	103272686	A	G	-0.021	0.002
	rs10861149	12	104344215	A	G	0.0094	0.0018
	rs2164747	12	104344836	A	G	-0.0239	0.0023
	rs4964735	12	104656126	A	G	0.005	0.0015
	rs7969218	12	105053972	A	G	0.0126	0.0025
	rs7954946	12	105464036	T	C	0.0098	0.0014
	rs11609996	12	106104403	A	G	-0.0111	0.0016
	rs1148413	12	106624275	T	C	-0.0119	0.0015
	rs2302737	12	108104407	T	C	0.011	0.0015
	rs1541597	12	110044918	T	G	0.0144	0.0018
	rs3184504	12	111884608	T	C	-0.0087	0.0014
	rs6416335	12	112081291	T	C	-0.0137	0.0052
	rs4534647	12	112554962	T	C	0.0094	0.0059
	rs1061657	12	115108136	T	C	-0.0147	0.0017
	rs2460488	12	116187660	A	G	-0.0181	0.002
	rs780886	12	116200160	A	G	0.0201	0.0024
	rs11615917	12	116906970	A	G	-0.0084	0.0015
	rs4767473	12	117365506	A	G	0.0246	0.0021
	rs11065286	12	121271734	T	C	0.0157	0.0014
	rs2393791	12	121423956	T	C	-0.0072	0.0015
	rs11065539	12	121816887	T	C	-0.0394	0.0055
	rs2596144	12	122297738	T	C	0.0157	0.0021
	rs907482	12	122747023	A	G	-0.0205	0.0015
	rs11830103	12	123823546	A	G	-0.0356	0.0018
	rs6488881	12	124056441	C	G	-0.009	0.0021
	rs1027569	12	124643391	T	C	-0.0096	0.0014
	rs1809889	12	124801226	T	C	0.0304	0.0016
	rs7135151	12	125396055	T	G	-0.0129	0.0018
	rs12369173	12	125651697	T	C	0.0088	0.0014
	rs885389	12	131621762	A	G	0.0121	0.0015
	rs12423631	12	132606886	T	C	0.0185	0.002
	rs7334222	13	21159558	A	G	-0.0134	0.0021
	rs663599	13	21558454	T	G	-0.0294	0.0023
	rs4769541	13	27673331	A	G	0.0111	0.0019
	rs10507381	13	28868293	A	G	-0.0173	0.0032
	rs11618507	13	30172751	T	G	0.0178	0.0017
	rs17077179	13	32747654	A	C	0.0224	0.0024
	rs1018800	13	33198176	A	T	-0.0193	0.0015
	rs9315339	13	35927765	A	G	0.0128	0.0021
	rs9576006	13	36944732	A	G	-0.0121	0.0016
	rs9576129	13	37455391	A	G	0.0122	0.0018
	rs4941870	13	38070549	A	G	-0.0062	0.0015
	rs6563739	13	40239785	T	G	-0.0147	0.0015
	rs2755237	13	41109429	A	C	0.0209	0.0021
	rs4941989	13	41299687	T	C	0.0151	0.0016
	rs2039134	13	41767338	A	G	0.0126	0.002
	rs3742262	13	42442546	A	G	-0.0079	0.0015
	rs12585865	13	42751707	T	C	0.0137	0.0015
	rs6561319	13	47112120	A	C	0.0157	0.0015
	rs943280	13	49169022	C	G	0.0152	0.0016
	rs2407200	13	49416217	T	C	0.007	0.0028
	rs4942794	13	49570316	A	G	0.0085	0.0028
	rs9535179	13	49836183	A	G	0.0043	0.0021
	rs7328100	13	49988458	T	C	0.0081	0.0019
	rs4941639	13	50002350	C	G	0.0138	0.0043
	rs12584079	13	50089683	A	C	0.0118	0.006
	rs17381926	13	50094090	T	C	-0.0215	0.0038
	rs17073175	13	50141707	T	C	0.0039	0.0032
	rs1535468	13	50225830	A	G	-0.015	0.0018
	rs9568298	13	50233692	A	G	-0.0453	0.0027
	rs7332242	13	50451667	C	G	0.0057	0.003
	rs2476391	13	50618504	T	C	0.0347	0.003
	rs3118906	13	51106788	A	G	-0.0534	0.0016
	rs7990306	13	51384010	T	C	0.0103	0.0015
	rs7992845	13	51457809	A	G	-0.0089	0.0022
	rs17593235	13	51642595	A	G	0.0098	0.0015
	rs992583	13	52278559	A	G	0.0075	0.0015
	rs8000549	13	59077823	A	G	-0.009	0.0015
	rs1395349	13	71566996	A	G	0.0077	0.0016
	rs2061543	13	72480880	T	C	0.0084	0.0015
	rs12872224	13	73178943	A	G	-0.0169	0.0029
	rs9543116	13	73345443	T	C	-0.0109	0.002
	rs7336104	13	73623088	T	C	-0.0148	0.0019
	rs6562757	13	73862693	A	G	0.0144	0.0016
	rs9543657	13	75049695	T	C	-0.0087	0.0014
	rs3818416	13	78474468	A	C	-0.0161	0.0017
	rs9574556	13	80646366	C	G	0.0186	0.0018
	rs390195	13	80818416	T	C	-0.0118	0.0016
	rs6563199	13	81550449	T	C	0.0132	0.0015
	rs7337175	13	85936251	A	G	0.0124	0.0015
	rs9523266	13	91836338	A	G	0.0149	0.0019
	rs7319045	13	92024574	A	G	0.0266	0.0015
	rs7338171	13	96810333	A	G	-0.0177	0.0021
	rs12875139	13	99517922	C	G	-0.0169	0.0017
	rs9300607	13	101223459	A	C	0.0114	0.0015
	rs8922	13	101706193	A	C	0.0122	0.0018
	rs933089	13	102100039	A	G	-0.009	0.0015
	rs9549699	13	113878263	A	T	0.0123	0.0017
	rs7991266	13	115042155	A	G	0.0261	0.0017
	rs1760940	14	20938251	A	C	0.0103	0.0017
	rs8019890	14	21538067	A	C	0.0195	0.0016
	rs8016099	14	21699069	A	C	-0.01	0.0017
	rs9322989	14	21976761	A	G	-0.0201	0.0021
	rs3210043	14	23779877	A	C	0.0311	0.0021
	rs11621360	14	23911407	T	C	-0.0138	0.0015
	rs11848279	14	24848281	A	G	-0.0284	0.0017
	rs10129213	14	24856202	T	G	0.0369	0.0023
	rs12891613	14	24903964	T	C	0.0191	0.0022
	rs2045180	14	31078502	A	G	0.0109	0.0015
	rs1956002	14	33410749	A	C	-0.0123	0.0019
	rs17114075	14	35842260	T	C	-0.0159	0.0017
	rs10131337	14	37144516	T	C	0.0212	0.0017
	rs1168538	14	38843356	T	C	-0.0089	0.0015
	rs12433610	14	39773982	T	G	-0.0074	0.0014
	rs17780143	14	50901768	A	G	0.0223	0.0032
	rs904061	14	52504624	T	C	0.0117	0.0017
	rs17706401	14	54086463	A	G	0.0112	0.0018
	rs7160860	14	54339493	T	C	-0.017	0.0021
	rs811133	14	54647436	T	C	-0.0141	0.0018
	rs2359349	14	55139622	A	G	-0.0071	0.0016
	rs11620822	14	55202495	C	G	-0.019	0.0018
	rs927381	14	55265180	T	C	0.0191	0.0015
	rs12435643	14	56133054	C	G	-0.0148	0.0016
	rs7142227	14	56660107	C	G	0.0104	0.0014
	rs1057737	14	57860688	A	G	0.0138	0.0023
	rs856219	14	59246920	A	G	0.0132	0.0025
	rs12895553	14	59261437	A	G	0.0159	0.0054
	rs4898972	14	59340346	A	G	0.0125	0.0019
	rs4901902	14	59617080	A	C	0.016	0.0022
	rs1253014	14	59717514	A	G	-0.0127	0.0014
	rs17255891	14	60013254	A	G	-0.0128	0.0035
	rs11624351	14	60174509	A	G	-0.0079	0.0026
	rs11158275	14	60564792	A	G	0.0003	0.0044
	rs17097336	14	60798753	T	C	-0.0274	0.0018
	rs2145540	14	60799834	T	C	0.0236	0.0026
	rs2351175	14	61066730	T	C	-0.0365	0.0026
	rs11624328	14	63837813	A	C	-0.0198	0.0028
	rs8011038	14	65006760	A	T	0.0109	0.0016
	rs2296316	14	65520246	T	C	0.0247	0.0015
	rs11623920	14	65819314	A	C	-0.0104	0.0015
	rs1074576	14	66902352	T	C	0.0002	0.0066
	rs1290900	14	67701168	A	C	0.0085	0.0015
	rs2588808	14	68660181	A	G	-0.0241	0.002
	rs3784122	14	68915533	T	C	-0.0175	0.0022
	rs2525503	14	69028603	A	G	0.0088	0.0014
	rs11629144	14	69131593	T	G	-0.0131	0.0017
	rs11158820	14	70347348	A	G	0.0054	0.0016
	rs17107592	14	70467365	A	T	-0.0203	0.0018
	rs4903104	14	73735366	T	C	-0.0194	0.0019
	rs9323599	14	74955679	T	C	0.022	0.0061
	rs862052	14	74980816	T	C	-0.0294	0.0015
	rs10140101	14	75038689	T	C	0.0191	0.0014
	rs11466414	14	76447850	A	G	-0.0288	0.0029
	rs7144011	14	79940383	T	G	0.011	0.0017
	rs935728	14	80957923	T	C	0.0124	0.0016
	rs11159707	14	85995799	C	G	-0.0098	0.0016
	rs1956412	14	89151797	T	C	0.0379	0.0057
	rs2401787	14	89502023	T	C	0.0135	0.0018
	rs1294555	14	91000816	C	G	0.011	0.0016
	rs3742652	14	92136126	C	G	0.0157	0.0024
	rs1548817	14	92332868	T	C	0.0244	0.0019
	rs2430339	14	92335304	A	G	0.0152	0.0021
	rs7154514	14	92427199	A	T	-0.0281	0.0014
	rs2295168	14	92474965	T	C	-0.0181	0.006
	rs1043542	14	93407062	A	G	0.0163	0.0016
	rs7158343	14	94783153	C	G	-0.0115	0.0017
	rs4905179	14	94795492	A	G	-0.0185	0.0018
	rs1057035	14	95554142	T	C	-0.0105	0.0015
	rs17092197	14	95898607	A	G	0.0115	0.0018
	rs8022455	14	98883534	T	C	-0.0081	0.0014
	rs2273608	14	101198741	T	C	0.0247	0.0025
	rs11628379	14	101498559	T	C	0.0188	0.0033
	rs10220507	14	101543594	A	G	-0.0091	0.0017
	rs2476522	14	102337101	T	C	-0.0084	0.0018
	rs1190545	14	102904179	C	G	0.0226	0.0016
	rs10459573	14	103925457	A	C	0.0264	0.0015
	rs1130214	14	105259734	A	C	0.0142	0.0016
	rs10151805	14	105974781	T	C	-0.0133	0.0017
	rs17117836	15	24175771	T	C	-0.0146	0.0024
	rs17639328	15	38341249	T	C	0.0162	0.0024
	rs16966213	15	38361447	T	C	0.0227	0.0029
	rs16966465	15	38513730	C	G	-0.016	0.0018
	rs6495962	15	38652032	T	C	-0.016	0.0015
	rs8023845	15	40414116	T	G	0.0118	0.0018
	rs7182660	15	41338269	T	C	-0.0179	0.0024
	rs7168307	15	41620534	A	G	0.0203	0.0016
	rs4924564	15	41909793	A	T	0.0156	0.0015
	rs10454692	15	42857055	T	C	0.015	0.002
	rs3803341	15	43237203	T	C	0.0146	0.0022
	rs1484194	15	46666190	A	G	-0.0137	0.0019
	rs8025708	15	47915304	T	C	-0.0089	0.0015
	rs12592845	15	48684958	T	C	-0.0346	0.0026
	rs1018148	15	48903126	A	G	-0.032	0.0024
	rs11631351	15	50754779	C	G	-0.0137	0.0019
	rs12438343	15	51244417	C	G	0.0174	0.0014
	rs16964211	15	51530495	A	G	-0.053	0.0034
	rs767199	15	51540387	A	G	0.0164	0.0014
	rs1004982	15	51613811	T	C	0.0161	0.0015
	rs8182039	15	53985450	A	C	0.0102	0.0016
	rs6493824	15	56162609	T	C	-0.0125	0.0018
	rs3743266	15	60781513	T	C	0.0139	0.0015
	rs17270446	15	61073802	C	G	-0.0107	0.0015
	rs813017	15	61410095	C	G	0.0175	0.0015
	rs4774388	15	61466998	T	C	-0.011	0.002
	rs7178540	15	62380132	A	G	-0.0201	0.0014
	rs1463805	15	63051591	A	T	0.0111	0.0016
	rs11635675	15	63793238	T	G	-0.0138	0.0015
	rs6494509	15	65307463	T	C	0.0088	0.0014
	rs892650	15	65732056	T	C	0.0177	0.0018
	rs2469086	15	66895197	T	C	0.0056	0.0015
	rs1866750	15	66907543	T	C	0.0136	0.0018
	rs11853853	15	67022470	T	G	0.0199	0.0014
	rs11856909	15	67378033	A	G	-0.0139	0.0015
	rs7183244	15	67461311	T	C	0.0172	0.0015
	rs12050871	15	68087219	T	C	-0.0048	0.0021
	rs4776472	15	70006873	A	G	-0.0051	0.0017
	rs16953685	15	70034088	A	C	0.0445	0.0024
	rs88505	15	70127589	A	G	0.0116	0.002
	rs975210	15	70364352	A	G	0.0313	0.0019
	rs11629695	15	70508223	A	C	-0.0073	0.0015
	rs12917463	15	70775090	T	C	0.0138	0.0018
	rs4777409	15	71836424	T	G	0.0086	0.0015
	rs17737742	15	72022755	T	C	0.0105	0.0018
	rs11633167	15	72179178	A	C	-0.0194	0.0016
	rs748472	15	72267164	T	C	0.0222	0.0043
	rs9672916	15	72600427	T	C	0.0572	0.0048
	rs2197894	15	73205435	T	G	0.0066	0.0018
	rs547338	15	73637151	A	C	-0.0166	0.0056
	rs1044581	15	74006691	T	C	-0.0097	0.0024
	rs5742915	15	74336633	T	C	-0.0326	0.0015
	rs6495116	15	74885948	A	G	0.0059	0.0024
	rs12443108	15	74895827	A	G	0.0338	0.0039
	rs11636199	15	75825337	A	G	-0.0248	0.0017
	rs4886755	15	76298132	A	G	-0.0086	0.0014
	rs17456573	15	76476361	A	G	0.0118	0.0025
	rs17472200	15	77783812	C	G	0.0181	0.0016
	rs4886891	15	77958567	A	G	0.0018	0.0015
	rs3825847	15	78463486	A	G	0.012	0.0033
	rs931963	15	81476701	T	C	-0.0165	0.0022
	rs4778639	15	81600451	T	G	-0.0238	0.0025
	rs12899457	15	81819588	T	G	-0.0193	0.0016
	rs16973216	15	82217118	C	G	0.0035	0.0026
	rs17259508	15	82247261	A	C	0.0181	0.002
	rs2174110	15	82420743	A	G	-0.0114	0.0018
	rs7165138	15	84364886	A	T	-0.0149	0.0028
	rs1526080	15	84589920	A	G	0.0496	0.0014
	rs2011013	15	84625766	A	T	0.0287	0.0016
	rs1567085	15	84758698	A	G	0.0322	0.0036
	rs10520597	15	86170255	A	G	-0.0198	0.0015
	rs11073783	15	89043761	T	C	-0.0134	0.0014
	rs4497664	15	89261134	T	C	0.0046	0.0015
	rs4534816	15	89265319	A	G	0.0163	0.002
	rs11633371	15	89356832	T	G	0.0321	0.0014
	rs16942341	15	89388905	T	C	-0.1408	0.0044
	rs2280470	15	89395626	A	G	0.0405	0.0015
	rs4534818	15	89502228	A	G	0.0143	0.0016
	rs8036314	15	89843805	C	G	0.0156	0.0029
	rs2119009	15	90054067	T	C	-0.0132	0.0028
	rs4473163	15	90112481	T	C	0.0145	0.0015
	rs8192297	15	90344352	T	C	0.0162	0.0025
	rs6496620	15	90617539	T	C	-0.013	0.0016
	rs12708583	15	91050271	T	C	0.0134	0.0014
	rs11073953	15	91353584	T	C	0.0117	0.0015
	rs4702	15	91426560	A	G	-0.011	0.0015
	rs2304655	15	93435225	T	C	-0.0103	0.0015
	rs4777828	15	93840558	A	G	-0.0118	0.0015
	rs901973	15	93994106	A	G	0.0096	0.0021
	rs10162848	15	94026179	A	G	-0.0118	0.0016
	rs7181724	15	94551607	A	G	-0.0185	0.0015
	rs12912439	15	95828705	T	C	0.0107	0.0016
	rs11853786	15	96709529	A	C	-0.0098	0.0018
	rs1043374	15	98516622	A	C	-0.0046	0.0015
	rs11634106	15	99104826	T	C	0.0178	0.0021
	rs4966005	15	99176197	C	G	-0.0233	0.0033
	rs2871865	15	99194896	C	G	0.0585	0.0023
	rs2684777	15	99396694	T	C	-0.0196	0.0018
	rs2684794	15	99484953	T	C	0.007	0.002
	rs8034284	15	99496248	T	C	0.014	0.0014
	rs4965250	15	100017434	T	C	0.0249	0.0058
	rs2573652	15	100514614	T	C	-0.022	0.0015
	rs1351438	15	100601469	A	C	0.0155	0.0018
	rs9672401	15	100668482	C	G	0.0189	0.0034
	rs4246302	15	100687967	A	G	-0.0239	0.0016
	rs6598308	15	100700520	T	C	-0.0138	0.0016
	rs4567683	15	100778837	A	G	0.035	0.0016
	rs17744500	15	101599246	T	C	-0.0148	0.0014
	rs7170986	15	101632867	A	G	-0.0158	0.0017
	rs897486	15	101652830	T	C	-0.0101	0.0015
	rs8042424	15	101762539	T	C	-0.0252	0.0017
	rs11858490	15	102007443	T	G	-0.0179	0.0019
	rs568165	15	102190091	T	C	0.0088	0.0014
	rs2301522	16	359953	A	G	0.0125	0.0015
	rs7205337	16	780339	A	G	-0.0355	0.0018
	rs5015439	16	987358	T	C	-0.0193	0.0015
	rs619698	16	1126543	A	C	0.0169	0.0016
	rs4984637	16	1261282	T	C	-0.0123	0.0019
	rs13336428	16	1532463	A	G	-0.011	0.0015
	rs1983600	16	1578514	A	C	-0.012	0.0029
	rs258281	16	2191734	A	G	-0.0342	0.0019
	rs26849	16	2263146	A	G	-0.0221	0.0014
	rs4786283	16	2494164	T	C	0.0177	0.0015
	rs2301802	16	2818161	T	C	-0.0126	0.0019
	rs2238385	16	3199118	T	C	0.011	0.0015
	rs2108430	16	3738078	T	C	-0.0068	0.0017
	rs2531992	16	4021734	A	G	-0.0262	0.002
	rs3848370	16	4360314	C	G	0.018	0.0018
	rs841217	16	4746392	T	C	0.0161	0.0015
	rs2343573	16	6173186	C	G	-0.0086	0.0014
	rs166232	16	9035384	T	C	0.015	0.0016
	rs12925781	16	9216914	T	C	0.0127	0.0016
	rs2719655	16	10756247	T	C	0.0113	0.0015
	rs8051349	16	12105523	A	T	0.0095	0.0015
	rs12598821	16	12894856	T	C	0.0132	0.0019
	rs246185	16	14395432	T	C	-0.0274	0.0016
	rs17201300	16	14665344	A	G	0.0104	0.0017
	rs1741	16	15130351	C	G	-0.0162	0.0016
	rs1051547	16	19279380	T	C	0.0114	0.0015
	rs3829539	16	19722366	T	C	-0.0121	0.0019
	rs11643502	16	20712538	A	G	-0.0186	0.0021
	rs7195386	16	24578458	T	C	-0.0107	0.0014
	rs2343354	16	24728783	T	C	-0.0142	0.0015
	rs4787489	16	29995880	A	G	0.0189	0.0014
	rs889555	16	31122571	T	C	0.0111	0.0016
	rs9935222	16	31523926	A	C	-0.0082	0.0015
	rs16947741	16	49671218	T	C	0.0312	0.0047
	rs933561	16	49874676	A	G	0.0136	0.0015
	rs3859117	16	50252202	A	G	0.0113	0.0017
	rs8046199	16	51012547	A	G	-0.0091	0.0017
	rs10521261	16	52300255	T	G	0.0117	0.0018
	rs2388011	16	53213419	A	G	0.0109	0.0014
	rs8058684	16	53515118	A	G	0.0265	0.0016
	rs8059888	16	55073161	T	C	0.0106	0.0014
	rs9931755	16	56960275	A	T	-0.0091	0.0016
	rs35226	16	65007916	T	C	0.0083	0.0015
	rs13334391	16	66557418	A	G	-0.0188	0.0039
	rs4783736	16	66828943	A	C	0.0085	0.0016
	rs3868143	16	67328453	T	C	0.0349	0.0027
	rs2288039	16	69188112	A	G	0.0164	0.0016
	rs3790086	16	69887707	C	G	0.024	0.0014
	rs12325419	16	70368909	A	G	0.012	0.0022
	rs3931036	16	70548297	A	G	-0.0299	0.0029
	rs16971009	16	71331934	T	C	0.0026	0.0014
	rs4788811	16	71625209	A	G	0.0204	0.0021
	rs7190257	16	71646525	T	G	0.0081	0.002
	rs979790	16	71665985	A	T	0.0145	0.0019
	rs12929452	16	72838680	T	C	0.007	0.0016
	rs9940321	16	73073808	A	G	0.0096	0.0016
	rs739414	16	73097956	T	C	-0.0126	0.0017
	rs16972457	16	73784722	A	G	-0.0159	0.0015
	rs12930876	16	75204325	T	C	-0.0167	0.0016
	rs3863445	16	75371744	C	G	-0.0142	0.0015
	rs2707612	16	78048960	A	G	0.0134	0.0015
	rs8058113	16	78428548	A	G	0.0128	0.0037
	rs1424113	16	79172065	A	G	-0.0148	0.0021
	rs4545829	16	80005642	A	G	0.0085	0.0015
	rs9931605	16	81579491	T	C	-0.0206	0.0019
	rs2966116	16	81599367	A	G	0.0166	0.002
	rs753108	16	81728981	A	G	0.0111	0.0017
	rs7192444	16	82180338	C	G	-0.0221	0.0017
	rs4782865	16	83983071	T	C	-0.0111	0.0015
	rs7498516	16	84774452	T	C	0.0203	0.0018
	rs7204018	16	84861734	A	G	0.0144	0.0018
	rs2646126	16	84888597	C	G	-0.0125	0.0016
	rs4303473	16	84901475	C	G	0.0156	0.0015
	rs13338116	16	84926252	A	G	-0.0605	0.0076
	rs9941239	16	84987947	A	G	0.0226	0.0017
	rs7197027	16	85192955	T	C	-0.01	0.0015
	rs12923579	16	86376214	A	G	-0.0191	0.0029
	rs8054549	16	86417234	A	C	-0.0134	0.0015
	rs1169644	16	86537032	A	G	-0.0105	0.0018
	rs7188801	16	86707769	A	G	-0.017	0.002
	rs4843568	16	87247885	A	G	0.0225	0.0033
	rs17770752	16	87300960	T	C	-0.0151	0.0018
	rs12447690	16	88298124	T	C	0.0085	0.0015
	rs11648894	16	88766359	T	C	-0.0171	0.0016
	rs4782509	16	88826778	T	C	-0.023	0.0015
	rs2968482	16	88844433	T	C	0.0187	0.0016
	rs12709105	16	88916851	A	G	-0.0055	0.0016
	rs2056309	16	89607414	A	G	-0.0107	0.0015
	rs1126464	16	89704365	C	G	0.0207	0.0018
	rs2740351	17	643426	A	G	-0.0103	0.0014
	rs2663345	17	925764	A	G	0.0144	0.0017
	rs7266	17	1248466	T	C	0.0162	0.0029
	rs11655449	17	1327715	A	C	0.0089	0.0016
	rs2302458	17	1370542	A	C	-0.0183	0.0025
	rs7221974	17	1630584	A	G	0.0176	0.0016
	rs12450371	17	1667674	T	C	0.0165	0.0015
	rs216175	17	2167690	A	C	0.0125	0.0019
	rs17822257	17	2886091	A	C	-0.0134	0.0017
	rs7225453	17	3960620	T	C	-0.0127	0.0018
	rs2727062	17	3982348	A	T	-0.0191	0.0029
	rs2240276	17	6546921	C	G	0.0097	0.0015
	rs9217	17	7363088	T	C	-0.0321	0.0015
	rs2909430	17	7578645	T	C	0.0231	0.0022
	rs4130668	17	7739664	T	C	-0.0137	0.0018
	rs8067165	17	8031936	C	G	-0.0203	0.0015
[truncated: 859 more rows]
