# Supplementary material for: Genetic associations of adult height with risk of cardioembolic and other subtypes of ischemic stroke: A mendelian randomization study in multiple ancestries
Source: PLoS Med. 2022 Apr 22;19(4):e1003967. doi: 10.1371/journal.pmed.1003967 (PMC9032370; doi:10.1371/journal.pmed.1003967)
Supplement: S4 Data Table — SNP, single nucleotide polymorphism. (XLSX) [file pmed.1003967.s027.xlsx]

## Sheet: S4 Data Table
	S4 Data Table. Associations of SNPs used to construct the genetic instrument for height in MEGASTROKE with ischaemic stroke and its subtypes.
						MEGASTROKE: multiple ancestry												MEGASTROKE: European ancestry
						Ischaemic stroke			Cardioembolic stroke			Large-artery stroke			Small-vessel stroke			Ischaemic stroke			Cardioembolic stroke			Large-artery stroke			Small-vessel stroke
	RSID	Chr	Position (bp)	Effect allele	Other allele	Beta	Standard Error		Beta	Standard Error		Beta	Standard Error		Beta	Standard Error		Beta	Standard Error		Beta	Standard Error		Beta	Standard Error		Beta	Standard Error
	rs385039	1	2077409	A	G	0.0048	0.0098		-0.0021	0.0198		-0.029	0.0235		0.0101	0.02		-0.0022	0.0113		0.0012	0.0216		-0.0283	0.0276		-0.0031	0.0259
	rs12743493	1	2224836	A	G	-0.0094	0.0088		0.0143	0.018		-0.0086	0.0209		-0.0101	0.0171		-0.0065	0.0105		0.0156	0.0201		-0.0277	0.026		0.014	0.0241
	rs6704012	1	3038530	T	C	-0.0272	0.0113		-0.0264	0.0225		-0.0257	0.0256		-0.0695	0.0207		-0.0117	0.0142		-0.0234	0.0253		0.0138	0.0327		-0.0898	0.0295
	rs10909940	1	3316756	A	G	0.0298	0.0099		0.0283	0.0191		-0.0006	0.0244		0.0343	0.0224		0.0318	0.0106		0.0272	0.0199		0.0047	0.0257		0.0425	0.0243
	rs17404435	1	3766286	T	G	0.0096	0.0088		0.0188	0.0181		-0.0162	0.0211		0.0191	0.0173		0.0087	0.0107		0.023	0.0204		-0.0306	0.0265		0.0244	0.0248
	rs12046884	1	6594561	A	G	-0.0179	0.0126		-0.0398	0.0267		-0.0433	0.0302		-0.032	0.0245		-0.0298	0.0163		-0.0538	0.0315		-0.0408	0.0396		-0.0651	0.0375
	rs28624	1	8084355	A	C	0.0333	0.0103		0.0328	0.022		0.0489	0.0244		0.0025	0.0191		0.0349	0.0134		0.0395	0.0258		0.053	0.0333		-0.0154	0.031
	rs11581328	1	8507773	A	G	-0.0242	0.0113		-0.0289	0.0226		-0.0465	0.0272		0.0065	0.0237		-0.0271	0.0127		-0.0261	0.0241		-0.0315	0.0309		0.0139	0.0294
	rs743973	1	9260900	A	C	0.0064	0.0089		-0.0082	0.0182		0.0222	0.0218		0.0125	0.0182		0.0086	0.0105		-0.0179	0.0201		0.0162	0.0262		0.0339	0.0247
	rs2239560	1	9304731	A	G	-0.0011	0.0116		0.0306	0.0243		-0.003	0.0289		-0.0124	0.0239		0.0144	0.0141		0.0315	0.0272		-0.0201	0.0355		-0.0207	0.0332
	rs11590326	1	9339205	A	G	0.001	0.0103		-0.0315	0.0214		0.0119	0.0245		-0.0009	0.0206		-0.0046	0.0119		-0.0385	0.0232		0.0218	0.0295		-0.0455	0.0279
	rs2275457	1	9427869	A	G	0.0068	0.0109		-0.0049	0.0221		0.02	0.0248		0.0245	0.0202		0.0084	0.0143		-0.016	0.0255		0.055	0.0325		0.0543	0.0312
	rs17393468	1	9438540	T	C	0.0029	0.0122		-0.0324	0.0252		-0.0809	0.0292		0.0375	0.0252		0.0016	0.0138		-0.0286	0.0271		-0.0698	0.0342		0.0088	0.032
	rs9662546	1	9501492	A	G	-0.0172	0.0155		-0.0648	0.0317		0.0003	0.0394					-0.0036	0.0182		-0.0687	0.0358		0.0308	0.0449		-0.0153	0.0427
	rs10157778	1	9542612	A	G	0.0013	0.009		-0.0042	0.0182		0.0136	0.0219		0.0014	0.0185		-0.0029	0.0104		0.0017	0.0199		0.0334	0.0258		0.0009	0.0241
	rs6661326	1	10242231	T	C	-0.0158	0.0086		-0.0442	0.0175		-0.0511	0.0204		-0.0326	0.0169		-0.0241	0.0102		-0.0533	0.0194		-0.0728	0.0251		-0.0549	0.0233
	rs17396340	1	10286176	A	G	-0.0019	0.0137		-0.0228	0.0279		0.0117	0.0341		-0.0741	0.0317		-0.0067	0.015		-0.0441	0.0298		0.0251	0.0372		-0.1004	0.036
	rs742824	1	11274022	A	G	0.0038	0.0095		-0.0059	0.0198		0.0119	0.0233		-0.0108	0.0194		0.0008	0.0112		-0.0022	0.0219		0.0064	0.0279		-0.0094	0.0259
	rs164867	1	13868527	A	G	-0.0012	0.0106		0.0281	0.0217		0.0122	0.0256		0.0016	0.0215		-0.0019	0.0126		0.0231	0.0243		0.0247	0.0312		-0.0178	0.0296
	rs1739843	1	16343254	T	C	-0.0022	0.0085		0.0269	0.0174		0.0075	0.0206		-0.0083	0.0174		0.0029	0.0101		0.0366	0.0193		-0.0049	0.0251		0.01	0.0235
	rs4537547	1	16510798	A	G	-0.0086	0.0092		-0.0081	0.0183		-0.0255	0.0225		-0.0064	0.0198		-0.0103	0.0104		-0.0143	0.0197		-0.035	0.0257		0.0083	0.0242
	rs696606	1	16828640	A	G	0.0149	0.0106		0.0086	0.0206		0.0634	0.026		0.0125	0.0231		0.0232	0.0115		0.0309	0.0219		0.0531	0.0281		0.0023	0.0255
	rs9661719	1	19440107	A	G	0.0166	0.0089		0.0097	0.018		0.0377	0.0217		0.0176	0.0188		0.0102	0.0101		0.0003	0.0195		0.0482	0.025		0.0092	0.0237
	rs1472565	1	19755030	T	C	0.0027	0.0084		0.0073	0.0172		-0.0064	0.0201		-0.0088	0.0166		0.008	0.0101		0.0039	0.0192		-0.0156	0.0248		-0.0065	0.0232
	rs212525	1	21584585	A	G	-0.0008	0.0091		-0.0359	0.0183		-0.0216	0.0221		0.0227	0.0189		-0.0044	0.0103		-0.0304	0.0197		-0.015	0.0254		0.0152	0.0238
	rs3121206	1	21907604	A	G	-0.0045	0.0104		-0.0063	0.0216		-0.0046	0.0249		-0.0089	0.0204		-0.0096	0.0126		0.0008	0.0243		-0.0229	0.0311		-0.0366	0.0293
	rs6688119	1	22270907	T	C	0.0187	0.0092		0.0443	0.0182		0.0255	0.0224		0.0028	0.0194		0.0248	0.0102		0.0491	0.0195		0.0531	0.0253		-0.0051	0.0235
	rs7542242	1	22477493	T	C	-0.0034	0.0091		0.0147	0.0186		0.0258	0.0219		0.0031	0.0182		-0.0038	0.0109		0.0115	0.0207		0.0282	0.0268		0.0146	0.0248
	rs12734979	1	22522927	T	C	-0.0114	0.0097		0.0085	0.0196		-0.0305	0.0219		-0.0274	0.018		-0.018	0.0121		0.0282	0.0221		-0.07	0.0278		-0.0481	0.026
	rs1571466	1	23449183	T	C	-0.017	0.0084		0.0169	0.0172		-0.0381	0.0203		-0.0383	0.0173		-0.0182	0.0101		0.0218	0.0193		-0.0177	0.0251		-0.0728	0.0254
	rs10903108	1	25188940	T	G	0.001	0.0089		-0.0162	0.0185		0.0084	0.0213		-0.0103	0.0177		-0.0034	0.0105		-0.0057	0.0203		-0.0111	0.0261		-0.0209	0.0242
	rs2135756	1	25279180	T	C	0.0142	0.0082		0.0185	0.017		0.017	0.02		0.025	0.0164		0.008	0.0098		0.0178	0.0189		0.0115	0.0246		-0.0011	0.0226
	rs11248974	1	25378513	T	C	0.019	0.0094		-0.0228	0.0191		0.0291	0.0225		0.0355	0.0184		0.0085	0.0114		-0.0462	0.0213		0.0384	0.028		0.0576	0.0261
	rs926438	1	25753638	T	C	-0.014	0.0086		-0.0223	0.0175		0.0075	0.0209		-0.0207	0.0174		-0.0216	0.0101		-0.0318	0.0192		0.0038	0.0252		-0.01	0.0234
	rs6686366	1	26136452	A	C	0.0041	0.0117		0.0064	0.0243		0.0214	0.0289		-0.0083	0.0254		0.0071	0.0132		-0.0023	0.0262		0.0237	0.032		-0.0026	0.0303
	rs17163588	1	26450009	T	C	-0.0322	0.0123		-0.054	0.0251		-0.0721	0.0322		-0.02	0.0278		-0.0418	0.0135		-0.0506	0.0265		-0.0891	0.0345		-0.026	0.031
	rs2219320	1	26803430	T	C	-0.0021	0.0099		-0.0298	0.0203		-0.0091	0.0239		-0.0092	0.0205		-0.0104	0.0114		-0.0401	0.0221		-0.0216	0.028		0.0026	0.0263
	rs12735646	1	27078366	A	G	-0.009	0.017		-0.0196	0.0336		0.0042	0.0426		0.0109	0.0392		-0.0086	0.0178		-0.0114	0.0342		0.0088	0.0437		0.0187	0.041
	rs17340752	1	29070856	A	G	-0.0006	0.0115		-0.0138	0.0225		-0.0171	0.0286		0.0142	0.0263		0.0027	0.012		-0.0038	0.0232		-0.0084	0.0295		0.011	0.0274
	rs6693012	1	31523976	T	C	0.0097	0.0101		-0.0199	0.02		-0.0047	0.0243		-0.0037	0.0202		0.0071	0.0112		-0.0225	0.0213		0.005	0.0275		0.0007	0.0243
	rs2292989	1	32135773	A	G	0.0003	0.0087		-0.0132	0.0177		0.013	0.0207					-0.0012	0.0103		-0.0221	0.0196		-0.0093	0.0252		-0.011	0.0236
	rs682654	1	32371523	A	C	0.001	0.0107		-0.0024	0.0231		-0.0254	0.0253		-0.0181	0.0199		-0.0005	0.0147		0.008	0.0284		-0.0192	0.0365		0.0066	0.0339
	rs4653017	1	33776728	T	C	0.0093	0.0094		-0.0105	0.0187		0.0025	0.0225		0.0401	0.0193		0.0081	0.0107		-0.0138	0.0202		0.0125	0.0262		0.0579	0.0246
	rs12116935	1	36789546	A	G	-0.0043	0.0101		0.0267	0.0186		0.0268	0.023		-0.0482	0.0204		-0.0054	0.0111		0.0156	0.0196		0.0488	0.0253		-0.055	0.0232
	rs7544462	1	37962756	A	C	-0.0181	0.0181		-0.023	0.0361		0.047	0.0464					-0.0249	0.0186		-0.0201	0.0366		0.04	0.047		-0.102	0.0421
	rs4072980	1	38456106	A	G	-0.0253	0.0087		-0.0151	0.0183		0.0119	0.0208		-0.0359	0.0169		-0.0198	0.0107		-0.0178	0.0208		0.0143	0.0264		-0.0153	0.0243
	rs2275767	1	39945297	T	C	0.0071	0.0087		0.0198	0.0179		0.0432	0.021		0.0038	0.0172		0.0027	0.0105		0.0009	0.02		0.0308	0.026		0.0122	0.0241
	rs12121804	1	40761848	A	G	-0.0102	0.0097		-0.0287	0.02		0.0288	0.0237		-0.0247	0.0196		-0.0071	0.0114		-0.0411	0.0219		0.047	0.0283		-0.0272	0.0264
	rs11207870	1	40789927	T	C	0.0121	0.0106		-0.0066	0.0229		0.0375	0.0252		0.0293	0.0201		0.0086	0.0132		-0.0114	0.0259		0.0157	0.0336		0.0429	0.031
	rs11209363	1	41485077	T	C	-0.0126	0.0124		-0.0241	0.0263		-0.027	0.0285		0.005	0.0225		-0.0219	0.0158		-0.032	0.0304		-0.0578	0.0382		-0.0014	0.0364
	rs6678816	1	41485589	T	G	0.0072	0.0124		0.0368	0.0224		-0.0096	0.0279		0.0068	0.0249		0.008	0.0134		0.0377	0.0233		0.0096	0.0299		0.0092	0.028
	rs349427	1	42245081	T	C	0.009	0.0087		0.0208	0.0177		-0.0429	0.0208		-0.0111	0.0171		0.0044	0.0103		0.0251	0.0196		-0.0333	0.0257		0.0019	0.0237
	rs2786481	1	42341665	T	G	0.0058	0.0125		0.0066	0.0243		0.0193	0.0306		0.0504	0.0286		0.0014	0.0131		0.0114	0.025		0.0076	0.0318		0.0502	0.0298
	rs2297976	1	43415465	T	G	0.0018	0.0108		0.0045	0.0223		-0.0058	0.0261		0.0238	0.0216		0.0018	0.0128		0.0123	0.0246		0.0008	0.0319		0.0126	0.0299
	rs2782641	1	44013355	A	G	0.0176	0.009		0.0164	0.0179		0.0367	0.0215		0.0312	0.0179		0.0113	0.0106		0.0197	0.0195		0.0485	0.0255		0.0134	0.0235
	rs3014238	1	46090214	A	G	-0.0091	0.0083		-0.0084	0.0169		-0.0262	0.0199		-0.0289	0.0165		-0.0066	0.0099		-0.0155	0.0189		-0.0298	0.0244		-0.0297	0.0226
	rs12855	1	51440093	T	C	-0.0071	0.0137		-0.0089	0.0292		-0.0613	0.0342					-0.0191	0.0175		-0.0236	0.0338		-0.078	0.044		0.0148	0.0401
	rs474668	1	51750909	A	G	0.0121	0.0094		0.0136	0.0189		0.0315	0.0221		-0.0028	0.0187		0.0116	0.0109		0.0193	0.0206		0.0294	0.0265		-0.0192	0.025
	rs6672470	1	53085337	T	C	-0.0191	0.0185		0.0053	0.0383		-0.0606	0.048		-0.031	0.0419		-0.0269	0.0212		-0.001	0.0417		-0.0647	0.0527		-0.0368	0.049
	rs17387330	1	54119578	A	G	0.0144	0.01		0.0083	0.0196		0.007	0.0247		0.0333	0.0222		0.026	0.0107		0.0221	0.0205		0.0165	0.0267		0.0557	0.0248
	rs4244644	1	54883163	T	C	-0.0004	0.0084		-0.0166	0.0171		0.0096	0.0201		-0.0065	0.0168		0.0036	0.0099		-0.0191	0.0189		0.0178	0.0244		0.0087	0.0228
	rs6691924	1	54954245	T	C	-0.0237	0.0138		-0.0447	0.0283		-0.0293	0.033		-0.0332	0.0271		-0.0217	0.0163		-0.0449	0.031		-0.0474	0.0402		-0.0262	0.0376
	rs6666716	1	55327492	T	C	0.0041	0.0091		0.0236	0.0191		-0.0199	0.0212		0.0095	0.0176		0.0073	0.0112		0.0179	0.0216		-0.0241	0.0265		-0.0031	0.0255
	rs709397	1	56090323	T	C	0.0152	0.0087		0.0251	0.0178		0.0236	0.0209		0.0014	0.0171		0.0202	0.0104		0.0281	0.0198		0.0298	0.026		0.0088	0.0241
	rs778417	1	56644567	T	C	-0.0082	0.0096		-0.0302	0.0204		0.0039	0.0231		-0.0313	0.0185		-0.0114	0.0121		-0.0368	0.0236		0.0109	0.0303		-0.0472	0.0279
	rs1361823	1	56990399	A	G	0.0134	0.0112		0.0175	0.022		0.0087	0.0277		0.0391	0.0248		0.0134	0.0121		0.0098	0.0232		0.0131	0.0295		0.0366	0.0275
	rs3015321	1	59305996	A	G	0.0048	0.009		-0.0195	0.0185		0.0143	0.0218		-0.0059	0.0182		0.011	0.0106		-0.0033	0.0204		0.0172	0.0266		-0.0093	0.0247
	rs835362	1	59813880	A	G	0.0211	0.0115		0.0499	0.025		0.0162	0.0291		-0.0386	0.0234		0.0236	0.0143		0.0544	0.0289		0.0453	0.0374		-0.0445	0.0352
	rs4072372	1	62505421	A	G	-0.0098	0.0093		-0.0203	0.0192		-0.0005	0.0225		0.01	0.0187		-0.0118	0.0111		-0.0128	0.0214		-0.0216	0.0277		0.0104	0.0256
	rs670318	1	63727542	T	C	-0.0485	0.0266		-0.0696	0.0542		-0.1125	0.0715					-0.0481	0.0268		-0.0696	0.0542		-0.1125	0.0715		0.0709	0.0621
	rs12067831	1	63861013	T	G	0.0048	0.0086		0.0078	0.0181		0.0346	0.0209		-0.0065	0.017		0.0014	0.0105		-0.0038	0.0204		0.0174	0.0264		-0.0169	0.0244
	rs17497947	1	67457199	T	G	0.0177	0.0111		0.0382	0.0222		0.0065	0.0275		0.031	0.0236		0.0166	0.0122		0.0338	0.0235		0.0205	0.0305		0.0337	0.028
	rs344916	1	68142619	A	G	0.0065	0.01		-0.0045	0.0209		0.0046	0.0244		0.0064	0.0203		0.005	0.0121		-0.0123	0.0235		-0.0043	0.0303		0.014	0.0288
	rs11209745	1	71537943	A	G	-0.001	0.0094		0.0312	0.0196		-0.0085	0.0227		-0.0206	0.0184		-0.0024	0.0113		0.0243	0.0221		0.0035	0.0283		-0.0296	0.0258
	rs6691430	1	73115205	A	G	0.0029	0.0092		0.0248	0.0192		-0.0066	0.0224		-0.0014	0.0183		0.0081	0.0114		0.0384	0.0219		-0.0153	0.0283		-0.0105	0.0263
	rs7545219	1	76527518	T	C	-0.0005	0.0095		-0.0275	0.0188		0.0134	0.0232		0.0181	0.0207		-0.0012	0.0104		-0.0332	0.0199		0.026	0.0257		0.0384	0.024
	rs17391694	1	78623626	T	C	0.0263	0.0156		0.0071	0.0315		-0.0098	0.0397					0.0246	0.0158		0.0071	0.0315		-0.0098	0.0397		0.0571	0.0356
	rs7524397	1	84236405	T	C	-0.0124	0.0093		0.0026	0.0186		-0.0097	0.0228		-0.0098	0.02		-0.0121	0.0103		-0.0012	0.0197		-0.0265	0.0255		0.0014	0.0238
	rs12743049	1	85897386	A	G	0.0031	0.0113		-0.0123	0.023		0.0251	0.0274		0.0102	0.0242		0.0047	0.0122		0.0003	0.024		0.0241	0.03		0.001	0.0282
	rs11161635	1	86008940	T	C	0.0018	0.0102		-0.0112	0.0213		-0.0098	0.0241		-0.0004	0.02		0.0108	0.0122		-0.0192	0.0237		0.0215	0.0303		0.0329	0.0282
	rs1842579	1	86289082	T	C	-0.0061	0.0091		-0.0022	0.0181		0.0126	0.0224		-0.0158	0.0195		-0.0091	0.0102		0.008	0.0194		0.0234	0.0251		-0.0432	0.0234
	rs12076366	1	86621453	T	G	0.0003	0.0129		-0.0325	0.0288		-0.0148	0.0302		-0.0047	0.0229		0.0068	0.0177		-0.0201	0.0347		-0.0244	0.0438		-0.0236	0.0406
	rs17363646	1	86823503	A	G	-0.0002	0.0127		-0.0165	0.0254		-0.0042	0.0315		0.0106	0.0279		0.0037	0.0142		-0.002	0.0273		-0.0086	0.0351		0.0149	0.033
	rs548440	1	87312631	T	C	-0.0034	0.0112		-0.0344	0.0227		0.0042	0.0277		0.0017	0.0238		-0.0056	0.0131		-0.0357	0.025		-0.0272	0.0321		-0.0036	0.0302
	rs11590929	1	88214437	A	G	0.0069	0.0091		-0.0026	0.0183		0.0106	0.0226		0.0021	0.0199		0.003	0.0099		-0.0159	0.0193		0.0224	0.0246		-0.0088	0.0228
	rs1002436	1	89146852	A	G	0.0215	0.0085		0.0203	0.0174		0.0271	0.0202		0.0475	0.0166		0.02	0.0103		0.0066	0.0194		0.0091	0.025		0.0562	0.0233
	rs7525985	1	89460948	T	C	0.0206	0.0086		0.0388	0.0177		0.0247	0.0208		0.036	0.0172		0.0152	0.0102		0.0253	0.0197		0.0406	0.0255		0.0343	0.0234
	rs12032393	1	90179532	A	G	-0.0033	0.0115		-0.0203	0.0245		-0.0146	0.0268		-0.023	0.0214		-0.0022	0.0144		-0.0364	0.0279		-0.0171	0.0358		-0.025	0.0332
	rs6662366	1	91230809	A	G	-0.009	0.0093		0.0261	0.0191		0.0018	0.022		-0.0084	0.018		-0.0144	0.0112		0.0274	0.0213		-0.0292	0.0271		-0.0237	0.0253
	rs12125947	1	91990487	T	C	0.0095	0.009		0.0227	0.0178		0.0039	0.0221		0.0028	0.0194		0.0061	0.0099		0.0288	0.019		0.0011	0.0245		-0.0058	0.0227
	rs12076549	1	92201699	A	C	-0.0044	0.0084		-0.0052	0.0172		-0.0348	0.0205		0.035	0.017		-0.0041	0.0099		-0.002	0.0191		-0.0532	0.0248		0.0454	0.0229
	rs284182	1	92228645	A	G	0.0034	0.011		0.0121	0.0234		0.0102	0.0276		0.0301	0.0233		0.0087	0.0128		0.0152	0.026		0.005	0.0333		0.0363	0.0317
	rs2025607	1	92890344	T	C	0.0001	0.0119		0.0165	0.0233		-0.0094	0.0298		-0.0015	0.0272		-0.0009	0.0122		0.0116	0.0237		-0.0148	0.0303		0.0015	0.0281
	rs945631	1	93426167	A	G	0.0389	0.0246		0.0494	0.0481		0.1006	0.0597					0.0402	0.0258		0.0459	0.0498		0.0891	0.0617		0.0587	0.0608
	rs698927	1	93836218	A	C	-0.0013	0.0103		-0.0232	0.0217		-0.0107	0.0245		-0.0102	0.0196		-0.004	0.0132		-0.0265	0.0252		-0.0066	0.0324		0.0232	0.0302
	rs1413227	1	97704898	T	C	0.0058	0.0101		0.025	0.0201		-0.0278	0.0257		-0.0145	0.0239		0.0088	0.0105		0.0283	0.0206		-0.0267	0.0265		-0.019	0.0249
	rs1327589	1	102390702	A	G	-0.0064	0.0085		-0.0003	0.0178		-0.0088	0.0205		-0.0116	0.0171		-0.0138	0.0102		-0.0035	0.0198		-0.0008	0.0252		-0.0417	0.0237
	rs12144747	1	103229485	T	C	-0.014	0.01		0.0015	0.0212		-0.0349	0.0238		-0.0052	0.019		-0.0107	0.0126		0.0161	0.0243		-0.0237	0.0311		-0.0242	0.0287
	rs7517682	1	103519589	A	G	-0.0029	0.0092		-0.0077	0.0182		-0.0155	0.0228		-0.0106	0.0202		-0.0037	0.0101		-0.005	0.0193		-0.0383	0.025		-0.0164	0.0234
	rs12740374	1	109817590	T	G	-0.0179	0.0104		-0.0093	0.0221		-0.0821	0.0272		-0.0184	0.0232		-0.0098	0.0116		-0.0174	0.0237		-0.0799	0.0308		-0.0123	0.0284
	rs12130243	1	113169667	T	G	-0.0174	0.0097		-0.0178	0.0206		0.0085	0.0233		-0.0122	0.0186		-0.0206	0.012		-0.0171	0.0234		0.0129	0.0301		-0.027	0.0277
	rs3767802	1	118042757	A	C	-0.0153	0.009		-0.0295	0.0185		-0.0236	0.0214		0.0044	0.0176		-0.0221	0.0109		-0.0214	0.0207		-0.042	0.0269		0.0049	0.0252
	rs319469	1	118249041	T	C	-0.0235	0.0086		-0.0055	0.0177		-0.0148	0.0207		0.0018	0.0168		-0.0122	0.0103		-0.0044	0.0198		-0.0186	0.0259		0.0309	0.0236
	rs1321666	1	118492052	T	C	-0.0106	0.0082		-0.0171	0.017		0.0231	0.02		-0.0027	0.0164		-0.0046	0.0098		-0.0017	0.019		0.0132	0.0247		-0.0031	0.0229
	rs17038164	1	118862669	T	C	-0.0015	0.0091		-0.0064	0.0193		0.0063	0.0219		0.0146	0.0177		-0.0018	0.0114		-0.0048	0.0222		0.0011	0.0284		0.0513	0.0263
	rs10923724	1	119546842	T	C	0.0176	0.0086		0.0258	0.0178		0.0233	0.0211		0.0296	0.0175		0.0292	0.0103		0.0291	0.0198		0.0502	0.0266		0.0501	0.0247
	rs11576360	1	146740576	A	G	-0.0051	0.011		-0.0038	0.0234		-0.0118	0.0253		-0.008	0.0198		0.0098	0.0154		0.0339	0.0286		0.0306	0.0363		-0.0251	0.0345
	rs2297961	1	147102157	T	C	0.0072	0.0121		0.0079	0.0257		0.0376	0.0274		0.0275	0.0216		-0.0166	0.0167		-0.0262	0.0312		0.0472	0.0392		-0.0192	0.0373
	rs11205303	1	149906413	T	C	0.0112	0.0099		0.0145	0.0194		0.0008	0.0231		0.0151	0.0194		0.0173	0.0114		0.0242	0.021		0.0296	0.0275		0.0073	0.0251
	rs17646887	1	150229450	A	G	-0.0041	0.0265		-0.0199	0.0546		0.0944	0.065					-0.0128	0.0276		-0.0102	0.0566		0.11	0.0683		-0.0386	0.0639
	rs12119250	1	150528885	A	G	0.002	0.0216		0.0531	0.0426		-0.0236	0.0556					0.0048	0.0221		0.0503	0.043		-0.0236	0.0556		0.0164	0.0515
	rs267738	1	150940625	T	G	-0.0107	0.0119		-0.0324	0.0236		-0.0606	0.0287		0.0009	0.0259		-0.0117	0.0126		-0.0334	0.0244		-0.0363	0.031		0.0004	0.029
	rs1722784	1	150961869	A	G	0.012	0.0089		0.0322	0.018		-0.0114	0.0214		0.013	0.0183		0.0113	0.0101		0.0329	0.0194		-0.005	0.0248		-0.0048	0.0232
	rs6684154	1	150981225	A	C													-0.0659	0.0518		0.1476	0.1192		0.0859	0.1358		0.0888	0.1214
	rs11204764	1	151016396	T	C	-0.0044	0.0167		0.0067	0.0382		-0.0156	0.0418		0.0286	0.0335		-0.001	0.0251		0.0157	0.0507		-0.0742	0.062		-0.0265	0.0614
	rs2298265	1	151259043	T	C	-0.0071	0.0132		-0.0018	0.0273		0.0394	0.0318		-0.0116	0.0273		0.0071	0.0155		-0.0037	0.0301		0.0851	0.0371		0.0013	0.0358
	rs11204828	1	151458193	T	C	-0.0135	0.0108		0.0177	0.0234		-0.0237	0.026		-0.0506	0.0212		0.0081	0.014		0.0255	0.0279		-0.0315	0.0345		-0.0347	0.0324
	rs7554707	1	151541715	T	G	0.0032	0.0088		0.0029	0.0184		-0.0036	0.0211		0.0007	0.0173		-0.0011	0.0108		0.0083	0.0208		-0.032	0.0269		0.0098	0.025
	rs1781419	1	151747799	A	G	-0.0132	0.0088		-0.0072	0.018		-0.0524	0.021		-0.0185	0.0174		-0.0056	0.0105		0.0024	0.02		-0.0532	0.0257		0.0236	0.0241
	rs3811418	1	151805049	A	G	0.0142	0.0121		0.0079	0.0256		-0.0068	0.0288		0.003	0.0229		0.0204	0.0149		0.0009	0.0288		-0.0145	0.0374		-0.0033	0.0342
	rs9426902	1	153718746	A	G	-0.0014	0.0084		-0.0214	0.0173		0.0326	0.0201		0.0117	0.0166		-0.0103	0.0101		-0.0284	0.0194		0.0143	0.025		0.013	0.0232
	rs962242	1	154592140	T	C	0.0052	0.0108		0.0228	0.0222		0.0225	0.0261		-0.0432	0.0221		0.007	0.0121		0.0293	0.0239		0.0289	0.0302		-0.0148	0.0278
	rs905938	1	154991389	T	C	-0.0158	0.0103		-0.0206	0.0203		-0.0188	0.0253		-0.0153	0.0224		-0.0167	0.0113		-0.0168	0.0215		-0.0025	0.0277		-0.0293	0.0259
	rs2072499	1	156169610	A	G	0.0552	0.0089		0.0575	0.018		0.0648	0.0218		0.0703	0.0185		0.0587	0.0103		0.0651	0.0197		0.0583	0.0255		0.0982	0.0238
	rs1342442	1	156466699	A	G	-0.0079	0.009		-0.0214	0.0183		-0.0089	0.0215		-0.0264	0.0179		-0.0067	0.0108		-0.0346	0.0204		-0.0255	0.0264		-0.0282	0.0247
	rs1572416	1	156952054	A	C	0.0127	0.01		0.0175	0.0209		0.0129	0.0235		0.0191	0.0186		0.0272	0.013		0.0137	0.0244		0.0196	0.0317		0.0667	0.029
	rs12744299	1	160392154	A	G	-0.0099	0.0096		-0.0195	0.0191		-0.0023	0.0238		-0.0064	0.0207		-0.0184	0.0108		-0.0299	0.0205		0.0078	0.0268		-0.0085	0.0247
	rs7542129	1	162651955	T	C	0.0164	0.0126		0.0105	0.0279		0.0481	0.0301		-0.0007	0.0229		0.0211	0.0176		0.0106	0.0343		0.0199	0.0432		-0.0192	0.0401
	rs285446	1	165513439	A	C	0.0096	0.0233		-0.1191	0.054		0.0124	0.0628					0.0025	0.0297		-0.09	0.0632		0.0798	0.0723		0.1482	0.0675
	rs4147594	1	165600606	T	C	-0.005	0.0088		-0.0039	0.0176		-0.0087	0.0211		0.0024	0.0181		-0.0047	0.0101		-0.0071	0.0191		-0.0149	0.0248		0.0051	0.0232
	rs4657698	1	167679398	T	C	0.0155	0.0201		-0.0145	0.0425		0.0894	0.0504		0.0719	0.0446		0.0025	0.0224		-0.03	0.045		0.0828	0.0577		0.0355	0.0542
	rs12119027	1	170052743	A	G	-0.0247	0.0158		-0.0175	0.0311		-0.0101	0.0396		-0.0216	0.0368		-0.0203	0.0168		-0.0213	0.0322		-0.0083	0.0412		-0.0066	0.0392
	rs16863369	1	170452449	T	G	0.0129	0.012		0.0114	0.025		0.0188	0.0287		0.0307	0.0242		0.0182	0.0148		-0.0028	0.0288		0.033	0.0361		0.0539	0.0341
	rs10919470	1	170762680	A	G	-0.0064	0.0089		-0.0462	0.0185		0.0067	0.0213		-0.0024	0.0174		-0.0142	0.0108		-0.0485	0.0208		-0.0259	0.0269		-0.0176	0.0248
	rs16864515	1	171435542	A	C	0.041	0.0144		0.0273	0.0298		0.0388	0.0352		-0.0011	0.0297		0.0609	0.0164		0.0355	0.0319		0.09	0.0406		-0.0109	0.0394
	rs12075079	1	172219995	A	G	0.0013	0.0102		0.0106	0.021		0.0036	0.0242		-0.006	0.0199		0.0053	0.012		-0.0069	0.023		0.0308	0.0296		-0.001	0.0275
	rs2255707	1	172254777	A	G	-0.0095	0.0198		0.0737	0.0417		0.0097	0.049		-0.0132	0.0398		0.0034	0.026		0.1128	0.0498		0.019	0.0652		0.0276	0.0638
	rs17369123	1	172355841	T	C	-0.0015	0.0119		0.0083	0.0239		-0.0079	0.0304		-0.0055	0.0275		-0.0063	0.0126		0.0161	0.0248		-0.0095	0.0319		0.0057	0.0295
	rs6691053	1	173868955	T	C	-0.0008	0.0098		-0.0099	0.0208		-0.034	0.0235		0.0163	0.0189		0.0114	0.0123		-0.0123	0.024		-0.0353	0.0306		0.0769	0.0278
	rs6690229	1	175086461	A	G	0.0099	0.0088		0.017	0.0179		0.0244	0.0209		-0.0017	0.0171		0.0042	0.0103		0.014	0.0197		0.02	0.0257		-0.0082	0.0235
	rs17303987	1	175334684	A	G	-0.0015	0.0257		-0.0053	0.0529		0.0305	0.0685					0.0025	0.0259		-0.0053	0.0529		0.0305	0.0685		-0.0547	0.0633
	rs12028567	1	176378828	T	C	0.0129	0.0088		0.0151	0.0174		0.0107	0.0202		0.008	0.017		0.013	0.0105		0.0155	0.0192		0.0076	0.0247		-0.0012	0.0231
	rs1014719	1	176802766	T	G	-0.0001	0.0087		0.0046	0.0176		-0.0208	0.0208		0.0219	0.0175		0.0052	0.0102		0.0163	0.0194		-0.0107	0.0251		0.0205	0.0233
	rs12094387	1	176819875	T	C	0.0102	0.0108		0.0121	0.0219		-0.004	0.0264		0.0242	0.0226		0.0067	0.0124		0.0122	0.0238		0.0237	0.0306		0.0003	0.0281
	rs1118030	1	177695777	A	G	0.0137	0.0115		0.0049	0.0254		0.0195	0.0265		0.03	0.0207		0.0151	0.0162		0.0214	0.0314		0.0442	0.039		0.0251	0.0372
	rs11583320	1	178042145	T	C	-0.0041	0.011		0.0045	0.0224		-0.0064	0.0274		0.0128	0.0234		-0.0048	0.0127		0.0015	0.0244		-0.0358	0.0311		0.0096	0.0291
	rs410589	1	179232077	A	G	-0.0015	0.0095		0.0101	0.0186		-0.0351	0.0216		-0.0228	0.018		0.0027	0.0113		0.0082	0.0205		-0.0369	0.0265		-0.0171	0.0247
	rs4652527	1	180725342	A	G	0.0034	0.0088		-0.0173	0.0179		0.0222	0.0214		0.0089	0.0182		0.002	0.0102		-0.0134	0.0195		0.0164	0.0254		0.0161	0.0236
	rs3795503	1	180905694	T	C	-0.0031	0.0093		-0.0054	0.0192		0.0016	0.0224		-0.008	0.0185		-0.015	0.011		-0.0035	0.0213		-0.0464	0.0277		-0.0073	0.0258
	rs10797829	1	183033228	A	G	-0.0276	0.0083		-0.0182	0.0168		-0.0268	0.0199		-0.0509	0.0165		-0.0246	0.0098		-0.0172	0.0186		-0.0295	0.0242		-0.0611	0.0224
	rs10797923	1	183901966	T	C	0.01	0.0097		-0.0127	0.0191		0.0039	0.0239		0.0276	0.0205		0.0164	0.0109		-0.0062	0.0205		0	0.0269		0.0583	0.0249
	rs2986559	1	183949180	A	G	0.0102	0.0103		0.0293	0.0218		0.026	0.0248		-0.0264	0.0201		0.0126	0.013		0.0269	0.0252		0.0623	0.0322		-0.0303	0.0304
	rs3814333	1	184007119	T	C	-0.0006	0.0089		0.0111	0.0182		0.0147	0.0211		0.0008	0.0172		-0.0042	0.0107		0.0027	0.0204		0.0292	0.0263		-0.0004	0.0243
	rs1938376	1	198151143	A	G	-0.0048	0.0137		-0.0113	0.0296		-0.081	0.0318		0.0067	0.026		-0.0336	0.0175		-0.0224	0.0346		-0.111	0.0423		-0.034	0.0411
	rs6669877	1	199328001	T	C	0.0096	0.0095		-0.0005	0.0198		0.0143	0.0233		0.0194	0.0193		0.0095	0.0114		0.0122	0.022		0.0203	0.0285		0.0243	0.0264
	rs7528943	1	199797615	T	C	0.0029	0.0091		0.0221	0.0184		-0.0303	0.0222		-0.006	0.019		0.0063	0.0105		0.0172	0.02		-0.0239	0.0259		0.0023	0.0243
	rs2737662	1	200055867	T	G	-0.0113	0.0084		0.0338	0.017		-0.0281	0.0206		-0.0234	0.017		-0.0032	0.0101		0.0286	0.0188		-0.0213	0.0256		-0.0159	0.0237
	rs2245987	1	200146928	T	C	0.0105	0.0089		0.0215	0.019		0.0146	0.0217		0.0151	0.0176		0.0078	0.0108		0.0176	0.0215		0.0045	0.0275		0.018	0.0253
	rs7354862	1	200265345	T	C	-0.0059	0.0088		0.0317	0.0184		-0.0009	0.0214		-0.0187	0.0175		0.0002	0.0107		0.0388	0.0207		0.0232	0.0266		0.0002	0.0246
	rs2809346	1	200596217	T	C	0.0006	0.0086		-0.0159	0.0175		-0.0055	0.021		-0.011	0.0171		-0.002	0.01		-0.0265	0.0192		-0.0302	0.0255		-0.0229	0.023
	rs239980	1	201722102	T	C	0.0163	0.0113		0.0654	0.0238		-0.0438	0.0276		-0.0021	0.023		0.0336	0.0135		0.0846	0.0265		-0.009	0.0338		0.0188	0.0317
	rs4951022	1	203784993	T	C	0.0016	0.009		-0.004	0.0188		0.0195	0.0215		0.0183	0.0177		-0.0078	0.011		-0.0056	0.0214		0.0333	0.0271		-0.021	0.0254
	rs7540438	1	204279027	T	C	-0.0076	0.0104		0.0327	0.0218		0.0212	0.0243		-0.0255	0.0192		-0.0013	0.0135		0.0381	0.0255		0.01	0.0328		-0.0219	0.0305
	rs823114	1	205719532	A	G	-0.0007	0.0084		0.0046	0.0173		-0.0001	0.0204		0.0049	0.0167		0.0017	0.0101		0.0183	0.0193		0.007	0.0254		-0.0062	0.0233
	rs1044145	1	207217359	T	C	-0.0156	0.009		-0.0041	0.018		-0.0136	0.0216		-0.0153	0.0183		-0.0158	0.0104		0.0016	0.0197		-0.0133	0.0253		-0.0083	0.0238
	rs4844620	1	207980901	A	G	0.0032	0.0116		-0.0045	0.0227		0.0139	0.0288		-0.0038	0.0267		0.0001	0.0121		-0.0101	0.0235		0.0102	0.03		-0.0097	0.028
	rs11808690	1	209891450	T	G	-0.0052	0.0107		-0.0162	0.022		-0.0005	0.0261		0.0047	0.0218		-0.0085	0.0125		-0.0139	0.0243		0.0016	0.0313		-0.0048	0.029
	rs2970592	1	212220847	A	G	-0.0056	0.0083		0.0028	0.0172		0.0061	0.02		0.0066	0.0164		-0.0048	0.01		0.0062	0.0192		0.0225	0.0248		-0.0145	0.023
	rs4951440	1	212339800	T	C	0.0014	0.009		0.0181	0.0179		0.0246	0.0224		-0.0288	0.0193		-0.001	0.0101		0.0102	0.0192		0.0187	0.0252		-0.0293	0.0233
	rs351385	1	212421629	A	G	0.0031	0.0087		0.0138	0.0177		0.0236	0.0207		-0.0035	0.0174		0.0056	0.0103		0.0123	0.0196		0.0045	0.0253		0.0309	0.0238
	rs7540350	1	213205898	T	C	0.0004	0.0088		0.0001	0.0179		-0.0246	0.0213		0.0003	0.017		-0.0044	0.0104		0.0023	0.0197		-0.0271	0.0263		-0.0017	0.023
	rs6540832	1	214627139	A	G	-0.0057	0.0086		-0.0161	0.0178		-0.0305	0.0208		0.026	0.0171		-0.0039	0.0104		-0.0198	0.0199		-0.0241	0.026		0.0439	0.024
	rs10864136	1	215038587	A	G	0.0054	0.0091		0.0266	0.0184		0.0369	0.0216		-0.0061	0.018		0.0189	0.0109		0.0305	0.0203		0.0687	0.026		0.0155	0.0242
	rs10779651	1	215345938	T	C	0.0024	0.0092		-0.0363	0.0191		0.0084	0.022		-0.0167	0.018		0.0014	0.0113		-0.0293	0.0216		0.0121	0.0278		-0.016	0.0257
	rs6683674	1	217685198	A	G	-0.0582	0.0442		-0.0163	0.0974		-0.0737	0.135					-0.119	0.0524		0.0009	0.1006		-0.0737	0.135		-0.0577	0.1301
	rs1397180	1	218021662	A	G	0.002	0.0091		-0.0316	0.018		0.0082	0.0221		0.0449	0.0192		0.0036	0.0102		-0.0195	0.0194		0.0133	0.0251		0.0552	0.0235
	rs6658835	1	218520995	A	G	-0.0096	0.0091		-0.0121	0.0191		0.0449	0.0221		-0.0067	0.0178		-0.0137	0.0112		-0.017	0.0217		0.0499	0.0281		-0.0294	0.0257
	rs991967	1	218615451	A	C	-0.0148	0.0092		-0.0201	0.0191		0.033	0.0223		-0.0107	0.0183		-0.0171	0.0112		-0.0346	0.0216		0.0576	0.0278		-0.0186	0.0257
	rs17571367	1	218884573	T	C	-0.0046	0.0218		0.0056	0.0447		-0.0238	0.059					-0.004	0.0226		-0.0076	0.0459		-0.0364	0.0612		-0.0224	0.0531
	rs2378017	1	218963142	A	G	0.0028	0.0097		-0.0195	0.0197		0.0032	0.0237		0.0133	0.0199		0.0058	0.0107		-0.0127	0.0208		0.0007	0.0265		0.0156	0.0237
	rs11118178	1	219104226	T	C	-0.013	0.0108		-0.025	0.0231		-0.0151	0.0259		-0.0264	0.0204		-0.0122	0.0137		-0.0308	0.0268		-0.0328	0.0349		-0.0183	0.032
	rs17526679	1	219554317	A	G	0.0093	0.0134		0.0246	0.0274		0.0238	0.0325		0.0065	0.0279		-0.0027	0.0153		0.0131	0.0297		0.0224	0.0373		-0.0012	0.0351
	rs10746387	1	219787214	A	G	0.0067	0.0084		0.0358	0.0174		-0.0238	0.0204		0.004	0.0168		-0.0067	0.0101		0.0218	0.0193		-0.0497	0.0252		-0.0112	0.0235
	rs17551179	1	219969217	T	C	0.0032	0.0105		0.0089	0.0215		0.0035	0.0257		-0.0158	0.0217		-0.003	0.0123		-0.0015	0.0237		0.0447	0.0304		-0.0215	0.0285
	rs2807848	1	221010513	T	G	-0.0132	0.0092		-0.0341	0.0185		-0.0079	0.0227		-0.0126	0.0193		-0.0195	0.0106		-0.0363	0.0201		-0.0082	0.0262		-0.0121	0.0242
	rs4595370	1	221298122	A	G	-0.0113	0.0087		0.0009	0.0182		-0.0083	0.0211		-0.0185	0.0172		-0.0175	0.0108		0.0068	0.0206		-0.0194	0.0268		-0.0501	0.0251
	rs10863632	1	221696457	A	G	0.0027	0.0098		0.0162	0.0196		0.0067	0.0242		-0.0123	0.0209		0.0073	0.0108		0.0188	0.0207		0.0112	0.0267		-0.0003	0.0244
	rs10916617	1	224637070	T	C	0.0149	0.0112		-0.0006	0.022		-0.0128	0.0283		0.0589	0.0256		0.0182	0.0119		0.0031	0.0229		-0.0189	0.0297		0.0695	0.0275
	rs2615075	1	225934295	A	G	-0.0005	0.0087		0.0042	0.0177		-0.0147	0.0211		-0.0199	0.0177		-0.006	0.0103		-0.01	0.0195		-0.0192	0.0257		-0.04	0.0243
	rs2802267	1	227078955	T	C	0.0082	0.0098		0.0277	0.0204		0.0159	0.0237		0.0091	0.0195		0.0136	0.0118		0.0289	0.0229		0.0252	0.0295		-0.0035	0.0276
	rs12081061	1	227525760	A	G	-0.0038	0.009		0.0194	0.0191		-0.0421	0.0216		0.0002	0.0177		0.0117	0.0111		0.0334	0.0217		-0.0571	0.0275		0.0269	0.0258
	rs12120182	1	227814332	A	G	-0.0188	0.011		-0.0025	0.0223		-0.0048	0.0273		-0.0474	0.024		-0.0092	0.0125		0.0057	0.0241		0.0067	0.0306		-0.0212	0.0287
	rs3820623	1	228107262	A	G	0.0094	0.0099		0.0014	0.0209		0.0197	0.0237		0.0135	0.0192		0.012	0.0125		0.0057	0.0239		-0.0113	0.0307		0.0156	0.0286
	rs11585206	1	228824848	T	C	-0.0157	0.0123		0.0142	0.0236		-0.0112	0.0298		-0.0046	0.0273		-0.0121	0.0132		0.0232	0.0246		-0.0085	0.0322		-0.0072	0.0303
	rs11122624	1	231067236	T	C	0.0004	0.0084		0.01	0.017		-0.0206	0.0201		0.0157	0.0169		-0.0058	0.0099		0.0105	0.0187		-0.0238	0.0244		0.0192	0.0228
	rs7541554	1	234763265	A	G	-0.0032	0.0091		0.0005	0.0186		0.0005	0.022		-0.0137	0.0183		-0.0004	0.0107		0.0028	0.0204		0.0207	0.0264		0.0001	0.0246
	rs946027	1	235346286	T	C	0.0187	0.009		0.0229	0.0179		0.0346	0.0216		-0.0096	0.0183		0.0096	0.0103		0.0104	0.0194		0.0311	0.0259		-0.0325	0.024
	rs10926168	1	240376531	A	G	-0.002	0.009		-0.0137	0.0179		-0.0225	0.0221		0.0005	0.0195		-0.0028	0.01		-0.0013	0.0191		-0.0112	0.0248		0.0025	0.0231
	rs4658574	1	243650716	T	C	-0.0018	0.0099		-0.0332	0.0206		0.0034	0.0237		0.0141	0.0192		-0.0147	0.0119		-0.0386	0.0229		0.0207	0.0303		0.0191	0.0279
	rs10205435	2	230442	T	C	0.0049	0.0093		0.0247	0.0187		-0.0082	0.0224		0.0091	0.0191		0.0034	0.0108		0.027	0.0206		-0.0067	0.0267		0.0036	0.0253
	rs13405352	2	1518726	T	C	0.0047	0.0109		-0.0236	0.0229		0.0206	0.0261		0.0188	0.0218		0.0078	0.0133		-0.0353	0.0258		0.0159	0.0327		0.0609	0.0315
	rs17038954	2	1645673	T	C	0.014	0.0178		0.0743	0.0372		0.0068	0.0466		-0.0381	0.0416		0.0182	0.0205		0.0667	0.0402		0.0312	0.0489		-0.0388	0.0483
	rs736870	2	1748702	T	C	-0.018	0.0092		-0.0025	0.0193		-0.0079	0.0221		-0.0324	0.0179		-0.0145	0.0115		0.0001	0.0221		-0.0055	0.0283		-0.0459	0.0263
	rs10206204	2	5825923	T	G	0.001	0.0093		0.0355	0.0185		-0.0402	0.0231		0.0103	0.0206		0.0071	0.0101		0.0492	0.0195		-0.0352	0.0253		0.0169	0.0235
	rs3922853	2	5830599	A	C	0.0379	0.0117		0.047	0.0233		0.0285	0.0293		0.0225	0.0263		0.0381	0.0133		0.0465	0.0252		0.043	0.0329		0.0462	0.0318
	rs12623864	2	6421045	A	G	-0.0114	0.0086		-0.0243	0.0173		-0.0007	0.0204		-0.0179	0.0171		-0.0036	0.0102		-0.0215	0.0191		0.004	0.0249		0.0107	0.0234
	rs12475630	2	9634381	T	C	-0.0007	0.0103		0.0345	0.0198		0.032	0.025		-0.0232	0.0231		-0.0039	0.0109		0.0281	0.0206		0.0342	0.0262		-0.019	0.0244
	rs3885668	2	10178479	T	C	0.0024	0.009		-0.0055	0.018		0.026	0.0219		-0.0059	0.0185		-0.0032	0.0102		-0.0176	0.0195		0.0142	0.0253		-0.0182	0.0233
	rs1686497	2	10961184	A	G	-0.0152	0.0088		-0.0302	0.0181		-0.0234	0.0212		0.0044	0.0178		-0.0163	0.0106		-0.0177	0.0201		-0.0333	0.026		0.0107	0.0246
	rs6705170	2	11502656	A	G	-0.0072	0.0083		-0.0306	0.0171		0.01	0.02		0.0095	0.0165		-0.0123	0.0101		-0.0352	0.0192		0.0096	0.0248		0.003	0.0231
	rs2304402	2	11774324	A	G	0.0078	0.0086		0.0248	0.0174		0.0074	0.0205		0.025	0.0172		0.0064	0.0102		0.036	0.0192		0.0044	0.0251		0.0142	0.0234
	rs6432244	2	12129329	T	C	0.004	0.0096		0.0121	0.0182		-0.0378	0.0218		0.0102	0.0184		0.0155	0.0114		0.0248	0.0199		-0.0553	0.0257		0.0276	0.0241
	rs11685493	2	16003716	A	G	-0.006	0.009		-0.0072	0.0181		-0.0136	0.0216		-0.0023	0.0184		-0.0088	0.0102		-0.0058	0.0195		-0.0225	0.0252		0.0055	0.0236
	rs6735681	2	16123173	T	C	0.0061	0.0114		0.0207	0.0262		-0.0037	0.0274		0.048	0.021		0.0047	0.0163		0.0557	0.0326		-0.0247	0.0416		0.0548	0.0389
	rs300152	2	17986683	T	G	-0.0071	0.0105		-0.0084	0.0214		-0.0508	0.0263		-0.0425	0.0222		-0.0066	0.0122		-0.0053	0.0235		-0.0604	0.0308		-0.0387	0.0283
	rs3761715	2	18583011	T	C	-0.0185	0.0097		-0.0442	0.0206		-0.0025	0.0235		-0.0134	0.0187		-0.0316	0.0126		-0.0644	0.0241		-0.0159	0.0315		-0.0438	0.029
	rs9677265	2	18695331	A	G	-0.0059	0.0093		0.0072	0.0186		0.0127	0.0226		0.0021	0.0196		-0.0004	0.0105		0.0112	0.02		-0.0006	0.026		0.0044	0.0244
	rs13398721	2	19629304	T	C	0.0002	0.0109		-0.0249	0.0237		0.0249	0.0269		-0.0011	0.0209		-0.0126	0.0145		-0.0187	0.0281		0.0563	0.0371		-0.0387	0.0335
	rs6732272	2	20042817	T	C	-0.0008	0.0085		0.0021	0.0173		0.001	0.0204		0.0099	0.0171		-0.0018	0.01		0.0031	0.0191		0.0043	0.0247		0.0105	0.023
	rs3731667	2	20205197	A	C	0.0101	0.0121		0.0224	0.0257		0.013	0.0287		-0.0243	0.0245		0.0129	0.0141		0.0205	0.0286		0.0116	0.0351		-0.0042	0.0335
	rs12233028	2	20270146	A	G	0.0056	0.0114		0.0131	0.0246		0.0225	0.026		0.0346	0.0204		0.009	0.0156		0.0174	0.0303		0.0364	0.0376		0.0643	0.0355
	rs10179429	2	20524350	T	C	-0.0162	0.0252		0.01	0.0531		0.0127	0.065		-0.0198	0.0583		-0.0313	0.0277		-0.0218	0.0565		0.0292	0.0691		-0.0392	0.0658
	rs10495709	2	20928042	T	C	0.0027	0.0089		0.0248	0.0196		0.0418	0.0225		-0.0212	0.0186		-0.0023	0.0104		0.0338	0.0219		0.0517	0.0282		-0.0364	0.0267
	rs13386930	2	23871024	A	G	-0.0092	0.0129		-0.0137	0.027		-0.0477	0.032		0.0016	0.0258		0.0034	0.0151		-0.0029	0.0298		-0.0147	0.0387		0.0169	0.0352
	rs925229	2	24234440	A	G	-0.018	0.0086		-0.0159	0.0173		0.0004	0.0208		-0.0109	0.0179		-0.0079	0.0099		-0.0031	0.0189		0.0034	0.0243		-0.0016	0.023
	rs6737037	2	24530308	A	G	0.0153	0.0148		0.015	0.0315		-0.0086	0.0364		0.0248	0.0303		0.0113	0.0186		0.0176	0.0367		0.0021	0.0459		0.0482	0.0439
	rs12713362	2	24875110	A	C	-0.0001	0.0093		0.017	0.0187		-0.0016	0.0228		-0.0182	0.0196		-0.0013	0.0106		0.0117	0.0203		0.0025	0.0263		-0.0408	0.0244
	rs2289195	2	25463483	A	G	-0.0096	0.009		-0.0123	0.0179		0.0049	0.0218		0.005	0.0176		-0.0119	0.0107		-0.0075	0.0197		0.006	0.0264		0.0128	0.023
	rs1260326	2	27730940	T	C	0.0061	0.0093		-0.0134	0.019		0.0122	0.022		0.0208	0.0175		0.0061	0.0112		-0.0126	0.021		0.02	0.0276		0.0125	0.0242
	rs6705961	2	28325201	T	C	-0.0025	0.0088		0.0131	0.018		-0.0184	0.0211		-0.0052	0.017		-0.0074	0.0106		0.0211	0.02		-0.0233	0.0263		0.0137	0.0234
	rs4666070	2	28624833	A	G	0.0066	0.0091		0.0067	0.0184		0.0304	0.022		-0.0052	0.0179		0.0002	0.0107		-0.005	0.0202		0.0367	0.0265		-0.0339	0.0232
	rs17323225	2	31593265	T	C				-0.003	0.0628		0.0461	0.0791					0.0177	0.0336		-0.0053	0.0643		0.0391	0.0819		0.014	0.0694
	rs206834	2	31709417	T	G	-0.0136	0.0107		0.0022	0.0219		-0.0151	0.0257		0.0091	0.0209		-0.0155	0.0129		-0.0075	0.0245		-0.0378	0.0313		-0.0098	0.0278
	rs17428810	2	32736043	T	C	-0.0001	0.0094		0.0008	0.0189		0.0022	0.022		0.0245	0.0178		-0.0183	0.0114		-0.0091	0.0213		-0.0567	0.0279		0.015	0.0256
	rs3769573	2	32981965	T	C	0.0026	0.0084		-0.0001	0.0179		-0.0052	0.0209		-0.0186	0.0169		-0.0028	0.0099		-0.0041	0.0201		0.0284	0.0261		-0.04	0.0232
	rs2008845	2	33263907	T	G	0.0104	0.01		0.0073	0.0216		0.0244	0.0285		-0.0152	0.024		0.0109	0.0107		0.0098	0.0228		0.0329	0.0309		-0.0113	0.0263
	rs1545552	2	33360338	A	G	0.0033	0.0107		0.0129	0.0212		-0.0155	0.0267		0.0261	0.0228		0.0049	0.0116		0.0264	0.0223		-0.0272	0.0287		0.0231	0.0251
	rs6743685	2	33389595	A	C	-0.0104	0.0093		0.0271	0.0178		0.0033	0.0208		-0.039	0.0165		-0.0178	0.0117		0.014	0.02		-0.0252	0.026		-0.0443	0.0227
	rs877672	2	33501627	A	C	0.0012	0.0091		0.0205	0.018		-0.0127	0.022		-0.009	0.0182		0.0064	0.0105		0.0339	0.0197		-0.0123	0.0258		-0.0037	0.0228
	rs11694765	2	33504308	T	C	0	0.0291		-0.0552	0.0612								-0.0016	0.0301		-0.0552	0.0612		-0.0447	0.0746		-0.081	0.064
	rs4627543	2	33815948	T	C	-0.0076	0.0109		0.0129	0.0222		-0.021	0.0271		-0.0103	0.0221		-0.0106	0.0128		-0.0015	0.0244		-0.0247	0.0319		-0.044	0.0281
	rs1357664	2	36174035	A	C	-0.0152	0.0089		-0.0138	0.0183		-0.026	0.0208		-0.0125	0.0172		-0.0149	0.0108		-0.0091	0.0205		-0.0452	0.0255		-0.0262	0.0236
	rs711245	2	36768875	A	G	0.006	0.0094		-0.0026	0.0189		0.0411	0.0225		0.0112	0.0184		0.0031	0.0114		0.0052	0.0213		0.0361	0.0277		-0.0149	0.0249
	rs2058717	2	37649362	A	G	0.0117	0.0107		0.0038	0.023		0.0258	0.0254		0.0039	0.0195		0.0044	0.0144		0.0141	0.0277		0.0113	0.0359		-0.0203	0.0309
	rs9973704	2	37999909	A	G	-0.0169	0.014		0.023	0.0279		-0.0265	0.0377					0.0028	0.0154		0.0318	0.0297		-0.0236	0.0411		-0.0142	0.0356
	rs13002603	2	38005260	A	G	-0.0065	0.0119		0.0098	0.0258		0.0239	0.028		-0.0004	0.0212		0.0079	0.0161		0.0138	0.0308		0.0132	0.0396		0.012	0.0355
	rs6706045	2	38115194	T	C	-0.0164	0.0092		-0.0042	0.0185		-0.0801	0.0221		-0.011	0.0179		-0.0139	0.011		-0.0064	0.0205		-0.0854	0.0269		0.0159	0.0238
	rs6745929	2	38553453	T	C	0.0009	0.0098		0.0227	0.0197		-0.051	0.0239		0.0213	0.0194		-0.0006	0.0116		0.0138	0.0218		-0.0462	0.0288		0.0108	0.0252
	rs9309037	2	39556784	T	C	0.0075	0.0111		0.024	0.0234		-0.0106	0.0266		0.0005	0.0206		0.0066	0.0144		0.0002	0.0275		0.0066	0.036		-0.0029	0.0312
	rs11675643	2	40854895	T	G	-0.0049	0.0088		0.0253	0.0177		0.0483	0.0209		-0.0487	0.0169		-0.0006	0.0106		0.0249	0.0196		0.042	0.0258		-0.053	0.023
	rs6728179	2	42182063	T	C	-0.0009	0.0098		0.0398	0.021		-0.0229	0.0238		0.0036	0.0185		-0.0054	0.0126		0.0425	0.0244		-0.0422	0.0317		-0.0139	0.0278
	rs222486	2	42649664	T	C	-0.0084	0.0129		0.0089	0.0267		-0.0131	0.0312		-0.017	0.0253		-0.0133	0.0161		0.0264	0.0304		-0.0125	0.0389		-0.0141	0.035
	rs2004578	2	43146858	A	C	0.0013	0.0087		-0.0135	0.0178		0.0211	0.0212					0.0145	0.0106		-0.0006	0.02		0.0418	0.0265		0.0322	0.0231
	rs4952672	2	43422557	A	G	-0.0091	0.0091		0.0029	0.0181		-0.0293	0.022		-0.025	0.0181		-0.0045	0.0106		0.0083	0.0199		-0.0196	0.0262		-0.0121	0.023
	rs6726917	2	43753913	A	C	0.0343	0.0153		0.0326	0.031		0.0498	0.0393		0.0082	0.0331		0.0287	0.0177		0.0158	0.034		0.0582	0.044		-0.001	0.0385
	rs6712748	2	43880489	A	G	0.0239	0.0115		0.048	0.0236		-0.0033	0.028		0.0345	0.0231		0.0338	0.0137		0.0494	0.0264		-0.0038	0.0336		0.0341	0.0301
	rs12465669	2	43935446	A	G	-0.0095	0.0156		-0.0234	0.0309		0.0197	0.0388		0.0155	0.0339		-0.0137	0.0172		-0.0297	0.0329		0.028	0.0413		0.002	0.0375
	rs7602070	2	44388614	A	G	-0.0172	0.0109		-0.0393	0.0221		-0.0561	0.0263		0.0002	0.0209		-0.0158	0.0133		-0.0442	0.0246		-0.0607	0.0325		-0.0138	0.0287
	rs6731122	2	45699992	A	C	0.0024	0.013		0.0158	0.0281		-0.003	0.0316		-0.0157	0.0254		0.0014	0.0178		0.0094	0.0342		0.0152	0.0424		-0.024	0.0414
	rs12999972	2	46174418	T	C	0.0118	0.0092		0.0127	0.0188		-0.0104	0.0221		0.0058	0.0183		0.02	0.0107		0.0222	0.0206		0.0183	0.0267		0.003	0.025
	rs10211665	2	46526096	T	C	0.0018	0.0092		0.0445	0.0193		-0.0291	0.0224		-0.0086	0.0195		0.0017	0.0105		0.0486	0.0212		-0.0198	0.0256		-0.0104	0.0239
	rs12474201	2	46921285	A	G	0.0011	0.0095		0.0064	0.0189		0.0012	0.0233		0.013	0.0201		-0.0026	0.0107		0.008	0.0202		-0.0143	0.0266		0.0104	0.0245
	rs9973596	2	47298103	T	C	-0.0263	0.012		-0.0082	0.0236		-0.0049	0.0295		-0.0445	0.0266		-0.0267	0.013		-0.0163	0.0248		-0.001	0.0318		-0.0448	0.0299
	rs12328732	2	54724992	T	C	-0.0031	0.017		-0.02	0.0402		0.0077	0.0411		0.0187	0.0297		-0.0064	0.0279		0.0094	0.0563		-0.0158	0.0735		0.1338	0.0622
	rs2567842	2	54941951	A	G	0.0082	0.0084		-0.0041	0.0173		-0.0143	0.0206		0.0095	0.0172		0.0072	0.0099		0.0006	0.019		-0.0207	0.0247		0.0028	0.023
	rs11674193	2	55062336	T	C	0.0154	0.0261		0.0997	0.0517		0.0539	0.0683					0.0154	0.0261		0.0997	0.0517		0.0539	0.0683		0.0078	0.0639
	rs2116491	2	55074978	A	G	-0.0019	0.0157		-0.0049	0.0337		0.0254	0.0384		0.0003	0.0305		-0.002	0.0191		0.0008	0.0382		-0.0004	0.0495		0.017	0.0447
	rs12464196	2	55312854	T	C	-0.019	0.0389		-0.1104	0.0868		0.0354	0.1041					-0.0182	0.0412		-0.0324	0.0932		0.0435	0.1094		-0.1186	0.0973
	rs7558687	2	55560347	A	C	0.0027	0.009		0.0032	0.0186		0.0251	0.0213		0.0148	0.0174		0.0072	0.011		0.0176	0.0209		0.0417	0.0267		0.0076	0.0252
	rs17369434	2	56004396	A	G	-0.0106	0.0179		-0.0905	0.0353		-0.0958	0.0454		-0.0336	0.0404		-0.0082	0.0187		-0.0805	0.0363		-0.1091	0.0476		-0.0319	0.0429
	rs3791679	2	56096892	A	G	-0.0001	0.0101		0.0215	0.0211		0.0154	0.0241		0.0257	0.0201		-0.0086	0.012		0.0201	0.0233		0.036	0.0297		0.0067	0.0277
	rs3791673	2	56113538	A	G	-0.0339	0.0208		-0.0071	0.0437		-0.0571	0.0521		0.0268	0.0432		-0.0757	0.0268		-0.0214	0.0525		-0.1097	0.0689		-0.0462	0.0625
	rs11896539	2	56163904	T	G	-0.0142	0.0154		-0.0006	0.0313		0.0509	0.0402		-0.0535	0.034		-0.0071	0.0178		-0.0107	0.0344		0.0618	0.0455		-0.051	0.0414
	rs6545572	2	56581563	T	C	0.0139	0.0105		0.0255	0.0222		0.0375	0.0256		-0.052	0.0213		0.0187	0.013		0.04	0.0252		0.0244	0.0323		-0.0196	0.0307
	rs2194701	2	60137193	T	C	0.0101	0.0083		-0.0028	0.0173		0.0017	0.02		0.02	0.0166		0.011	0.01		0.0016	0.0193		0.0225	0.0247		0.0486	0.023
	rs10189857	2	60713235	A	G	-0.0072	0.0088		0.0163	0.0176		0.0166	0.0216		-0.036	0.0185		-0.0083	0.01		0.0145	0.0191		0.0129	0.0252		-0.0494	0.0233
	rs11695818	2	61061134	A	G	-0.017	0.0128		-0.0704	0.0264		-0.0474	0.0304		-0.0105	0.025		-0.0176	0.0159		-0.0818	0.0298		-0.0086	0.039		-0.0206	0.0367
	rs10496091	2	61482261	A	G	-0.0105	0.0099		-0.0101	0.0197		0.014	0.0246		-0.0039	0.0217		-0.0139	0.0109		-0.0153	0.0209		0.0218	0.0266		-0.0109	0.0248
	rs10199255	2	61958106	T	C	0.0014	0.0087		-0.0338	0.0177		-0.0264	0.0213					0.0089	0.0101		-0.0264	0.0193		-0.0369	0.025		0.0614	0.0234
	rs13013389	2	64527455	A	G	0.0021	0.011		-0.0164	0.0218		-0.0078	0.0272		-0.0092	0.0241		-0.0004	0.012		-0.0206	0.023		-0.0031	0.0298		-0.0087	0.0279
	rs4671636	2	65200618	A	C	0.0036	0.0088		0.0258	0.0178		0.0358	0.021		0.0051	0.0172		-0.0075	0.0105		0.0212	0.0198		0.0338	0.0262		-0.024	0.0244
	rs1370394	2	65680310	T	G	0.0017	0.0091		0.0015	0.0184		0.0395	0.022		-0.0109	0.0185		-0.0021	0.0105		-0.0008	0.0201		0.0553	0.0263		-0.0393	0.0241
	rs702942	2	65756965	A	G	0.0082	0.0087		0.0122	0.0181		0.0276	0.0209		-0.0049	0.0173		0.0054	0.0105		0.0264	0.0201		0.0154	0.0261		-0.0252	0.0246
	rs4671802	2	67647431	T	C	-0.0268	0.0093		-0.0355	0.0193		-0.0446	0.0219		-0.0426	0.0181		-0.0236	0.0112		-0.0382	0.0217		-0.0541	0.0275		-0.0416	0.0257
	rs11679294	2	68107869	T	C	-0.0049	0.0086		-0.0125	0.0176		-0.0256	0.0207		-0.0143	0.0172		0.0028	0.0103		-0.0163	0.0197		0.0112	0.0254		0.0128	0.0238
	rs4078978	2	68359897	T	C	-0.0064	0.0175		-0.0543	0.036		-0.0101	0.0442		0.0135	0.041		-0.0123	0.0189		-0.0453	0.0376		-0.0263	0.0469		-0.0312	0.0443
	rs4627609	2	68880436	T	C	-0.0146	0.0087		-0.0053	0.018		-0.0154	0.0209		-0.0159	0.0174		-0.0123	0.0103		-0.0041	0.0201		-0.0062	0.0257		-0.0477	0.024
	rs4241349	2	69330284	A	G	-0.0141	0.0096		0.0022	0.0203		0.0163	0.0232		-0.0485	0.0188		-0.0105	0.0117		-0.0014	0.0228		0.0265	0.0294		-0.0596	0.027
	rs10198416	2	69371634	A	G	-0.0026	0.0092		0.009	0.0196		-0.0211	0.0222		-0.0285	0.0179		-0.0013	0.0114		0.0102	0.0223		-0.0289	0.0285		-0.0358	0.0264
	rs7564412	2	69431269	A	G	0.0085	0.009		-0.0108	0.018		0.034	0.0223		0.0044	0.0194		0.0132	0.01		-0.0042	0.0192		0.0475	0.0251		-0.001	0.0232
	rs4852864	2	69818033	T	C	-0.0056	0.0085		-0.0186	0.0173		0.0019	0.0203		-0.01	0.0168		-0.0022	0.0101		-0.0112	0.0193		-0.0023	0.0249		-0.0154	0.0232
	rs7571713	2	70241214	A	G	0.0229	0.0136		0.0388	0.0309		-0.011	0.0325		-0.0214	0.0247		0.0212	0.0225		0.0491	0.0438		-0.0212	0.0544		-0.0361	0.051
	rs7590738	2	71525698	A	G	-0.0144	0.0086		-0.0101	0.0173		0.0276	0.0204		-0.0473	0.0173		-0.0257	0.01		-0.0148	0.0191		0.0005	0.0246		-0.0755	0.0228
	rs11896727	2	71842826	T	C	-0.0086	0.0089		0.0136	0.0181		-0.0385	0.0216		0.0024	0.0184		-0.0028	0.0103		0.014	0.0198		-0.032	0.0257		-0.0008	0.024
	rs4417739	2	71958303	A	G	-0.0133	0.0094		-0.0319	0.0185		-0.0095	0.0231		0.0292	0.0205		-0.0138	0.0104		-0.0343	0.0197		0.0002	0.0256		0.045	0.0238
	rs7575536	2	72336974	T	G	0.033	0.0225		0.023	0.0507		0.0216	0.0609					0.0656	0.0319		0.028	0.0627		0.0764	0.0749		0.0152	0.0727
	rs4852902	2	73090001	A	G	-0.0095	0.0143		0.0187	0.029		-0.0241	0.0368		-0.0171	0.0315		0.0034	0.0164		0.0377	0.0316		-0.03	0.0412		0.0048	0.0381
	rs1050146	2	74128433	T	C	0.0012	0.0099		0.0281	0.0209		0.003	0.0233		-0.0005	0.0185		0.0268	0.0127		0.0291	0.0245		0.0427	0.0311		0.0213	0.0289
	rs10779958	2	74755778	A	C	0.0081	0.0111		-0.0258	0.0234		-0.016	0.0269		-0.0007	0.022		0.0158	0.0141		-0.0121	0.027		-0.0186	0.0349		0.0069	0.0328
	rs14976	2	85818886	T	C	-0.006	0.0101		0.0108	0.0203		0.0216	0.0251		-0.0214	0.0221		0.001	0.0112		0.0149	0.0216		0.0197	0.0279		0.0048	0.0259
	rs7596717	2	86766212	A	C	-0.0021	0.0087		-0.0011	0.0178		-0.0373	0.0206		0.0054	0.0173		0.0026	0.0105		0.0032	0.02		0.001	0.0256		0.0079	0.024
	rs1805165	2	88874891	A	C	-0.0012	0.0096		-0.0442	0.02		-0.0103	0.0229		0.0194	0.0188		0.0034	0.0114		-0.0352	0.0223		-0.0044	0.0293		0.0165	0.0266
	rs4907311	2	97011362	T	C	-0.0076	0.0088		-0.0219	0.0181		-0.0211	0.0212		0.0094	0.0175		-0.0114	0.0105		-0.0129	0.0201		-0.0066	0.0261		0.0042	0.0243
	rs13014679	2	97333492	A	C	-0.0383	0.0259		-0.0136	0.0525		-0.0562	0.0657					-0.0389	0.0261		-0.0136	0.0525		-0.0562	0.0657		-0.1389	0.0628
	rs6746896	2	97410949	A	G	0.0049	0.009		0.0104	0.0184		0.02	0.0217		0.0035	0.0181		-0.0031	0.0104		0.0022	0.0199		-0.0031	0.0258		-0.0111	0.024
	rs2278206	2	99172244	A	G	0.0044	0.0098		0.0284	0.0206		-0.0129	0.0236		-0.0016	0.0191		0.0045	0.0119		0.0221	0.0231		-0.0212	0.0298		-0.0141	0.0271
	rs7586377	2	102297982	T	C	-0.0079	0.0091		-0.0339	0.0185		-0.0373	0.022		0.0077	0.0182		-0.0188	0.0108		-0.0271	0.0205		-0.0497	0.0266		-0.0088	0.0245
	rs7568278	2	104936545	A	G	-0.0065	0.0193		0.0059	0.043		-0.0179	0.055		-0.0207	0.0452		0.0051	0.0239		-0.001	0.0493		-0.0155	0.0641		0.0433	0.06
	rs6739701	2	105132332	A	G	0.0037	0.0088		0.0038	0.0182		-0.0291	0.0215		0.0368	0.0179		0.001	0.0103		0.0135	0.02		-0.0171	0.0263		0.0512	0.0246
	rs1159965	2	105481485	A	G	-0.004	0.0095		-0.0146	0.019		0.0172	0.0228		0.0084	0.0194		-0.0131	0.011		-0.0085	0.0206		0.0011	0.027		-0.028	0.0252
	rs4640402	2	105999009	A	C	-0.0011	0.0083		-0.0026	0.0173		-0.0192	0.0205		0.001	0.0166		-0.0081	0.0098		-0.0097	0.0193		-0.0321	0.0256		-0.0109	0.0233
	rs10203795	2	109055717	T	C	-0.0051	0.0088		-0.0104	0.0177		0.0168	0.0213		0.0006	0.0179		-0.0066	0.0102		-0.0034	0.0194		0.0155	0.0252		0.0111	0.0235
	rs17269605	2	109717094	T	C	-0.0297	0.0198		-0.0445	0.0393		0.0088	0.0518					-0.0286	0.0203		-0.0543	0.0398		0.0204	0.0529		0.0133	0.0487
	rs3789131	2	111685417	T	C	0.0075	0.0089		-0.0082	0.0181		0.0055	0.0216		0.0258	0.0181		0.0042	0.0102		-0.0058	0.0196		0.0041	0.0256		0.0257	0.0237
	rs3789068	2	111909247	A	G	0.0109	0.0083		-0.0045	0.0171		-0.0038	0.02		0.0299	0.0165		0	0.0099		-0.0044	0.0189		-0.0451	0.0244		0.0521	0.0227
	rs7586668	2	113319186	T	C	0.02	0.0086		0.0271	0.0175		-0.0117	0.0205		0.0083	0.0168		0.0262	0.0103		0.0366	0.0195		0.02	0.0255		0.0237	0.0235
	rs4848320	2	114010791	T	C	-0.0004	0.0097		0.0079	0.02		-0.0163	0.0233		0.0288	0.0195		-0.0022	0.0114		0.0182	0.0219		-0.0111	0.028		0.0047	0.0261
	rs11684182	2	114662773	A	G	-0.0023	0.0096		-0.0025	0.0188		-0.0268	0.0234		0.0063	0.021		-0.0002	0.0105		-0.0031	0.0199		-0.0389	0.0259		0.015	0.0243
	rs2422241	2	119043036	A	G	-0.0058	0.0081		-0.0081	0.0172		-0.0367	0.0202		-0.0129	0.0169		-0.0112	0.0095		-0.0027	0.0191		-0.0493	0.0246		-0.0224	0.023
	rs563697	2	119414453	A	G	-0.0152	0.0096		0.0056	0.0185		-0.0334	0.0231		-0.0463	0.0194		-0.0081	0.0114		-0.0028	0.0202		-0.0245	0.0278		-0.0396	0.0262
	rs3111726	2	120665655	A	G	-0.0012	0.0091		-0.0143	0.0186		-0.0038	0.0224		0.0048	0.0185		-0.0025	0.0107		-0.0249	0.0206		-0.0131	0.0267		0.0118	0.0242
	rs4848115	2	121526871	T	C	0.0045	0.0115		0.0134	0.0241		-0.0289	0.0276		-0.0427	0.0227		0.0213	0.014		0.03	0.0271		-0.0162	0.0347		-0.0536	0.0323
	rs17005238	2	121575289	T	C	0.0068	0.0151		0.042	0.033		-0.0331	0.0378		0.0584	0.0289		-0.0014	0.0207		0.0162	0.0397		-0.0436	0.0532		0.0704	0.0481
	rs2166898	2	121612659	A	G	0.0102	0.0123		-0.0096	0.0249		-0.0203	0.0306		0.032	0.0267		-0.0007	0.0137		-0.0161	0.0265		-0.0319	0.0343		0.0313	0.0317
	rs12711538	2	121747406	A	G	0.0001	0.0096		-0.0263	0.0203		-0.039	0.0232		-0.017	0.0182		0.0023	0.0121		-0.0267	0.0234		-0.0662	0.0311		-0.0036	0.0276
	rs6753288	2	128169899	A	G	0.0022	0.0094		-0.0099	0.018		0.0134	0.0221		-0.0051	0.0193		-0.0017	0.0106		-0.0054	0.0193		0.0109	0.025		-0.0325	0.0233
	rs10803593	2	128854625	T	C	0.0016	0.0083		0.0008	0.017		0.0195	0.0201		-0.0063	0.0166		0.0163	0.01		0.0116	0.019		0.0339	0.0247		-0.0127	0.023
	rs7595689	2	129057292	A	G	0.0061	0.0087		-0.0158	0.0178		-0.0077	0.0213		-0.0343	0.018		0.0122	0.0101		-0.0177	0.0194		-0.0246	0.0252		-0.0359	0.0235
	rs4369918	2	134488999	A	C	0.0006	0.0111		-0.0468	0.0231		-0.005	0.0263		0.0098	0.0217		-0.0054	0.013		-0.0579	0.0256		-0.0103	0.0319		0.0194	0.0295
	rs1584239	2	134493642	T	C	-0.0166	0.0124		-0.0309	0.0252		0.0015	0.032		0.0236	0.0279		-0.0131	0.0138		-0.0117	0.0271		0.0171	0.035		0.0294	0.0322
	rs9798267	2	136129791	A	G	0.0029	0.0124		0.0066	0.027		0.0107	0.0292		-0.0162	0.0228		0.0014	0.0183		-0.0064	0.0348		0.0088	0.0441		-0.0483	0.0426
	rs6755392	2	145242122	A	G	0.0125	0.0086		-0.0041	0.0178		0.0163	0.0207		0.0396	0.017		0.0016	0.0106		-0.0074	0.0201		0.0021	0.0262		0.0155	0.0246
	rs17236969	2	156752459	T	C	-0.0128	0.0134		-0.0238	0.0273		0.0138	0.0329		0.0069	0.0291		-0.0088	0.0144		-0.0185	0.0283		0.0156	0.0358		0.0201	0.033
	rs7589499	2	157143309	A	G	-0.0116	0.0102		0.0269	0.0217		-0.0527	0.0238		-0.0252	0.0191		-0.0089	0.0129		0.0531	0.0253		-0.0551	0.0317		-0.0553	0.0295
	rs7561404	2	157464770	T	C	-0.0139	0.0096		-0.0069	0.0195		-0.0367	0.0233		-0.0035	0.0198		-0.0132	0.0111		-0.0014	0.0214		-0.0287	0.0276		0.0034	0.0256
	rs448513	2	159964552	T	C	-0.0038	0.009		-0.0199	0.0182		-0.0055	0.0214		-0.0014	0.0177		-0.0025	0.0109		-0.0335	0.0204		-0.0092	0.0266		0.0035	0.025
	rs7425274	2	161203395	T	C	-0.007	0.0082		-0.0134	0.0169		-0.0077	0.0197		-0.0195	0.0164		-0.0076	0.0099		-0.0149	0.0188		0.0238	0.0243		-0.0269	0.0227
	rs16848690	2	164456639	T	C	0.0244	0.0117		0.0501	0.0263		0.0222	0.0278		0.0311	0.021		0.0238	0.0166		0.0714	0.0322		0.0066	0.042		0.0587	0.0384
	rs540652	2	169707428	T	C	-0.0088	0.0087		-0.0069	0.0174		-0.0069	0.0204		-0.0103	0.0167		-0.0065	0.0106		-0.0056	0.0193		-0.0242	0.0251		-0.0172	0.0231
	rs3770433	2	171874024	A	G	-0.0111	0.0093		-0.019	0.0186		-0.0446	0.0233		-0.0339	0.0203		-0.0166	0.0103		-0.0239	0.0198		-0.0455	0.0257		-0.0522	0.0238
	rs6722670	2	172172864	A	G	-0.0043	0.0105		-0.0318	0.0206		-0.0392	0.0261		-0.0329	0.0238		-0.0045	0.0113		-0.0268	0.0216		-0.0447	0.0276		-0.0556	0.0258
	rs6433300	2	172464008	T	C	0.0125	0.0108		0.0061	0.0213		0.0162	0.0269		0.0131	0.0246		0.0124	0.0116		0.0022	0.0224		0.0168	0.0287		0.01	0.0271
	rs6433457	2	174816356	A	G	0.0019	0.01		-0.0085	0.0204		0.0195	0.0248		0.0086	0.0213		0.0058	0.0114		-0.0139	0.0221		0.0316	0.0281		0.0229	0.026
	rs4972426	2	174910651	T	C	-0.0124	0.0091		-0.0148	0.0186		0.0058	0.0223		-0.0319	0.0189		-0.0271	0.0105		-0.0297	0.0204		0.0125	0.0263		-0.0519	0.0245
	rs711812	2	176964304	A	C	0.0056	0.0098		0.0104	0.0195		-0.0025	0.0242		0.0225	0.0215		0.0032	0.0109		-0.0019	0.0209		0.0073	0.0267		0.0148	0.025
	rs17400325	2	178565913	T	C	-0.0174	0.0261		-0.0405	0.0517		0.0218	0.0619					-0.009	0.0275		-0.0121	0.0543		0.0298	0.0657		-0.058	0.0617
	rs12464787	2	179440029	A	G	-0.009	0.0099		-0.0067	0.0195		0.0307	0.0242		-0.0142	0.0215		0.0005	0.0107		-0.0064	0.0205		0.0408	0.0263		-0.016	0.0247
	rs12993099	2	179598228	A	G	-0.0348	0.0184		-0.0846	0.036		0.0301	0.0474					-0.0373	0.0188		-0.0847	0.0362		0.0301	0.0474		-0.0588	0.0433
	rs1877945	2	180531008	A	G	-0.0347	0.0127		-0.0465	0.0254		-0.0236	0.0319		-0.0201	0.0289		-0.0402	0.0139		-0.0417	0.0272		-0.0286	0.0345		-0.0138	0.032
	rs6747797	2	181984486	A	G	-0.0073	0.0098		-0.0044	0.0198		0.0404	0.0241		0.0038	0.0204		-0.0066	0.0111		-0.0038	0.0214		0.0454	0.028		0.0037	0.0259
	rs833149	2	183223013	T	C	-0.0163	0.0093		-0.0182	0.0182		-0.0169	0.0229		-0.0268	0.0205		-0.0192	0.0101		-0.014	0.0192		-0.0132	0.0247		-0.0305	0.0231
	rs16823787	2	183692791	A	G	0.0109	0.0149		-0.0042	0.0318		-0.0443	0.0362		-0.0049	0.0298		0.0212	0.0189		-0.0201	0.0365		-0.0762	0.0459		0.0159	0.0445
	rs288326	2	183703336	A	G	0.0127	0.0161		0.008	0.0323		0.0644	0.0403					0.0172	0.0165		0.0113	0.0327		0.0577	0.0411		-0.0032	0.0387
	rs6434213	2	188103346	A	G	0.0367	0.0118		0.0801	0.0246		0.0404	0.0298		0.028	0.0248		0.0474	0.0142		0.0741	0.0277		0.0656	0.0353		0.0339	0.0326
	rs2203715	2	191808883	T	C	0.007	0.0093		-0.045	0.0196		-0.0237	0.0223		0.0238	0.0182		0.0106	0.0114		-0.041	0.0221		-0.0308	0.0281		0.026	0.0266
	rs6744584	2	199238013	T	C	0.0042	0.0102		-0.0297	0.0212		-0.0132	0.0248		0.03	0.0208		-0.0034	0.0122		-0.0328	0.0235		-0.0153	0.0302		0.0109	0.0288
	rs2054123	2	199485363	A	G	-0.0184	0.0105		-0.0198	0.021		-0.0288	0.0264		-0.0348	0.0237		-0.0172	0.0114		-0.0106	0.0219		-0.0358	0.0284		-0.0413	0.0266
	rs1878664	2	199705711	T	C	-0.0016	0.0109		0.0066	0.0219		0.0271	0.0264		0.0024	0.0235		0.0053	0.0122		0.0078	0.0235		0.0278	0.0299		0.0242	0.0282
	rs2347287	2	201007114	T	C	0.0026	0.0124		-0.0414	0.0242		0.0105	0.031		-0.0124	0.0285		0.0021	0.0131		-0.0401	0.0251		0.0038	0.0321		-0.0093	0.0303
	rs10497854	2	201854175	A	C	0.0213	0.0257		0.0424	0.052		0.0033	0.0639					0.0241	0.0277		0.0496	0.0552		0.0501	0.0693		0.0709	0.0661
	rs2280509	2	202897368	T	C	0.0141	0.0108		-0.0072	0.0227		0.0733	0.0251		0.039	0.0205		0.0096	0.0131		-0.0163	0.0256		0.0558	0.0321		0.0361	0.03
	rs6735994	2	203198147	A	G	-0.0132	0.01		-0.03	0.0201		-0.0041	0.0247		-0.0299	0.0213		-0.0229	0.0115		-0.0312	0.022		-0.0094	0.0283		-0.066	0.026
	rs2222413	2	204426761	A	G	-0.0011	0.009		0.0258	0.0184		0.0557	0.0219		-0.0206	0.018		-0.0025	0.0105		0.0325	0.0202		0.0657	0.0265		-0.0229	0.0242
	rs11896555	2	208756352	T	C	0.0021	0.0099		0.0219	0.0201		0.0289	0.0237		-0.0153	0.0199		0.0112	0.0114		0.0047	0.022		0.0217	0.0286		-0.0231	0.0269
	rs7570090	2	210880893	T	C	-0.0078	0.0084		-0.0215	0.0164		-0.0248	0.0199		0.0064	0.0164		-0.0088	0.01		-0.0209	0.0182		-0.0073	0.0245		-0.0103	0.0229
	rs1354617	2	213314225	A	G	-0.0079	0.0091		-0.0154	0.0181		-0.0034	0.023		0.0038	0.0204		-0.0116	0.01		-0.0108	0.0192		-0.0181	0.0251		-0.0001	0.0231
	rs1384397	2	213879274	A	G	-0.0048	0.0106		-0.0119	0.0211		-0.0142	0.0264		-0.0236	0.0233		0.0027	0.0115		-0.0073	0.0222		-0.0098	0.0282		-0.027	0.0263
	rs1250240	2	216295014	A	G	0.0219	0.0105		-0.0026	0.0206		0.0579	0.0253		0.0482	0.0226		0.0214	0.0114		-0.0038	0.0218		0.0436	0.0277		0.039	0.0257
	rs10932618	2	216403098	T	C	0.0052	0.0085		0.0257	0.0175		-0.0152	0.0206		0.0049	0.017		0.0154	0.0101		0.0299	0.0193		-0.0249	0.0253		0.0252	0.0237
	rs16856547	2	217581177	A	G	0.01	0.0138		0.0124	0.0313		-0.0242	0.0313		-0.0056	0.0231		0.0273	0.0217		0.0707	0.0419		0.0012	0.0557		0.0162	0.0517
	rs10178069	2	217720468	A	G	-0.0054	0.0124		-0.0297	0.0245		-0.0138	0.0315		-0.0232	0.0287		0.0016	0.0136		-0.0235	0.026		0.0032	0.034		-0.0213	0.0319
	rs10211546	2	217892397	A	G	0.0009	0.0097		0.0152	0.0192		-0.0074	0.0238		-0.0038	0.0214		-0.0099	0.0106		0.0162	0.0203		-0.015	0.0259		-0.0211	0.0242
	rs17181956	2	218146080	T	C	-0.0081	0.0158		-0.0135	0.0318		0.024	0.0388		0.0048	0.0341		-0.0017	0.0171		-0.0223	0.0333		0.0052	0.043		0.0093	0.0399
	rs1600212	2	218279110	T	C	0.0036	0.0087		-0.0007	0.0179		0.0026	0.0208		0.0098	0.0173		-0.0055	0.0105		-0.0014	0.0202		0.0038	0.0257		-0.0269	0.024
	rs6754424	2	218592780	A	G	0.0171	0.0134		0.0429	0.0285		0.0114	0.0348		-0.0043	0.0301		0.01	0.0162		0.0275	0.0322		-0.0226	0.0411		-0.048	0.0392
	rs13429408	2	219142860	A	C	-0.0054	0.0084		0.0093	0.017		-0.0039	0.0201		-0.0306	0.0168		-0.0083	0.0099		0.0085	0.0188		-0.0056	0.0244		-0.0294	0.0226
	rs492400	2	219349752	T	C	-0.0085	0.0088		-0.0014	0.0176		0.015	0.0211		-0.0283	0.0176		-0.0062	0.0103		-0.0066	0.0194		0.0182	0.0252		-0.0375	0.0231
	rs12989189	2	219497928	A	C	-0.0097	0.0137		-0.0074	0.0271		-0.0275	0.0307		0.0014	0.026		-0.0241	0.017		-0.0206	0.0301		-0.0496	0.0371		0.0039	0.0364
	rs17608593	2	219890663	T	G	-0.0068	0.0166		-0.0334	0.0401		0.0161	0.037		0.0054	0.0263		-0.0133	0.0294		-0.0909	0.06		-0.0353	0.0745		0.0671	0.0646
	rs17608747	2	219982100	T	C	0.0033	0.0111		-0.0014	0.0229		0.0077	0.0262		0.0293	0.0221		0.0063	0.0128		0.0075	0.0249		0.033	0.0311		0.0395	0.0292
	rs2293081	2	220011092	A	C	0.004	0.0121		-0.0252	0.0251		0.0147	0.0288		0.0131	0.0234		0.0048	0.0147		-0.0108	0.0282		0.0162	0.036		-0.0131	0.0344
	rs7589023	2	220138586	T	C	-0.007	0.0118		-0.0137	0.024		-0.0514	0.0292		-0.0225	0.0252		-0.0026	0.0137		-0.0087	0.0263		-0.0528	0.0333		-0.0018	0.0311
	rs824928	2	222800746	A	G	0.0014	0.0116		0.0337	0.0241		-0.0033	0.0278		-0.028	0.0229		0.0166	0.0144		0.0398	0.0273		0.0063	0.0352		0.0005	0.033
	rs2602673	2	225063126	A	G	0.0069	0.0084		0.0308	0.0173		0.0209	0.0204		0.0137	0.0168		0.0014	0.0099		0.0181	0.0192		0.015	0.0249		0.0084	0.0229
	rs6725873	2	226557984	T	C	0.0105	0.0098		-0.0183	0.0206		-0.0034	0.024		0.0284	0.0197		0.0062	0.0116		-0.0302	0.0228		-0.0453	0.0293		0.0238	0.0269
	rs11686139	2	227291415	A	C	-0.0089	0.012		-0.0456	0.0238		0.0066	0.0292		-0.0117	0.0262		-0.0117	0.013		-0.0496	0.0249		0.0198	0.0319		-0.0098	0.0298
	rs13015698	2	227700818	T	C	0.024	0.0103		0.0344	0.0199		0.0249	0.0254		0.0316	0.0233		0.0246	0.0108		0.0335	0.0205		0.0326	0.0266		0.0285	0.025
	rs4349340	2	228390086	T	C	0.0073	0.0087		0.0177	0.018		0.019	0.0217		-0.0155	0.0178		0.0093	0.0103		0.0198	0.0199		0.034	0.026		-0.0037	0.0242
	rs17440378	2	231979355	T	C	-0.005	0.0116		-0.031	0.0242		0.0017	0.0283		-0.0219	0.0244		-0.0056	0.0133		-0.0155	0.0263		0.0247	0.0328		-0.0045	0.0311
	rs12998237	2	232276651	T	C	0.0044	0.01		-0.0188	0.0205		0.0002	0.0239		0.0352	0.0202		0.0029	0.0117		-0.0164	0.0225		-0.0033	0.0288		0.0166	0.0271
	rs997400	2	232332847	T	C	-0.002	0.0085		0.0055	0.017		0.002	0.0208		0.0012	0.0175		-0.0088	0.01		-0.0008	0.0186		0.0121	0.025		-0.0039	0.0232
	rs3107179	2	232788325	T	C	-0.0085	0.0092		0.0012	0.0183		-0.0194	0.0229		0.0079	0.0196		-0.0112	0.0104		-0.0107	0.0198		-0.0311	0.0267		0.0132	0.0247
	rs7571816	2	233077064	A	G	-0.0214	0.0157		0.0545	0.0405		-0.0904	0.0352		-0.0364	0.0249		-0.0674	0.0338		-0.041	0.0715		-0.1146	0.0863		-0.0267	0.0825
	rs4973517	2	233161818	T	C	-0.0057	0.0093		-0.0189	0.019		-0.0084	0.0218		-0.0209	0.018		-0.0073	0.0111		-0.0118	0.0212		0.0216	0.0272		-0.0427	0.0253
	rs17296210	2	233446568	A	G	-0.0089	0.0094		-0.027	0.0187		0.0301	0.0221		-0.0323	0.0189		-0.0037	0.0109		-0.0261	0.0205		0.0347	0.0267		-0.016	0.0253
	rs283468	2	233658309	T	C	0.0332	0.0089		-0.0066	0.0183		0.0788	0.0214		0.0095	0.018		0.0328	0.0106		-0.0152	0.0205		0.0771	0.0262		0.0221	0.0246
	rs7590181	2	236573580	A	G	-0.0032	0.01		0.0177	0.0218		-0.0204	0.0244		-0.0188	0.0192		-0.0093	0.0129		-0.0178	0.0253		0.0118	0.0324		0.0036	0.0303
	rs3790995	2	238259675	A	G	-0.0075	0.0085		0.0156	0.0173		-0.0472	0.0203		-0.0179	0.017		-0.008	0.01		0.0192	0.019		-0.0643	0.0247		-0.0125	0.0232
	rs7340253	2	239374836	A	G	-0.0021	0.0088		0.0122	0.0178		-0.0157	0.0214		0.0069	0.0182		-0.0133	0.0103		0.0078	0.0195		-0.0327	0.0253		-0.0147	0.0237
	rs6714931	2	241750888	A	G	-0.0256	0.0158		-0.0051	0.0366		-0.0972	0.0379		-0.0255	0.0291		-0.0205	0.0246		0.0534	0.0503		-0.0823	0.0607		-0.0165	0.056
	rs4676386	2	241774986	A	C	0.008	0.0085		0.0141	0.0174		0.0076	0.0205		0.022	0.017		0.0054	0.0101		0.0121	0.0193		-0.002	0.0251		0.0271	0.0232
	rs7425888	2	241927005	A	G	0.0101	0.0125		0.0172	0.0258		0.0003	0.0305		0.009	0.0251		0.0151	0.0151		0.0278	0.0289		0.0236	0.0377		0.0092	0.0345
	rs10933529	2	242028282	T	C	-0.0004	0.0102		-0.0022	0.0224		0.0016	0.0245		0.021	0.019		-0.0047	0.0135		-0.0185	0.0267		-0.0017	0.0336		0.0507	0.0306
	rs10933548	2	242234837	T	C	0.0075	0.0085		0.0122	0.0178		0.0238	0.0205		-0.025	0.0169		0.0127	0.0101		0.019	0.0198		0.048	0.0254		-0.0296	0.0235
	rs876531	2	242500662	T	C	-0.0077	0.0088		-0.0409	0.0181		-0.001	0.0215		-0.0302	0.0174		-0.005	0.0104		-0.0375	0.0202		0.0228	0.0266		-0.0229	0.0239
	rs250393	3	8915652	A	G	0.0229	0.0103		0.0269	0.0222		0.032	0.0244		0.0233	0.0195		0.022	0.0129		0.0346	0.0253		0.0152	0.032		0.0341	0.0297
	rs9827283	3	8996747	A	G	0.011	0.0115		0.0209	0.0244		0.03	0.0275		0.0043	0.0224		0.0094	0.0146		0.0023	0.0283		0.0314	0.0357		-0.034	0.034
	rs2728923	3	9403515	T	G	0.0095	0.0124		0.0294	0.0252		-0.0363	0.0299		0.0319	0.0258		0.0095	0.0139		0.0344	0.0271		-0.0666	0.0341		0.0478	0.0326
	rs6768339	3	10006079	A	C	-0.0131	0.0098		-0.0229	0.0204		-0.0005	0.024		-0.02	0.0198		-0.0158	0.0118		-0.0308	0.0227		0.0037	0.0294		-0.024	0.027
	rs703912	3	10391426	A	G	0.0138	0.0104		0.001	0.022		-0.0103	0.0243		0.0057	0.0196		0.0179	0.0133		0.0022	0.0256		0.0059	0.0325		-0.0005	0.0305
	rs2442795	3	11551200	T	G	-0.001	0.012		0.0095	0.026		0.0194	0.0295		0.0079	0.0264		-0.0063	0.0128		0.0042	0.0274		0.0112	0.0314		-0.0064	0.029
	rs2442778	3	11654412	A	G	0.0013	0.0168		-0.0028	0.0365		0.0233	0.04		-0.0461	0.0312		0.0104	0.0222		0.0235	0.0441		-0.0251	0.0556		-0.0629	0.0513
	rs2596830	3	12631774	A	G	-0.0085	0.0095		-0.0326	0.0176		-0.0025	0.0218		0.0058	0.0187		-0.0205	0.0109		-0.0344	0.0189		-0.004	0.0246		-0.0131	0.0228
	rs2597513	3	13555836	T	C	-0.0154	0.0147		0.0054	0.03		0.014	0.0376		-0.0004	0.0333		-0.0171	0.0161		0.0133	0.0318		0.0087	0.0398		-0.0013	0.0373
	rs4525847	3	13810670	A	C	-0.0096	0.0103		0.0071	0.0208		-0.0306	0.0252		-0.0394	0.022		-0.0102	0.0113		0.0021	0.0219		-0.0041	0.0281		-0.0229	0.0262
	rs3733170	3	14223224	T	C	0.0102	0.0153		0.0123	0.037		0.0371	0.0344		0.0049	0.025		0.0234	0.0265		0.0003	0.0532		0.1376	0.0636		-0.1237	0.0648
	rs4685234	3	14965466	T	C	-0.0035	0.0087		-0.0332	0.0181		0.0026	0.0212		-0.0311	0.0173		0.001	0.0104		-0.0196	0.02		0.0156	0.0261		-0.0124	0.0241
	rs13070935	3	15007714	A	C	0.0123	0.0126		-0.0288	0.0259		0.0333	0.0304		0.0066	0.0251		0.009	0.0145		-0.0446	0.0279		0.0336	0.0359		0.0029	0.0334
	rs2596657	3	17238673	A	G	-0.0186	0.0092		-0.0014	0.0179		-0.0208	0.0229		-0.0011	0.0206		-0.0104	0.0099		0.0031	0.0189		0.0004	0.0245		0.0085	0.0225
	rs13078875	3	23097388	T	C	-0.0136	0.01		-0.0202	0.0194		-0.0493	0.0251		-0.0169	0.0229		-0.0137	0.0106		-0.022	0.0203		-0.0559	0.0265		-0.0125	0.0244
	rs4619807	3	23193928	A	G	-0.0133	0.0094		-0.0098	0.0188		-0.0165	0.0228		-0.0157	0.0197		-0.0254	0.0105		-0.0092	0.0201		-0.0354	0.0261		-0.03	0.0245
	rs2089848	3	24106647	A	G	-0.0091	0.0123		-0.0145	0.0249		-0.0411	0.0302		-0.0181	0.0264		-0.0203	0.014		-0.0162	0.027		-0.0436	0.0343		-0.0332	0.0322
	rs9881663	3	24227093	T	G	-0.0171	0.0189		0.0688	0.0443		-0.0138	0.0463		-0.0289	0.0341		0.0122	0.0325		0.1091	0.0645		0.0262	0.085		0.1089	0.0813
	rs9814223	3	24362252	A	G				-0.0362	0.0209		-0.0168	0.0235		0.0406	0.0188		-0.0477	0.0127		-0.0598	0.0245		-0.0661	0.0316		-0.0119	0.0295
	rs1603983	3	25149547	A	C	0.0173	0.0102		0.0022	0.0209		0.027	0.0249		0.0354	0.0211		0.0205	0.0121		0.0021	0.0232		0.0407	0.0297		0.063	0.0278
	rs1483831	3	25383666	A	G	0.0104	0.0105		0.0018	0.0216		-0.0456	0.0259		0.0123	0.0217		0.0102	0.0119		0.0003	0.0234		-0.0571	0.0303		0.0119	0.0278
	rs7624087	3	30078357	T	C	-0.0126	0.0086		-0.021	0.0179		-0.0075	0.0211		-0.0012	0.0172		-0.0084	0.0104		-0.0145	0.02		-0.0065	0.0262		0.0222	0.0242
	rs7648704	3	32941852	T	G	0.0026	0.0089		0.0025	0.0184		-0.0397	0.0217		0.0406	0.0182		-0.0008	0.0106		-0.0105	0.0204		-0.039	0.0266		0.0112	0.0248
	rs6810039	3	33194990	A	C	0.0035	0.0092		0.0077	0.0187		-0.0233	0.0227		0.0358	0.0197		-0.004	0.0104		0.0027	0.0201		-0.0249	0.0259		0.0287	0.0238
	rs9850785	3	33559622	A	G	0.012	0.0083		0.0621	0.0175		0.0031	0.0202		-0.0101	0.0167		0.0102	0.0099		0.0568	0.0195		0.0147	0.0247		0.0073	0.0229
	rs9816270	3	33566770	T	G	0.0283	0.0259		0.0208	0.058		0.0963	0.0739					0.0489	0.0318		0.0315	0.0664		0.1709	0.0858		0.0192	0.0739
	rs6550457	3	37182198	T	C	-0.0143	0.0086		0.0015	0.0173		-0.0017	0.0211		-0.0373	0.0181		-0.0167	0.0098		0.0066	0.0187		0.0136	0.0242		-0.0449	0.0225
	rs2886141	3	37716880	T	C	-0.0044	0.0084		-0.0012	0.0174		0.0059	0.0204		0.0095	0.0167		-0.0017	0.0101		-0.0004	0.0194		0.0111	0.0252		0.0018	0.0231
	rs9826470	3	38019428	T	C	0.0081	0.0103		-0.0055	0.0209		0.039	0.0253		-0.0123	0.0222		0.0064	0.0118		-0.0037	0.0228		0.0586	0.0287		-0.0113	0.0271
	rs4973930	3	41306063	A	C	-0.0151	0.0086		0.006	0.0177		-0.0346	0.0205		-0.0009	0.017		-0.0119	0.0101		0.0089	0.0196		-0.0359	0.0252		0.0141	0.0235
	rs3732858	3	43097765	A	G	0.0169	0.0115		0.0471	0.0235		0.0083	0.028		0.0359	0.0234		0.014	0.0134		0.0518	0.0259		0.0094	0.0335		0.0355	0.0307
	rs7633770	3	46688562	A	G	-0.0001	0.0095		-0.0265	0.0182		0.0402	0.0219		-0.0086	0.019		-0.004	0.0112		-0.0248	0.0198		0.0157	0.026		-0.0445	0.0255
	rs724448	3	46935734	A	C	0.0168	0.009		-0.0111	0.0184		0.0295	0.0215		0.0514	0.0179		-0.0009	0.011		-0.0237	0.0208		0.0132	0.0272		0.0268	0.026
	rs17784714	3	47511698	T	C	0.0077	0.013		-0.0216	0.0249		0.0002	0.0327					0.0082	0.0134		-0.0235	0.0255		0.0055	0.0336		0.0646	0.0318
	rs1264194	3	48625266	T	C	0.0016	0.0101		0.0222	0.0205		0.0007	0.0238		0.0065	0.0199		0.0029	0.0123		0.0426	0.0231		-0.002	0.0301		-0.0157	0.0291
	rs4256170	3	51192126	A	G	-0.0074	0.0366		0.0226	0.0774		-0.0515	0.1053					0.0047	0.0372		0.0226	0.0774		-0.0515	0.1053		0.041	0.0953
	rs9866081	3	52070874	A	G	-0.0099	0.0115		-0.0187	0.0259		0.0349	0.0278		0.0305	0.0209		0.0027	0.0175		-0.0062	0.0338		-0.0177	0.0444		0.0992	0.0422
	rs1133415	3	52575831	A	G	0.0037	0.0085		-0.0287	0.018		-0.0013	0.0205		0.0108	0.0169		0.001	0.0102		-0.0267	0.0201		-0.0055	0.0254		-0.0236	0.0237
	rs2163167	3	53131772	T	C	-0.0003	0.0088		0.006	0.0174		-0.0156	0.0207		-0.0027	0.0178		-0.0077	0.0101		0.0077	0.0189		-0.0299	0.0243		-0.0139	0.0228
	rs750170	3	53201898	A	G	-0.0123	0.0123		-0.0322	0.0243		-0.0281	0.028		-0.0167	0.0229		-0.0138	0.015		-0.0345	0.0277		-0.0393	0.0353		0.0066	0.0335
	rs793202	3	53511648	A	G	0.0042	0.0085		0.011	0.0175		-0.0022	0.0204		0.0269	0.0168		0.0158	0.0102		0.0228	0.0196		0.0334	0.0253		0.068	0.0238
	rs11709171	3	53669904	A	C	-0.0167	0.012		-0.0321	0.0236		-0.0476	0.0297		-0.0393	0.0278		-0.0196	0.0126		-0.036	0.0244		-0.0543	0.0308		-0.037	0.0291
	rs358056	3	55063628	A	C	-0.0089	0.0101		0.0147	0.0206		-0.0145	0.0246		-0.0177	0.0209		-0.0139	0.0118		-0.0064	0.0227		-0.0187	0.0292		-0.0222	0.0273
	rs1499890	3	55489798	A	G	0.0073	0.0084		0.0079	0.0173		0.0358	0.0203		-0.0075	0.0168		0.0107	0.01		0.0219	0.0192		0.0486	0.0247		-0.0047	0.0231
	rs2317252	3	56687708	T	C	-0.0135	0.009		-0.0138	0.0178		-0.0197	0.022		-0.0058	0.0194		-0.0114	0.0099		-0.012	0.0188		-0.0071	0.0243		-0.0147	0.0226
	rs1658343	3	58009018	T	C	-0.0136	0.01		-0.0248	0.0194		-0.0012	0.0245		-0.0151	0.0217		-0.0119	0.0107		-0.0329	0.0203		-0.0032	0.0264		-0.0151	0.0244
	rs8640	3	58154327	T	C	0.0038	0.01		0.0083	0.0204		0.0044	0.025		-0.0092	0.0217		0.0027	0.0115		0.0083	0.0224		0.0147	0.0286		0.0222	0.0268
	rs11713310	3	58320984	A	G	0.0005	0.0093		0.0188	0.0188		-0.0251	0.0236		-0.002	0.0215		-0.003	0.0101		0.0197	0.0198		-0.0282	0.0252		-0.0058	0.0236
	rs9837001	3	61512580	A	G	0.0033	0.0085		-0.0136	0.0173		-0.0129	0.0205		0.0135	0.0171		-0.0008	0.01		-0.0248	0.019		-0.0108	0.0249		0.0105	0.0231
	rs6445247	3	62005655	A	G	0.0002	0.0092		0.0099	0.0192		-0.0393	0.0222		0.005	0.0181		0.0015	0.0112		0.0041	0.0216		-0.0349	0.0278		0.0081	0.0255
	rs9790019	3	62135989	A	G	0.008	0.0125		0.0168	0.0274		0.0084	0.03		0.0191	0.0229		0.0136	0.0174		0.0111	0.0339		0.0065	0.0438		0.0497	0.0401
	rs17806888	3	67416322	T	C	-0.002	0.0147		0.0503	0.033		0.0215	0.0365		-0.0158	0.0319		-0.0124	0.0159		0.0431	0.0347		0.0165	0.0393		-0.004	0.0365
	rs939864	3	70330835	A	G	-0.0034	0.0106		0.0015	0.022		-0.0104	0.0261		-0.0129	0.0223		0.0034	0.0124		0.0127	0.0245		0.0296	0.0312		-0.0344	0.029
	rs11917612	3	71473987	T	C	0.0035	0.01		-0.0114	0.0202		-0.0176	0.0246		-0.0038	0.0216		0.0022	0.0115		-0.0142	0.0221		-0.0106	0.0283		-0.0108	0.027
	rs6549499	3	73094058	T	C	0.0041	0.0084		0.0045	0.017		0.0053	0.02		-0.0003	0.0165		-0.0049	0.01		0.0033	0.0189		0.0013	0.0246		-0.0362	0.0229
	rs1836918	3	87032004	T	C	0.0022	0.0091		-0.0074	0.0193		0.0112	0.0219		0.0083	0.0179		-0.0003	0.0113		-0.0124	0.0218		-0.0282	0.028		-0.0018	0.0263
	rs300982	3	87325753	A	G	-0.0117	0.022		0.0105	0.0444		-0.0332	0.0566					-0.0082	0.0224		0.0105	0.0444		-0.0332	0.0566		0.0025	0.0531
	rs12494976	3	99088366	A	G	0.0142	0.0136		0.0098	0.0267		0.0203	0.0341		0.0234	0.0315		0.0101	0.0141		-0.0017	0.0274		0.0195	0.0352		0.0108	0.0326
	rs13086822	3	100443108	A	G	0.0071	0.0094		0.0313	0.0195		0.0167	0.022		0.014	0.018		0.0016	0.0115		0.0285	0.0221		0.0046	0.0283		-0.0197	0.0264
	rs13088318	3	101242751	A	G	0.0055	0.0094		-0.0343	0.0187		0.0158	0.0225		0.0341	0.0194		-0.0019	0.0105		-0.0318	0.02		0.0302	0.0258		0.0223	0.0241
	rs3772554	3	105257485	A	G	-0.0028	0.0121		0.0101	0.0251		0.0193	0.0289		-0.0354	0.0251		-0.0055	0.0139		-0.0023	0.0273		0.013	0.0334		-0.0546	0.032
	rs3772512	3	105495074	T	C	0.0009	0.0155		0.0363	0.0316		0.0184	0.0393		-0.0216	0.0344		0.0049	0.0171		0.0433	0.0336		0.0023	0.043		-0.0285	0.0397
	rs1426953	3	107224046	T	C	0.0048	0.0092		0.0153	0.0182		0.0126	0.0229		-0.0015	0.0202		0.0026	0.0103		0.0105	0.0196		0.0162	0.0254		-0.0122	0.0237
	rs1797626	3	112826253	T	C	0.0038	0.0086		-0.0082	0.0176		0.0136	0.0204		0.0071	0.0166		0.0088	0.0104		0.0079	0.0198		-0.0146	0.0256		0.0216	0.0233
	rs10511323	3	112958324	A	G	-0.0065	0.0103		0.0008	0.0217		-0.0168	0.0238		0.0052	0.0194		0.0021	0.013		0.0079	0.0252		-0.0228	0.0315		0.0179	0.0299
	rs12497297	3	114045613	T	C	-0.0036	0.0318		-0.0592	0.0663		-0.0927	0.0806					-0.0092	0.033		-0.051	0.068		-0.1207	0.0831		0.1188	0.0821
	rs9873460	3	114199650	T	C	0.0145	0.0086		0.0124	0.0179		0.0148	0.0208		-0.0007	0.0172		0.017	0.0104		0.0146	0.02		0.0218	0.0259		-0.0139	0.0242
	rs1523266	3	114557105	T	C	0.0047	0.0163		0.0254	0.0344		0.017	0.0424		0.0376	0.0352		0.0168	0.0207		0.0393	0.0399		0.0532	0.0511		0.0696	0.0475
	rs9848751	3	114984890	T	C	-0.0093	0.0096		-0.0131	0.0205		-0.0022	0.023		-0.0199	0.0189		-0.0129	0.0119		-0.02	0.0237		-0.0006	0.0297		-0.0282	0.0277
	rs11715566	3	117562436	T	C	-0.0116	0.0084		-0.0236	0.0173		-0.0371	0.0201		0.0261	0.0168		-0.0258	0.01		-0.0334	0.0191		-0.0394	0.0245		-0.0049	0.023
	rs9289196	3	122268506	T	C	-0.0272	0.0104		-0.0237	0.0225		-0.078	0.0247		0.0018	0.0197		-0.0135	0.0135		-0.0233	0.0262		-0.102	0.0331		0.0279	0.0313
	rs11708067	3	123065778	A	G	0.0305	0.0115		0.0363	0.0228		0.0473	0.029		0.0294	0.0262		0.0282	0.0123		0.0375	0.024		0.0599	0.0309		0.0227	0.0284
	rs12488684	3	123897358	T	C	-0.0028	0.0089		-0.0206	0.0186		-0.0056	0.0212		-0.006	0.0174		-0.0023	0.0107		-0.0175	0.021		-0.0015	0.0265		-0.0002	0.0248
	rs11717152	3	128201013	A	C	0.0066	0.0103		0.0034	0.0211		-0.0069	0.0251		-0.0026	0.0211		0.0068	0.0118		0.0205	0.0229		-0.0064	0.0293		-0.0283	0.0269
	rs6765930	3	129020778	A	G	0.0115	0.0101		-0.0122	0.0211		0.0256	0.0241		0.0578	0.0198		0.0179	0.0121		-0.01	0.0236		0.0509	0.0298		0.081	0.0276
	rs6775488	3	129027158	T	G	0.0129	0.0137		-0.0329	0.0275		0.032	0.0349		0.0266	0.0309		0.0172	0.016		-0.0531	0.0302		0.047	0.039		0.0635	0.037
	rs2285373	3	129308209	A	G	0.0179	0.0125		0.0469	0.0273		0.035	0.0291		0.0085	0.0227		0.0316	0.017		0.0475	0.0328		0.0319	0.0421		-0.0048	0.0405
	rs17414558	3	132434156	T	C	0.0193	0.0135		-0.0164	0.0277		-0.0011	0.0319		0.0386	0.0273		0.0027	0.0157		-0.0408	0.0301		-0.0172	0.0381		-0.0133	0.0364
	rs10935070	3	133341988	T	C	-0.0137	0.0102		-0.0358	0.0198		-0.0269	0.0251		-0.0022	0.0232		-0.0114	0.0108		-0.0335	0.0207		-0.0219	0.0268		0.011	0.0252
	rs7639683	3	133973731	A	G	0.0083	0.0095		0.0102	0.0178		0.0001	0.0213		0.0061	0.0182		0.0082	0.0112		0.0018	0.0194		-0.031	0.025		0.0053	0.0234
	rs4539979	3	134287597	T	C	-0.0021	0.0089		0.0256	0.0184		-0.0403	0.0213		0.0189	0.0178		-0.0039	0.0106		0.028	0.0205		-0.0542	0.026		0.0249	0.0243
	rs1393786	3	135854035	A	C	-0.0221	0.0107		-0.0339	0.0207		-0.0272	0.0261		-0.0416	0.0242		-0.0179	0.0113		-0.0276	0.0216		-0.0165	0.0275		-0.0226	0.0257
	rs9289540	3	137208809	T	C	-0.0194	0.0103		-0.0089	0.0216		-0.0518	0.0245		-0.0247	0.0205		-0.0288	0.0128		0.0017	0.0248		-0.06	0.0311		-0.0572	0.0294
	rs2871960	3	141121814	A	C	0.0002	0.0087		-0.0243	0.0177		0.0075	0.0207		0.0137	0.0172		-0.0076	0.0102		-0.0288	0.0195		0.0223	0.0251		0.022	0.0234
	rs16851441	3	141173521	A	G	-0.0026	0.0127		-0.0269	0.0277		-0.0573	0.0295		-0.0058	0.0232		-0.0043	0.0168		-0.0199	0.0327		-0.0504	0.0419		-0.0112	0.0387
	rs6440018	3	141348062	A	G	-0.0011	0.0095		-0.0057	0.0186		0.0261	0.0242		-0.0285	0.0218		-0.0042	0.0103		-0.015	0.0196		0.0314	0.0259		-0.044	0.024
	rs2707982	3	142604476	A	G	-0.0022	0.0086		-0.0333	0.0177		-0.0061	0.0207		0.0046	0.0171		-0.0101	0.0103		-0.0433	0.0197		-0.0067	0.0257		-0.0146	0.024
	rs3804664	3	145810408	A	G	0.0085	0.0083		-0.0065	0.0171		0.0287	0.0199		0.0005	0.0165		0.0136	0.0099		-0.0091	0.019		0.0519	0.0245		0.0165	0.0229
	rs323623	3	151978186	A	C	0.0079	0.0087		-0.0167	0.018		0.0171	0.021		0.0177	0.0173		0.0079	0.0106		-0.0401	0.0201		0.044	0.0265		0.0146	0.0247
	rs4513429	3	152187279	T	G	-0.0124	0.009		-0.0274	0.0184		-0.0208	0.0222		-0.0154	0.0183		-0.0248	0.0107		-0.0365	0.0204		-0.0352	0.0272		-0.0439	0.0249
	rs7652298	3	156983414	T	C	0.0078	0.0096		-0.035	0.0198		0.0079	0.0227		-0.0065	0.0182		0.0084	0.0116		-0.0406	0.0221		0.0165	0.0286		-0.0233	0.0263
	rs827176	3	157964669	A	G	0.0123	0.0085		0.0053	0.0171		0.0346	0.0199		0.0141	0.0166		0.0152	0.0102		0.0065	0.019		0.0347	0.0244		0.0112	0.0227
	rs16851782	3	167800290	T	C	-0.0041	0.0086		0.0182	0.0177		-0.0276	0.0205		-0.0281	0.0171		0.0023	0.0103		0.0249	0.0198		-0.0127	0.0254		-0.0392	0.0238
	rs1290786	3	169097381	T	C	0.0241	0.009		0.0318	0.0181		0.063	0.0221		0.0035	0.019		0.0267	0.0103		0.0369	0.0196		0.0847	0.0255		-0.012	0.0239
	rs1997280	3	169238015	T	C	-0.0033	0.009		-0.0075	0.0182		0.0337	0.022					-0.0039	0.0102		-0.0111	0.0197		0.0562	0.0254		-0.0055	0.0235
	rs1045210	3	170114078	A	C	-0.0081	0.0092		-0.0118	0.0192		-0.0146	0.0224		-0.0241	0.0182		-0.0102	0.011		-0.0218	0.0213		-0.019	0.0282		-0.0305	0.0258
	rs4894797	3	171783546	A	G	-0.0201	0.0085		-0.026	0.0176		0.0218	0.0209		-0.0199	0.0171		-0.0192	0.0101		-0.0288	0.0195		0.0341	0.0257		-0.0282	0.0233
	rs1874259	3	171963717	T	C	-0.0212	0.0086		-0.0165	0.0174		-0.0081	0.0203		-0.0444	0.0171		-0.0127	0.0101		-0.0157	0.0191		-0.0124	0.0246		-0.041	0.0231
	rs572169	3	172165727	T	C	-0.0107	0.0093		0.0108	0.0192		-0.0243	0.0224		-0.0131	0.0181		-0.005	0.011		0.0162	0.0212		0.0122	0.0279		-0.0043	0.0257
	rs10937151	3	183532634	T	C	-0.0078	0.0103		-0.0124	0.022		-0.0028	0.0248		-0.0357	0.0202		-0.001	0.0131		-0.0133	0.0254		-0.016	0.0323		-0.0545	0.0326
	rs11545169	3	184020542	T	G	0.0165	0.0136		0.0322	0.0273		-0.0156	0.0346		0.051	0.031		0.0264	0.0142		0.0434	0.0281		0.0019	0.0363		0.0684	0.033
	rs2377115	3	184525971	T	C	-0.0009	0.0097		0.0224	0.0204		-0.0125	0.0232		-0.0388	0.0189		0.0035	0.0122		0.0307	0.0235		-0.0074	0.0305		-0.0318	0.0286
	rs6808808	3	185501238	A	G	0.0243	0.0165		-0.0022	0.0398		-0.0251	0.0399		0.047	0.029		0.0299	0.0268		0.062	0.0549		-0.1318	0.0708		0.0751	0.0618
	rs720390	3	185548683	A	G	-0.0016	0.0094		0.0035	0.0193		0.0358	0.0233		0.0067	0.0197		-0.009	0.0107		-0.0025	0.0208		0.0339	0.0268		0.0017	0.025
	rs2300922	3	185651469	T	C	0.0012	0.0088		0.0055	0.0179		0.0387	0.0217		0.0127	0.0185		0.0073	0.0099		0.0036	0.0193		0.0393	0.0251		0.0182	0.0233
	rs4686904	3	187438522	T	C	0.0067	0.0091		-0.0038	0.0184		-0.0055	0.0223		0.0116	0.0192		0.0077	0.0104		0.0033	0.0199		0.0031	0.0258		0.0107	0.0242
	rs10937325	3	187600070	T	G	0.0166	0.0105		0.038	0.0208		0.0647	0.0262		-0.0068	0.0232		0.0256	0.0114		0.054	0.0219		0.0629	0.0283		0.0029	0.0262
	rs9871418	3	187765339	A	G	-0.0065	0.0136		-0.0112	0.0274		0.0429	0.0342		-0.0148	0.0319		-0.0111	0.0147		-0.0267	0.0289		0.0271	0.0365		-0.0208	0.0347
	rs9867814	3	187877584	A	G	-0.0007	0.0092		0.0264	0.0187		-0.0083	0.0226		0.0181	0.0194		-0.0073	0.0104		0.0119	0.02		-0.008	0.0259		-0.0017	0.0242
	rs13076750	3	188059443	A	G	0.0143	0.0091		-0.0216	0.0191		-0.0052	0.0218		0.0184	0.0176		0.0225	0.0114		-0.0046	0.0219		0	0.0279		0.0182	0.0261
	rs6444307	3	188307518	A	G	0.0023	0.0102		0.0061	0.0195		0.0233	0.0248		0.0115	0.0231		0.0024	0.0109		0.0063	0.0204		0.0236	0.0263		0.0166	0.0251
	rs13079477	3	188540034	T	C	-0.0282	0.0126		-0.0436	0.0246		-0.0681	0.0314					-0.0299	0.013		-0.047	0.0251		-0.0747	0.0324		0.0029	0.0307
	rs1501604	3	190667598	A	G	0.0162	0.0093		-0.0057	0.019		0.0169	0.0225		0.0452	0.0185		0.0172	0.0109		-0.005	0.0208		0.0248	0.0274		0.0685	0.0249
	rs13058800	3	190804380	T	G	0.0016	0.0103		0.033	0.0224		-0.0018	0.025		-0.0283	0.0198		-0.0079	0.0132		0.0336	0.0262		-0.0007	0.0335		-0.0475	0.0311
	rs6773834	3	190920516	A	G	0.0081	0.0088		-0.0243	0.0187		0.0158	0.021		0.0106	0.0173		0.0079	0.0106		-0.0156	0.0211		0.0346	0.0264		0.0082	0.0247
	rs9841435	3	191111160	A	G	-0.0076	0.0088		-0.0072	0.0183		-0.0404	0.0215		-0.0373	0.0179		0.0042	0.0104		-0.0002	0.0202		-0.0316	0.0258		-0.0276	0.024
	rs6774653	3	194061561	A	G	-0.0092	0.0093		0.0233	0.0196		-0.0186	0.0229		-0.0115	0.0184		-0.0076	0.0111		0.0284	0.0217		-0.0137	0.0286		-0.0148	0.026
	rs6437437	3	194656826	T	C	0.0051	0.0088		0.0128	0.0181		0.0218	0.0212		0.0108	0.0174		-0.0028	0.0106		0.0202	0.0202		0.0277	0.0267		-0.007	0.0247
	rs9863270	3	194820658	A	G	0.0202	0.0109		0.0206	0.0233		-0.0071	0.0263		0.0057	0.0212		0.0295	0.0132		0.0351	0.0261		-0.0061	0.0336		0.0446	0.031
	rs6814476	4	1008404	A	G	0.0015	0.0199		-0.019	0.0472		-0.0665	0.0473		-0.0267	0.0354		0.0381	0.03		-0.0464	0.0596		0.0431	0.0765		0.0437	0.072
	rs1732100	4	1281761	T	C	-0.0007	0.0083		-0.0111	0.0168		-0.0052	0.0198		0.0162	0.0164		-0.0134	0.01		-0.0237	0.0187		-0.0126	0.0244		-0.0142	0.0227
	rs2247341	4	1701317	A	G	0.0096	0.0091		0.0163	0.0187		-0.0029	0.0219		0.004	0.0183		0.0094	0.0108		0.0076	0.0207		0.0205	0.0271		-0.0103	0.0254
	rs11725821	4	1990425	A	G	-0.0012	0.0094		-0.0032	0.0196		-0.0047	0.023		0.0267	0.0183		-0.0124	0.0116		-0.0197	0.0221		-0.0461	0.0302		0.018	0.0268
	rs6810591	4	2213819	A	G	0.018	0.0132		0.0688	0.0311		0.0033	0.031		0.0071	0.0229		0.0036	0.021		0.0205	0.0429		-0.0453	0.053		0.0104	0.05
	rs3129317	4	3287655	A	G	-0.0105	0.009		0.0124	0.0182		-0.0342	0.0215		-0.0226	0.0182		-0.0022	0.0105		0.0067	0.0199		-0.0332	0.0256		-0.0136	0.024
	rs3752442	4	3446883	A	G	-0.0026	0.0097		-0.0151	0.0203		0.0046	0.023		-0.0291	0.0184		-0.0098	0.0118		-0.0113	0.0228		0.0032	0.0293		-0.0595	0.0269
	rs2498323	4	3451109	A	G	0.0124	0.0156		-0.024	0.0329		-0.0123	0.0392		0.0506	0.0339		0.016	0.0174		-0.0377	0.0349		0.002	0.0426		0.0507	0.0392
	rs11722554	4	5016883	A	G	0.0009	0.0296		-0.028	0.0623		0.2006	0.0713					-0.018	0.0312		-0.0585	0.0658		0.186	0.0759		0.0437	0.0705
	rs4689977	4	5022496	A	G	-0.001	0.0119		0.0162	0.0265		-0.0133	0.0303		-0.0052	0.0269		-0.0074	0.0132		0.0357	0.0289		-0.0339	0.033		-0.0339	0.0306
	rs17770213	4	7896866	T	C	-0.0065	0.0094		-0.0123	0.0178		-0.034	0.0233		-0.0224	0.0208		-0.0065	0.0101		-0.0144	0.0185		-0.0417	0.0248		-0.0283	0.023
	rs1949733	4	8503359	A	G	-0.0056	0.0091		0.0103	0.0189		-0.04	0.0219		0.0134	0.018		-0.0088	0.0109		0.018	0.0208		-0.0656	0.0272		0.0053	0.0254
	rs9685931	4	8589023	A	G	0.0088	0.015		0.0657	0.0314		-0.0155	0.0407		0.0073	0.0321		0.0094	0.0178		0.0676	0.0348		0.0372	0.047		-0.0044	0.0422
	rs2302580	4	8608634	T	C	-0.0013	0.0087		-0.0159	0.0178		0.0231	0.0207		-0.0135	0.0171		-0.0034	0.0103		-0.0219	0.0198		0.0188	0.0254		-0.0236	0.0237
	rs7677121	4	10654107	T	G	0.0035	0.0085		0.0029	0.0173		0.0358	0.0201		0.0166	0.0168		0.008	0.0102		0.0123	0.0192		0.0398	0.0249		0.0091	0.0235
	rs13144936	4	12744112	T	C	-0.0022	0.0218		0.0344	0.0433		0.0034	0.0564					-0.0005	0.0224		0.0328	0.0438		0.0222	0.0572		0.048	0.0524
	rs763318	4	12963574	A	G	0.0155	0.0084		0.0085	0.0174		0.0048	0.0204		0.0387	0.017		0.0094	0.0102		0.0133	0.0194		-0.0393	0.0254		0.0068	0.0238
	rs4834927	4	13194091	A	G	0.0062	0.0095		-0.0165	0.0188		0.0197	0.024		0.0008	0.0218		0.0075	0.0104		-0.0174	0.02		0.0173	0.0259		0.0044	0.0242
	rs10016290	4	13525398	T	G	-0.0186	0.0147		0.0133	0.0304		-0.0247	0.0386		-0.0235	0.0335		-0.0215	0.0164		0.0172	0.0323		-0.0215	0.0411		-0.0258	0.0377
	rs10939485	4	13538956	A	G	0.0091	0.0113		0.0415	0.0228		0.0267	0.028		-0.0256	0.0249		0.0094	0.0128		0.0376	0.0246		0.0398	0.0313		-0.0247	0.0299
	rs9993121	4	14723522	T	C	-0.0143	0.0316		0.0654	0.0698		-0.0853	0.0819					0	0.0335		0.0654	0.0698		-0.0853	0.0819		0.1268	0.0822
	rs11941723	4	17812528	A	G	-0.033	0.0173		0.043	0.0434		-0.0132	0.0411		-0.0525	0.0292		-0.0079	0.0336		0.0449	0.0713		-0.0471	0.0833		-0.0354	0.0749
	rs16895971	4	17884986	T	C	-0.033	0.0118		-0.0082	0.0251		-0.0417	0.0276		-0.0693	0.0221		-0.0277	0.015		-0.0131	0.0292		-0.0533	0.0362		-0.1165	0.0335
	rs6449377	4	18433152	A	G	0.0121	0.0085		0.0223	0.0174		0.0277	0.0205		0.0131	0.017		0.0082	0.01		0.0077	0.0191		0.0271	0.025		0.014	0.0232
	rs1512102	4	26016803	A	G	0.0019	0.0106		-0.0228	0.0202		0.0508	0.0248		0.005	0.021		-0.0014	0.0126		-0.0368	0.022		0.0181	0.0285		0.001	0.0264
	rs1006181	4	38004280	T	C	0.01	0.0097		0.0261	0.0202		0.0085	0.0232		-0.0121	0.0186		0.0163	0.0121		0.0254	0.0229		-0.0077	0.0304		0.0093	0.0282
	rs4833034	4	38318354	T	C	0.0106	0.0095		0.0306	0.0189		0.0356	0.024		0.0179	0.021		0.0121	0.0106		0.0233	0.0202		0.0363	0.0265		0.0198	0.0246
	rs7688346	4	38677453	A	G	0.0019	0.0109		0.0101	0.0231		-0.0176	0.0263		-0.0284	0.0216		0.0229	0.0139		0.0225	0.027		0.0281	0.0346		-0.0135	0.0323
	rs3796536	4	38692940	A	G	-0.0003	0.0179		0.0619	0.0345		0.0472	0.0401		0.0111	0.0339		0.0169	0.0212		0.0889	0.0371		0.069	0.0478		0.0835	0.0441
	rs6820957	4	38875139	A	G	-0.0197	0.0096		-0.0221	0.0191		-0.0536	0.0236		-0.0082	0.0208		-0.0199	0.0107		-0.0282	0.0204		-0.0624	0.0262		-0.0027	0.0247
	rs958633	4	39339933	T	C	0.0085	0.0086		0.0056	0.0174		0.0385	0.0204		-0.0005	0.0171		-0.0002	0.0101		-0.0043	0.0192		0.0349	0.0248		-0.0129	0.0231
	rs13104353	4	39643536	T	C	0.0088	0.0086		0.0008	0.0178		0.0099	0.0208		0.0179	0.0171		0.0096	0.0104		-0.0045	0.0199		-0.0006	0.0261		0.0325	0.0241
	rs1377349	4	41387463	T	G	0.0012	0.0097		0.0111	0.0202		0.0631	0.0239		-0.0272	0.0195		0.0051	0.0115		0.0131	0.0225		0.0615	0.0291		-0.0384	0.026
	rs7689003	4	45125825	A	G	0.0089	0.0089		0.0255	0.0179		-0.0146	0.021		0.0139	0.0172		0.015	0.0111		0.036	0.0201		-0.0426	0.0266		0.0052	0.0248
	rs924837	4	45972653	A	G	-0.0142	0.0086		0.0182	0.0173		-0.0263	0.0206		0.0118	0.0171		-0.0159	0.0101		0.0163	0.0191		-0.0371	0.0247		-0.0086	0.023
	rs10029732	4	48498679	A	G	-0.0116	0.0083		-0.01	0.0169		0.0006	0.02		-0.02	0.0165		-0.0147	0.0098		-0.0093	0.0187		0.0148	0.0244		-0.0247	0.0227
	rs7684450	4	54301161	A	G	0.0002	0.0109		0.027	0.023		0.0188	0.0261		0.0187	0.0213		-0.0134	0.0138		0.0206	0.0266		0.0073	0.034		-0.0022	0.0322
	rs3805148	4	56306810	A	C	-0.0005	0.0087		-0.015	0.0176		-0.0048	0.0206		-0.0057	0.0172		-0.0021	0.0103		-0.0122	0.0195		-0.0174	0.0254		0.0131	0.0238
	rs10517367	4	56935796	T	C	0.0123	0.0097		0.054	0.0197		0.0147	0.0239		-0.0205	0.0205		0.0092	0.0112		0.0503	0.0215		0.011	0.0277		-0.0278	0.0258
	rs17081935	4	57823476	T	C	0.0256	0.0103		0.023	0.0216		0.0028	0.0245		0.0427	0.0197		0.0269	0.0127		0.0343	0.0244		-0.0015	0.032		0.0669	0.0295
	rs7697556	4	73515313	T	C	0.0028	0.0087		0.0022	0.0178		-0.0248	0.0209		0.0016	0.0171		0.0053	0.0101		0.0245	0.0193		-0.0487	0.0252		-0.0115	0.0232
	rs919047	4	73770378	A	G	-0.013	0.0096		0.0097	0.0202		-0.0042	0.0229		-0.024	0.0185		-0.0055	0.012		0.0098	0.023		0.0121	0.0298		-0.0033	0.0277
	rs4694168	4	74372754	T	C	-0.0056	0.0135		-0.0173	0.0269		0.0259	0.0326		-0.0493	0.0301		-0.0057	0.0143		-0.0243	0.0277		0.0041	0.035		-0.0445	0.0334
	rs2703126	4	77819842	T	C	0.004	0.0092		-0.0074	0.019		-0.045	0.0225		0.0024	0.0189		0.0025	0.0109		-0.0122	0.021		-0.0559	0.027		-0.0144	0.0253
	rs13119535	4	81547184	A	G	0.0008	0.0295		-0.0071	0.0579		-0.0758	0.075					0.0062	0.0305		-0.0081	0.0598		-0.081	0.0774		-0.0784	0.078
	rs1901568	4	82187030	T	C	-0.004	0.0091		-0.0143	0.0188		-0.0069	0.0224		0.0216	0.0188		0.0061	0.0106		-0.0072	0.0206		-0.0151	0.027		0.0606	0.0253
	rs1427461	4	83241134	A	G	0.0007	0.0114		0.0285	0.0226		-0.0035	0.0279		0.0106	0.0255		0.0072	0.0122		0.0271	0.0236		-0.0106	0.0297		0.0412	0.0283
	rs12642612	4	85392995	A	G	0.0151	0.0096		-0.0041	0.0198		0.0366	0.0223		-0.0094	0.018		0.0075	0.0119		-0.0248	0.023		0.005	0.0292		0.0166	0.0271
	rs17010957	4	86719165	T	C	-0.0136	0.0113		-0.0059	0.0247		-0.0545	0.027		-0.0061	0.0218		-0.0031	0.0141		0.0123	0.0287		-0.0495	0.0356		0.0047	0.0334
	rs12508579	4	87357788	T	C	-0.088	0.0486		-0.1962	0.1017		-0.1541	0.1263					-0.0877	0.0515		-0.1962	0.1017		-0.1541	0.1263		-0.2764	0.125
	rs2904103	4	87421157	A	G	-0.0151	0.0213		-0.0206	0.0454		0.0141	0.055					-0.0061	0.0232		-0.0215	0.0468		0.0066	0.0567		-0.0645	0.0535
	rs7691791	4	88286409	T	C	0.0185	0.0092		0.0357	0.0193		0.0158	0.0221		0.0103	0.0181		0.0261	0.0112		0.0408	0.0217		0.0309	0.0277		0.0167	0.0258
	rs1545735	4	88578487	T	C	-0.0011	0.0084		0.0091	0.0172		-0.0315	0.0203		-0.0133	0.0169		0.0136	0.0099		0.0165	0.019		-0.0166	0.0246		-0.0056	0.0228
	rs17013191	4	88750629	T	C	0.0071	0.0103		-0.0247	0.0202		0.0452	0.0261		-0.0187	0.023		0.0083	0.0112		-0.0341	0.0213		0.0468	0.0279		-0.0079	0.0255
	rs16996144	4	89897522	A	G	0.0001	0.0082		-0.0205	0.0169		-0.0294	0.0199		0.0047	0.0165		0.0088	0.0099		-0.0089	0.0189		-0.0315	0.0247		-0.0008	0.023
	rs13107325	4	103188709	T	C	-0.0057	0.0211		-0.0299	0.0435		0.0206	0.0529					-0.0065	0.0215		-0.0299	0.0435		0.0206	0.0529		0.0234	0.0475
	rs10026360	4	104374596	T	C	-0.0071	0.0094		-0.0176	0.0193		-0.0197	0.0231		0.0201	0.019		-0.0108	0.0112		-0.0165	0.0215		-0.0137	0.0279		0.048	0.0257
	rs882920	4	105059801	T	C	0.0066	0.009		-0.0113	0.0182		0.0087	0.0221		-0.0001	0.0187		0.0074	0.0102		0.0025	0.0196		0.0229	0.0256		0.0298	0.0236
	rs10008015	4	106005247	T	C	-0.0176	0.0147		-0.0356	0.0299		-0.0667	0.0347		-0.0231	0.0294		-0.0106	0.0169		-0.0145	0.0325		-0.0409	0.0413		-0.0453	0.0383
	rs10010325	4	106106353	A	C	0.0175	0.0086		0.0196	0.017		0.0204	0.0206		0.0036	0.0168		0.0074	0.0101		0.0168	0.0186		-0.021	0.0251		-0.0024	0.0232
	rs10050189	4	106402089	A	G	0.0034	0.009		0.0105	0.0185		0.0115	0.0215		0.0163	0.0177		0.0002	0.0109		0.0068	0.0208		0.0089	0.0271		0.0067	0.0252
	rs4956038	4	109098163	A	C	-0.0211	0.0088		-0.0226	0.0179		-0.0104	0.0207		-0.0216	0.0171		-0.0154	0.0105		-0.0046	0.0198		0.0347	0.0249		-0.0429	0.023
	rs1558172	4	109276830	A	G	-0.0057	0.0089		-0.0403	0.0182		-0.0194	0.0212		0.0006	0.0175		-0.0056	0.0106		-0.0433	0.0201		-0.0008	0.0263		0.0077	0.0243
	rs17583662	4	109461985	A	G	-0.012	0.0092		-0.005	0.0183		-0.0072	0.0224		-0.0302	0.0198		-0.0075	0.0102		0.0082	0.0195		0.0045	0.0249		-0.0267	0.0234
	rs6533498	4	111112788	A	C	0.0073	0.0088		0.0114	0.0179		0.0326	0.0211		-0.0198	0.0178		0.0027	0.0105		-0.0051	0.0198		0.033	0.0256		-0.0369	0.0244
	rs2374218	4	114816990	T	C	0.01	0.0085		0.0114	0.0175		0.0373	0.0206		0.0179	0.0171		0.0174	0.0101		0.0072	0.0194		0.0584	0.0254		0.0244	0.0235
	rs6827199	4	114896904	A	G	-0.0056	0.0093		-0.0023	0.0191		-0.0169	0.0227		-0.0106	0.019		-0.0141	0.0108		-0.0059	0.021		-0.0426	0.0275		-0.0298	0.0255
	rs7698598	4	119951647	A	G	-0.0058	0.012		-0.0077	0.0254		0.0141	0.0287		0.0099	0.0232		-0.0128	0.0151		-0.0272	0.0294		0.0539	0.0373		-0.0072	0.0353
	rs6838153	4	122720999	A	G	-0.0012	0.0091		-0.0209	0.0183		0.0496	0.0222		-0.0235	0.0189		-0.0032	0.0104		-0.0178	0.0198		0.0671	0.0258		-0.0182	0.024
	rs769242	4	122742217	T	C	-0.0132	0.023		-0.0008	0.0506		-0.0635	0.0585		-0.0506	0.0477		-0.0184	0.0265		0.0027	0.0541		-0.0424	0.0686		-0.0688	0.0635
	rs10518406	4	123762897	A	G	-0.0219	0.0237		-0.0215	0.0506		-0.0115	0.0618					-0.0176	0.0265		-0.0036	0.0541		0.0489	0.0681		-0.1048	0.064
	rs12513181	4	123835656	A	C	-0.001	0.0099		-0.029	0.02		-0.0133	0.0246		-0.0029	0.0214		0	0.0112		-0.0247	0.0216		0.0137	0.0278		-0.0344	0.0256
	rs11944380	4	124119834	T	C	-0.0089	0.0106		-0.0314	0.0233		0.0001	0.0248		0.0003	0.0196		-0.0069	0.0145		-0.0524	0.0285		-0.0012	0.0356		0.0246	0.0334
	rs4833963	4	124921654	A	G	-0.0058	0.009		0.0068	0.0186		-0.0238	0.0218		-0.0214	0.0183		-0.0048	0.0106		-0.0039	0.0205		-0.0207	0.0263		-0.0299	0.0247
	rs2421231	4	135141248	A	C	-0.0009	0.0094		0.0098	0.0182		-0.0059	0.0242		0.0049	0.0216		-0.0097	0.0099		0.0055	0.0189		-0.0046	0.0255		0.0017	0.0231
	rs6811274	4	138283405	T	C	-0.0003	0.0085		-0.0045	0.0174		0.0041	0.0209		0.0134	0.0168		-0.0029	0.0103		0	0.0194		0.0004	0.0264		0.0205	0.0235
	rs11941589	4	140115744	A	G	-0.003	0.0086		-0.0075	0.0178		0.0107	0.0213		-0.0095	0.0171		-0.006	0.0104		0.0125	0.0198		0.0129	0.0268		-0.0302	0.0235
	rs6820313	4	140134659	T	G	-0.0103	0.0087		0.0131	0.0175		-0.0055	0.0218		-0.0144	0.0181		-0.0086	0.01		0.0166	0.019		-0.0027	0.0255		0.0084	0.0228
	rs300904	4	144239825	A	G	0.0225	0.0084		-0.0027	0.0171		0.007	0.0209		0.0289	0.0172		0.0326	0.0098		0.0083	0.0187		0.0206	0.0251		0.0656	0.0225
	rs17017911	4	144480634	A	G	-0.0072	0.0099		-0.0136	0.0208		-0.0034	0.0239		-0.0013	0.0185		-0.0054	0.0124		-0.0186	0.0239		-0.0214	0.0317		0.0232	0.0283
	rs7689420	4	145568352	T	C	-0.0059	0.0106		-0.0309	0.0226		-0.0127	0.0254		0.001	0.0195		-0.0183	0.0138		-0.03	0.0265		-0.0198	0.0351		-0.0137	0.0314
	rs17777628	4	145592686	A	G	0.0234	0.0243		0.1463	0.0492		-0.0396	0.0662		0.0009	0.0577		0.0219	0.026		0.1237	0.0511		-0.022	0.0698		0.0216	0.0616
	rs13111336	4	146214431	A	G	-0.0132	0.0179		-0.0466	0.0367		0.0478	0.0477					-0.0089	0.0206		-0.0445	0.0401		0.0691	0.0533		-0.0282	0.0484
	rs2118438	4	146428384	A	G	0.0023	0.0108		-0.0241	0.0224		0.0215	0.0257		0.0378	0.0209		-0.0011	0.013		-0.0339	0.025		0.0477	0.0326		0.0445	0.0297
	rs17805818	4	146581369	A	G	0.0116	0.0195		0.0282	0.0395		0.0396	0.0518					0.0078	0.0204		0.019	0.0409		0.0225	0.0546		0.0335	0.0488
	rs4835018	4	146753330	T	C	-0.0024	0.0098		0.0094	0.0203		-0.047	0.0241		0.0038	0.0198		-0.0028	0.0119		-0.0056	0.023		-0.0573	0.0301		-0.0006	0.0276
	rs11930385	4	146845752	T	C	-0.0058	0.0089		0.0136	0.018		-0.0575	0.0219		-0.0082	0.0177		-0.0129	0.0103		0.0095	0.0195		-0.0671	0.0262		0.009	0.0235
	rs11100904	4	146904304	T	C	-0.0013	0.009		-0.0101	0.0179		-0.0322	0.0229		-0.0263	0.0196		-0.0043	0.0101		-0.0176	0.0192		-0.0357	0.0259		-0.0343	0.0234
	rs10857228	4	148979700	T	C	0.0228	0.0096		0.0117	0.0196		0.051	0.0239		0.0187	0.0197		0.0268	0.0113		0.0142	0.0218		0.0675	0.0289		0.0256	0.0261
	rs6848368	4	149697086	A	C	-0.001	0.0116		-0.0036	0.0233		-0.0058	0.0298		0.0246	0.0258		-0.001	0.0125		-0.0002	0.0244		-0.0008	0.0327		0.0129	0.0293
	rs1443088	4	152450126	A	G	0.0038	0.0085		0.0215	0.0173		-0.0095	0.0208		0.0168	0.017		0.01	0.0101		0.0168	0.0192		-0.0155	0.0257		0.0316	0.0232
	rs17299889	4	154831619	A	G	0.0158	0.0096		-0.0268	0.019		0.0355	0.024		0.0334	0.0206		0.0167	0.0105		-0.0223	0.0201		0.0283	0.0271		0.0481	0.0242
	rs10517658	4	157788190	A	G	-0.0206	0.0147		-0.0573	0.0313		0.0476	0.0373		0.0137	0.0299		-0.0149	0.0179		-0.0474	0.0351		0.0826	0.046		0.0036	0.0425
	rs4504305	4	158903953	A	G	-0.0088	0.0087		-0.0005	0.0176		-0.0258	0.0218		-0.0303	0.0179		-0.0131	0.0101		-0.003	0.0193		-0.0471	0.0259		-0.0294	0.0233
	rs955748	4	184215675	A	G	0.0082	0.0091		-0.0041	0.0192		0.0255	0.0218		0.0284	0.0182		0.0029	0.0114		-0.0116	0.0222		0.037	0.0282		0.0072	0.0287
	rs2310357	4	186697494	T	C	0.0056	0.0094		0.005	0.0198		-0.0057	0.0229		0.0244	0.0187		0.0005	0.0115		-0.0085	0.0223		-0.044	0.029		0.0182	0.0272
	rs1574220	5	314518	T	C	-0.0009	0.0163		0.0144	0.0348		0.0293	0.0429		-0.0028	0.0363		-0.0059	0.0201		0.0234	0.0399		-0.003	0.0497		-0.0348	0.046
	rs10630	5	1462720	A	G	-0.0174	0.0094		-0.0353	0.0193		-0.0352	0.0224		0.0019	0.0183		-0.0127	0.0114		-0.0409	0.0216		-0.0691	0.0281		0.019	0.0264
	rs769109	5	3118802	T	C	0.024	0.0116		0.0136	0.0243		0.0438	0.0285		0.0429	0.0233		0.0206	0.0141		0.0037	0.0273		0.0166	0.0359		0.0204	0.0332
	rs274679	5	6751426	A	C	0.0018	0.0088		0.0094	0.0179		0.0032	0.0209		0.0168	0.0172		-0.01	0.0108		0.0033	0.0201		-0.006	0.026		0.0103	0.0242
	rs875525	5	14747247	T	C	-0.0145	0.0097		-0.0013	0.0201		-0.0402	0.0241		0.0071	0.0199		-0.0144	0.0114		0.0063	0.0219		-0.0475	0.0286		0.0411	0.0261
	rs860664	5	14960235	T	G	0.007	0.0112		-0.0048	0.026		-0.0262	0.027		-0.022	0.022		0.0208	0.014		-0.0169	0.0307		-0.0227	0.035		0.0158	0.0329
	rs17409588	5	31528627	T	C	-0.0172	0.0094		-0.0223	0.0192		-0.0321	0.0229		-0.0197	0.0195		-0.0197	0.0108		-0.0177	0.0209		-0.0553	0.0267		-0.0168	0.0248
	rs3811958	5	32772043	A	G	-0.0263	0.0099		-0.0398	0.0195		-0.0665	0.0229		-0.0558	0.019		-0.0281	0.0121		-0.0218	0.0218		-0.06	0.0281		-0.0602	0.0261
	rs1173727	5	32830521	T	C	-0.0329	0.0089		-0.0355	0.0179		-0.0492	0.0209		-0.0382	0.0172		-0.0204	0.0107		-0.0152	0.0198		-0.0129	0.0259		-0.0359	0.0241
	rs11744178	5	33005008	T	C	-0.0048	0.0088		-0.0151	0.0178		-0.0217	0.0211		0.004	0.0179		-0.0084	0.0101		-0.0102	0.0194		-0.0215	0.0253		0.0065	0.0235
	rs1876658	5	33012520	A	C	-0.0172	0.0365		-0.0692	0.0824		-0.1203	0.0957					0.0091	0.054		-0.0098	0.1138		0.0386	0.1406		-0.0268	0.1144
	rs1813313	5	33271984	A	C	-0.0329	0.0119		-0.0401	0.0261		0.0029	0.028		-0.0509	0.0215		-0.0074	0.0165		-0.0445	0.0318		0.0719	0.0413		-0.061	0.0381
	rs1609500	5	35211240	A	C	-0.0057	0.0093		0.0353	0.0179		-0.0142	0.0209		-0.0173	0.0173		-0.0021	0.0115		0.0353	0.02		0.0031	0.0258		-0.0019	0.024
	rs12656216	5	36160668	A	G	0.0041	0.0095		0.0118	0.0201		-0.017	0.0227		0.0001	0.0184		0.0098	0.0121		-0.0042	0.0233		-0.003	0.0298		0.0522	0.0282
	rs16902835	5	36225246	T	C	-0.0082	0.0086		-0.0243	0.0174		-0.0212	0.0206		-0.0103	0.0171		-0.0061	0.0101		-0.032	0.0192		-0.0236	0.025		-0.0017	0.0233
	rs2731880	5	36603384	T	C	0.0036	0.0083		-0.0057	0.0171		0.0316	0.02		0.0059	0.0167		0.0022	0.0099		-0.0079	0.019		0.0343	0.0248		-0.0206	0.0232
	rs292168	5	36807189	A	G	0.0217	0.0085		0.0385	0.017		-0.0064	0.0201		0.0223	0.0167		0.014	0.0099		0.0241	0.0187		-0.0228	0.0243		0.0056	0.0227
	rs327267	5	38651230	A	G	0.0018	0.0089		-0.0374	0.0179		0.0056	0.0221		-0.0064	0.0192		0.0045	0.01		-0.0382	0.0192		0.0377	0.0251		-0.0012	0.0234
	rs9292741	5	39427155	A	G	-0.0075	0.0093		-0.0183	0.0192		-0.0106	0.0224		-0.0103	0.0185		-0.0055	0.0111		-0.0222	0.0213		-0.0256	0.0274		-0.0269	0.0257
	rs11740415	5	42582527	T	C	-0.0099	0.0106		-0.016	0.0209		-0.021	0.0262		-0.0229	0.0238		-0.0129	0.0116		-0.0163	0.0222		-0.0107	0.0281		-0.0199	0.0265
	rs2972756	5	42820125	A	G	0.0083	0.0082		0.0153	0.0168		0.0048	0.0196		0.0163	0.0163		0.013	0.0099		0.0229	0.0188		0.017	0.0243		0.0212	0.0228
	rs12152958	5	43940059	T	G	-0.0311	0.0326		-0.0257	0.0648		-0.0722	0.0827					-0.0307	0.0335		-0.0257	0.0648		-0.0722	0.0827		0.1078	0.0739
	rs2962246	5	50449814	A	G	0.0101	0.0086		0.0051	0.0178		0.0103	0.0209		0.0076	0.017		0.0143	0.0104		0.0066	0.0198		0.0079	0.0258		0.013	0.0237
	rs1423544	5	52037509	T	C	-0.0093	0.0089		-0.0055	0.0182		-0.0295	0.0214		-0.036	0.0179		-0.0031	0.0108		0.0044	0.0204		-0.0449	0.0264		-0.0117	0.0249
	rs6450136	5	52765331	A	C	0.0063	0.0091		0.008	0.0191		0.003	0.0216		0.0226	0.0176		0.0048	0.011		0.0199	0.0214		-0.013	0.0268		0.0213	0.0249
	rs35941	5	53606295	T	C	0.0117	0.0115		0.0139	0.0242		0.0078	0.0271		-0.0071	0.0219		0.0013	0.0143		-0.0041	0.0277		0.0136	0.0353		-0.0458	0.0336
	rs6897117	5	54986775	T	C	0.0118	0.0091		0.0164	0.0186		-0.0135	0.0219		-0.0085	0.0183		0.0095	0.0107		0.016	0.0205		-0.0134	0.0264		-0.0257	0.0246
	rs157845	5	55796639	T	C	-0.0246	0.0101		0.0078	0.0206		-0.036	0.0244		-0.048	0.0209		-0.0157	0.0117		0.0063	0.0227		-0.0006	0.0288		-0.0246	0.0269
	rs702691	5	56114526	T	G	-0.0077	0.0092		-0.0172	0.0184		-0.0346	0.0228		-0.0093	0.0199		-0.0143	0.0105		-0.0234	0.02		-0.0464	0.026		-0.0213	0.0243
	rs854037	5	57091783	A	G	-0.0098	0.0099		0.0118	0.0211		-0.0142	0.024		-0.0469	0.0187		-0.0108	0.0126		-0.0117	0.0245		-0.0359	0.0321		-0.0534	0.0289
	rs11738454	5	58342120	T	C	0.0017	0.0113		0.0164	0.0239		-0.0002	0.0263		-0.0239	0.0211		0.0042	0.0148		0.0457	0.0282		0.0201	0.036		-0.055	0.0351
	rs6877743	5	58454191	A	C	-0.006	0.0084		-0.006	0.0175		0.0036	0.0205		-0.029	0.0169		-0.0026	0.01		0.0013	0.0192		0	0.025		-0.0252	0.0232
	rs7703022	5	58595606	T	C	-0.0037	0.0089		-0.0042	0.0177		-0.0053	0.0219		0.0013	0.0189		0.002	0.01		0.0118	0.0191		-0.0099	0.0248		0.0125	0.0229
	rs10447098	5	60831133	T	C	0.0098	0.0115		-0.0379	0.0229		0.0004	0.0289		-0.0078	0.0261		0.0113	0.0122		-0.0349	0.0238		-0.004	0.0302		-0.0071	0.028
	rs3857267	5	63917733	A	G	-0.0366	0.0127		-0.0227	0.0281		-0.0519	0.0292		-0.0584	0.0221		-0.0085	0.0186		0.0252	0.0355		0.005	0.0455		0.0505	0.0415
	rs264759	5	64381897	T	G	0.0041	0.0094		0.016	0.0203		-0.0116	0.0222		0.0148	0.0182		0.004	0.0119		-0.0026	0.0233		-0.0245	0.0289		0.0232	0.0269
	rs10053096	5	64573981	T	C	0.0026	0.009		0.0425	0.0189		0.0265	0.0218		-0.007	0.0179		0.0032	0.0107		0.0499	0.0211		0.0278	0.0269		-0.0161	0.0245
	rs4700677	5	64666225	A	G	0.0098	0.0193		0.117	0.0433		0.0195	0.0461		-0.0047	0.0356		0.0336	0.0271		0.1665	0.0534		0.0653	0.0667		0.0105	0.0637
	rs11738854	5	64673915	T	C	-0.014	0.0136		-0.0736	0.0272		-0.0072	0.0342		0.0096	0.0301		-0.02	0.0151		-0.0669	0.0292		-0.0217	0.0375		-0.0003	0.0351
	rs456775	5	66199501	T	C	0.0054	0.0086		-0.0077	0.0175		0.0216	0.0208		0.021	0.0174		0.0008	0.0102		-0.0168	0.0194		0.039	0.0255		0.0286	0.0237
	rs10515054	5	67106808	A	G	-0.0215	0.023		-0.0468	0.052		-0.1582	0.0582		-0.1059	0.0481		-0.0188	0.0315		-0.0033	0.0636		-0.24	0.0745		-0.0659	0.0755
	rs7710020	5	67142633	A	G	0.0028	0.0084		-0.0032	0.0173		0.0033	0.0204		-0.0277	0.0168		0.0089	0.0101		0.0095	0.0193		0.0319	0.0252		-0.0363	0.0235
	rs999826	5	67275356	A	G	-0.0013	0.0109		-0.0035	0.0219		0.0017	0.0268		-0.0058	0.0237		-0.0062	0.0118		-0.0093	0.023		-0.005	0.0293		-0.0209	0.0275
	rs430191	5	67323552	A	G	0.0004	0.0167		0.0684	0.0322		0.0452	0.0409					0.0004	0.0174		0.0663	0.033		0.0524	0.0424		-0.0585	0.0414
	rs3886182	5	67432791	T	C	0.0027	0.0089		0.0012	0.0179		0.0319	0.0217		0.0046	0.0183		0.001	0.0102		-0.0002	0.0195		0.0479	0.0254		-0.0175	0.0236
	rs2112208	5	67564327	T	C	0.011	0.0097		0.0094	0.0201		0.0089	0.0235		0.0108	0.0194		0.0076	0.0117		0.0085	0.0226		-0.0135	0.0287		0.0182	0.0268
	rs3756668	5	67596088	A	G	0.0303	0.0087		0.0224	0.0176		0.0031	0.0205		0.0133	0.0172		0.0265	0.0101		0.0252	0.0192		-0.0061	0.0249		-0.0017	0.0233
	rs6897355	5	67823616	T	C	-0.0085	0.009		-0.0045	0.0182		-0.0081	0.0222		-0.0108	0.0191		-0.0059	0.0103		0.0099	0.0198		-0.0163	0.0256		-0.0339	0.0239
	rs415817	5	71844878	T	C	-0.0066	0.0095		0.0253	0.02		-0.0377	0.0226		0.0064	0.0181		-0.0113	0.0117		0.019	0.023		-0.0459	0.0294		-0.007	0.0271
	rs7709903	5	72080422	T	C	-0.0106	0.0118		0.0265	0.0241		0.0091	0.0295		-0.0288	0.0251		-0.0129	0.0135		0.0283	0.0264		0.0114	0.0335		-0.0391	0.0308
	rs34651	5	72144005	T	C	-0.0042	0.0162		-0.0801	0.0334		-0.0456	0.0383		0.0042	0.0305		0.0065	0.0198		-0.0656	0.0376		-0.0148	0.0498		0.0217	0.0458
	rs13160226	5	72434224	A	G	0	0.01		-0.0208	0.0203		0.0064	0.0236		-0.0313	0.0195		0.0119	0.0118		-0.0149	0.0225		0.0418	0.0291		-0.0288	0.0266
	rs2454846	5	73959526	A	G	-0.0029	0.0094		-0.0397	0.0191		-0.0077	0.0226		0.0092	0.0189		-0.0202	0.0111		-0.039	0.0211		-0.0112	0.0276		-0.0114	0.0257
	rs6881736	5	77144066	A	G	0.0145	0.009		0.0051	0.0179		-0.0426	0.0214		0.0121	0.0185		0.0155	0.0102		0.0004	0.0193		-0.0489	0.0251		0.0171	0.0238
	rs12520209	5	77506956	T	C	-0.0145	0.0108		-0.0229	0.0219		0.0407	0.0261		-0.0161	0.0227		-0.0062	0.0121		-0.0215	0.0235		0.0609	0.0295		-0.0001	0.0275
	rs10805921	5	78150712	A	G	0.0023	0.0131		-0.0244	0.026		0.0032	0.0325		0.0527	0.0296		0.005	0.0139		-0.0215	0.0273		0.0102	0.0344		0.049	0.0316
	rs7712162	5	78945171	T	C	0.0023	0.0105		0.006	0.0219		0.0102	0.0251		0.0102	0.0204		0.0066	0.0133		0.026	0.0254		0.0207	0.0327		0.0533	0.0305
	rs411840	5	81014958	T	C	-0.016	0.0085		-0.0331	0.0173		-0.0137	0.0209		-0.0263	0.0176		-0.0109	0.0099		-0.0377	0.019		-0.0162	0.0249		-0.0131	0.0231
	rs457008	5	81074655	T	C	0.0053	0.0086		0.0226	0.0175		0.0288	0.0205		0.0107	0.0171		0.0092	0.0102		0.011	0.0193		0.0235	0.0252		0.0088	0.0234
	rs13163838	5	86204545	T	G	-0.0142	0.0099		0.0058	0.0201		-0.0528	0.0245		-0.0289	0.0218		-0.0168	0.0112		-0.0005	0.0217		-0.051	0.0274		-0.0346	0.0259
	rs4421140	5	86656964	T	C	-0.0043	0.0098		0.0339	0.0206		-0.0673	0.023		-0.0068	0.019		-0.0091	0.0117		0.0325	0.023		-0.0979	0.0287		-0.0316	0.0269
	rs13187743	5	86958814	T	C	-0.0174	0.0126		0.0066	0.0288		0.0356	0.0303		-0.0324	0.0223		0.0108	0.019		-0.0004	0.0374		0.1294	0.0497		0.0193	0.0451
	rs10069251	5	87228571	A	C	-0.0006	0.013		-0.016	0.0254		0.0352	0.0316		0.0064	0.0299		-0.0017	0.0138		-0.0114	0.0266		0.0336	0.0334		0.0044	0.0319
	rs10037512	5	88354675	T	C	-0.0007	0.0086		0.0055	0.0175		0.0161	0.0207		-0.0189	0.0173		0.0087	0.0101		0.0126	0.0192		-0.0004	0.0252		-0.0229	0.0234
	rs11748980	5	88833522	T	C	-0.0049	0.0086		0.0001	0.0174		0.0162	0.0208		-0.0175	0.0172		-0.0038	0.0101		-0.0012	0.0192		0.0359	0.0254		-0.023	0.0233
	rs4489092	5	90420644	T	G	-0.0048	0.0088		0.023	0.0182		-0.0024	0.0211		-0.0255	0.0175		-0.0044	0.0105		0.0178	0.0202		0.0004	0.026		-0.0231	0.0242
	rs1393625	5	101876929	A	G	0.0104	0.0096		-0.0029	0.0192		-0.0294	0.023		0.0296	0.0199		0.0044	0.0108		-0.0105	0.0206		-0.0506	0.0265		0.0165	0.025
	rs7729395	5	102100576	T	C	0.0182	0.0251		0.0942	0.0526		0.04	0.0691					0.0175	0.0262		0.0942	0.0526		0.04	0.0691		0.0027	0.0598
	rs13185815	5	108116542	T	G	-0.0386	0.0173		-0.0522	0.0349		-0.0557	0.0448		0.0101	0.0405		-0.0367	0.0185		-0.049	0.0365		-0.055	0.0467		0.0066	0.0432
	rs9326750	5	108173003	A	G	-0.0156	0.0106		-0.0098	0.0212		-0.049	0.0264		-0.0233	0.023		-0.0145	0.0119		-0.0022	0.0227		-0.0374	0.0292		-0.0261	0.0272
	rs1145124	5	111027410	T	C	-0.0042	0.0108		-0.0441	0.0235		0.0042	0.0257		-0.0113	0.0203		0.0045	0.0147		-0.0289	0.0287		0.0529	0.036		0.0088	0.0337
	rs2020383	5	112074356	T	C	-0.0061	0.0088		-0.0188	0.0175		0.0218	0.0213					-0.0011	0.0103		-0.0007	0.0191		0.0252	0.0249		-0.0062	0.0232
	rs4921010	5	115041671	T	C	-0.009	0.0095		0.0024	0.0197		-0.0284	0.0228		-0.0034	0.0185		-0.0037	0.0113		0.0062	0.0217		-0.0316	0.0281		0.0404	0.0259
	rs26537	5	115177014	T	C	0.0051	0.0089		0.0069	0.0183		0.0248	0.0212		0.0205	0.0174		0.009	0.0108		0.0017	0.0205		0.0374	0.0266		0.0219	0.0246
	rs12523269	5	119867065	T	C	0.0072	0.013		0.0173	0.0267		-0.0093	0.032		0.0055	0.0285		0.0201	0.0146		0.0363	0.0288		0.0048	0.0354		0.0292	0.0328
	rs7727610	5	121389089	T	G	0.0337	0.0179		0.1111	0.0392		0.0005	0.045		0.0646	0.0343		0.0335	0.0242		0.0956	0.0473		0.0332	0.0614		0.1313	0.0554
	rs1428387	5	122705244	T	C	-0.0537	0.0208		-0.0781	0.0467		-0.0205	0.0484		-0.0282	0.0377		-0.008	0.0306		0.0043	0.0597		0.0551	0.073		0.0672	0.0732
	rs13184896	5	122734005	T	G	-0.0256	0.0083		0.0048	0.017		-0.0616	0.02		-0.0325	0.0165		-0.0363	0.01		0.0055	0.019		-0.0631	0.0247		-0.0532	0.0231
	rs10463782	5	123930829	T	C	0.0005	0.0094		-0.0227	0.0191		-0.0138	0.0228		-0.0293	0.0192		0.0038	0.0108		-0.0376	0.0206		-0.0073	0.0273		-0.0058	0.0252
	rs7717604	5	123989617	T	C	0.0074	0.0088		0.0038	0.0183		-0.0066	0.0212		-0.0116	0.0175		0.0058	0.0105		-0.0069	0.0202		0.0088	0.0263		-0.012	0.0245
	rs453202	5	126855505	T	G	0.0215	0.0087		0.0151	0.0178		0.0339	0.0209		0.0252	0.0172		0.022	0.0105		0.0169	0.02		0.0514	0.0262		0.0303	0.0244
	rs251215	5	127543622	A	C	-0.0005	0.0086		-0.0271	0.0174		0.0096	0.0206		0.0033	0.0174		0.0024	0.0101		-0.029	0.0192		0.0153	0.0246		0.0019	0.0232
	rs12109794	5	127568650	A	G													0.1168	0.0601		0.0232	0.1439		0.3542	0.1537		0.1825	0.1524
	rs154001	5	127685135	T	C	-0.004	0.0095		-0.0007	0.0194		-0.0041	0.0238		-0.0228	0.0202		-0.0015	0.0109		0.0019	0.021		-0.009	0.0274		-0.0246	0.0251
	rs6866701	5	129069848	A	G	-0.0232	0.0178		-0.0114	0.0347		-0.01	0.0438					-0.0241	0.0186		-0.0183	0.0359		-0.0028	0.046		0.0157	0.0432
	rs11242043	5	130159918	A	G	-0.0195	0.0209		-0.0583	0.0535		-0.0517	0.0485		-0.0009	0.0334		0.0232	0.045		0.0204	0.0958		0.1592	0.1146		0.117	0.1117
	rs17692694	5	130330467	A	G	-0.0241	0.0129		-0.0105	0.0276		-0.0251	0.0298		-0.0479	0.0243		-0.0097	0.016		0.0034	0.0312		0.0099	0.039		-0.0713	0.0374
	rs6895631	5	131107692	A	G	0.0427	0.0219		0.1147	0.0488		0.082	0.0591					0.0687	0.0305		0.1338	0.059		0.0985	0.0713		0.0301	0.0691
	rs7705189	5	131623358	A	G	-0.0149	0.0094		0.0058	0.0182		-0.0098	0.0233		-0.0347	0.0211		-0.0123	0.01		0.0072	0.0189		-0.0016	0.0245		-0.0267	0.0227
	rs31198	5	134372685	T	C	0.0144	0.0095		0.0254	0.0207		0.0001	0.0226		0.0067	0.0185		0.0211	0.0117		0.0365	0.0237		0.0183	0.0292		0.0234	0.0275
	rs9327705	5	134510303	A	G	-0.0092	0.011		-0.0079	0.0219		-0.0106	0.0277		-0.0459	0.0247		-0.0118	0.0118		-0.0155	0.0229		-0.0266	0.0294		-0.051	0.0275
	rs1019736	5	134579744	T	G	0.0004	0.0091		0.0076	0.0205		-0.0171	0.0221		0.0209	0.0188		-0.0004	0.0106		0.0061	0.023		-0.0163	0.0261		0.0227	0.0246
	rs11959305	5	135386382	A	C	-0.0102	0.0228		0.0037	0.0449		-0.0457	0.0582					-0.0079	0.0231		0.0037	0.0449		-0.0457	0.0582		-0.009	0.0542
	rs4835672	5	137568867	T	C	0.004	0.0094		-0.0148	0.0196		-0.0128	0.0224		0.0048	0.018		-0.0068	0.0118		-0.021	0.0224		-0.0678	0.0289		-0.0294	0.0268
	rs10040658	5	139051015	A	G	0.0028	0.0092		0.0306	0.0183		-0.0134	0.0224		0.0026	0.0194		-0.0019	0.0104		0.0203	0.0197		-0.0144	0.0256		0.0135	0.0237
	rs2253378	5	139948802	A	G	-0.0049	0.0098		-0.0154	0.02		-0.0216	0.0234		0.0067	0.0194		-0.003	0.0116		-0.0119	0.0222		-0.0453	0.0286		0.0216	0.0268
	rs2740584	5	140561768	T	C	0.0036	0.0095		0.0238	0.0194		0.0194	0.0221		0.0301	0.0178		-0.0083	0.012		0.0155	0.0222		0.0049	0.0287		0.0363	0.0264
	rs3749759	5	141041435	A	G	-0.0135	0.0087		-0.0465	0.0177		0.0061	0.0209		-0.013	0.0167		-0.0094	0.0103		-0.0395	0.0197		0.0018	0.0257		0.0014	0.0223
	rs4912636	5	141637058	T	G	-0.0031	0.0082		-0.0075	0.0174		-0.0006	0.0207		-0.0235	0.0168		-0.007	0.0098		-0.0059	0.0193		-0.0111	0.0255		-0.0313	0.0232
	rs6897876	5	141687639	T	C	0.0172	0.0084		0.0231	0.0169		0.0162	0.0201		0	0.0167		0.0256	0.0099		0.04	0.0187		0.0291	0.0244		0.0133	0.0226
	rs253438	5	141801216	A	G	-0.0034	0.0087		-0.0045	0.0175		0.0253	0.021		-0.0151	0.0179		-0.0063	0.01		-0.0093	0.019		0.0102	0.0246		-0.0306	0.023
	rs250092	5	141978243	A	G	-0.0207	0.0142		-0.0175	0.0281		-0.0334	0.0348		0.0179	0.0324		-0.0225	0.0148		-0.0172	0.0287		-0.0546	0.0363		0.0343	0.0347
	rs11167790	5	142068366	T	C	-0.0104	0.0108		-0.0125	0.0212		-0.0501	0.0269		-0.0059	0.025		-0.0161	0.0114		-0.0241	0.022		-0.0481	0.0283		-0.016	0.0264
	rs853170	5	142537474	T	C	0.0083	0.0091		-0.0077	0.0191		0.0274	0.0218		0.0284	0.018		0.01	0.0112		-0.014	0.0216		0.0023	0.0278		0.0338	0.0262
	rs853175	5	142636790	T	C	0.0131	0.0087		-0.0017	0.0174		0.0142	0.0209		0.0284	0.0178		0.011	0.0101		0.0027	0.0191		0.0315	0.0248		0.0212	0.0232
	rs6864427	5	143151880	T	C	-0.0169	0.0083		-0.0208	0.0169		0.0096	0.02		-0.0342	0.0166		-0.0243	0.0099		-0.0345	0.0188		-0.0124	0.0245		-0.0259	0.0227
	rs352347	5	148725199	A	G	0.0128	0.0084		0.0416	0.0175		0.017	0.0205		0.0106	0.0167		0.0076	0.01		0.0411	0.0195		0.0029	0.0253		0.0066	0.0232
	rs3776069	5	149315287	T	C	-0.0073	0.0112		-0.0077	0.0239		-0.0299	0.0268		-0.0131	0.0216		-0.0202	0.0142		0.0058	0.0279		-0.0356	0.0354		-0.0608	0.0329
	rs6579789	5	149715264	A	G	0.0089	0.0093		-0.0075	0.0196		-0.0015	0.0222		0.031	0.0181		0.005	0.0114		-0.0047	0.0221		0.016	0.028		0.0444	0.0259
	rs3210714	5	151041932	T	C	-0.0201	0.0083		-0.0135	0.0169		-0.0588	0.0199		-0.0208	0.0166		-0.0195	0.0099		-0.009	0.0187		-0.0644	0.0245		-0.0288	0.0229
	rs11741790	5	156759177	A	G	-0.0042	0.0112		0.0001	0.0223		-0.0069	0.0281		-0.0381	0.0256		-0.0094	0.012		-0.003	0.0233		-0.0218	0.0299		-0.0532	0.0282
	rs4401606	5	158403684	A	G	-0.0068	0.0087		0.0014	0.0176		-0.0224	0.0207		-0.0037	0.0174		-0.0045	0.0101		-0.0023	0.0194		-0.0298	0.025		0.0099	0.0235
	rs1469059	5	158503800	T	C	-0.0087	0.0094		-0.0235	0.0198		0.0186	0.0221		-0.0129	0.0181		-0.0105	0.0114		-0.0256	0.0224		0.0025	0.0281		-0.0201	0.0257
	rs1527825	5	165897317	A	C	0.0028	0.009		0.0236	0.0181		0.0025	0.0223		0.0077	0.0188		-0.0039	0.0104		0.0185	0.0197		-0.0121	0.0262		-0.0022	0.0241
	rs4282339	5	168256240	A	G	-0.0269	0.0103		-0.0367	0.0214		-0.0156	0.0246		-0.0415	0.0206		-0.03	0.0123		-0.0408	0.0239		-0.0049	0.0302		-0.0274	0.0282
	rs4620037	5	170875097	A	C	-0.0033	0.01		-0.0206	0.021		-0.0255	0.0242		-0.0206	0.0198		0.0021	0.0122		-0.019	0.0238		-0.0044	0.0306		-0.0284	0.0286
	rs154363	5	171017095	A	G	-0.0071	0.0096		-0.0074	0.0196		0.0118	0.0232		0.0081	0.0196		-0.0108	0.0112		-0.0187	0.0215		0.0081	0.0277		0.0333	0.0257
	rs257365	5	171101894	T	C	-0.0067	0.0087		-0.0215	0.0177		-0.0286	0.0208		-0.0087	0.0175		-0.0072	0.0103		-0.0345	0.0196		-0.0347	0.0256		0.0015	0.0245
	rs33852	5	171189571	A	G	-0.0103	0.009		-0.0637	0.0183		0.0053	0.0214		-0.0177	0.0176		-0.0181	0.0107		-0.0699	0.0204		0.0077	0.0268		-0.025	0.0247
	rs1368380	5	171285632	T	C	-0.0043	0.0097		0.0196	0.0188		-0.0297	0.024		0.0286	0.0221		-0.0067	0.0103		0.0199	0.0197		-0.0401	0.0258		0.0352	0.0241
	rs17074452	5	171639152	T	C	-0.0238	0.0404		0.0679	0.0837		0.0292	0.1					-0.0346	0.041		0.0679	0.0837		0.0292	0.1		-0.0203	0.097
	rs10213832	5	172302409	A	G	0.0147	0.0259		-0.0741	0.0565		0.0842	0.0747					-0.0041	0.0323		-0.1124	0.063		0.0721	0.084		-0.002	0.077
	rs793356	5	172530561	T	C	-0.0126	0.0088		-0.0548	0.0177		0.0338	0.0213		-0.0052	0.0183		-0.0088	0.0102		-0.0449	0.0194		0.0435	0.0249		0.0196	0.0234
	rs17075791	5	172746026	T	C	0.0038	0.0206		0.0161	0.0478		0.0358	0.0512		0.0132	0.0383		0.0188	0.0313		-0.0234	0.0627		0.0488	0.0811		0.0133	0.0719
	rs12515303	5	172762651	A	G	0.0036	0.0095		-0.014	0.0193		0.0196	0.0228		-0.0051	0.0198		0.0121	0.011		-0.0089	0.021		0.0026	0.0271		0.0021	0.0261
	rs11954548	5	172779475	T	C	-0.0077	0.0094		0.0197	0.0195		-0.0191	0.0221		-0.013	0.018		-0.015	0.0116		0.0155	0.0222		-0.01	0.0282		-0.0124	0.0267
	rs6878608	5	172794668	T	C	0.0087	0.012		0.026	0.0241		0.0421	0.0303					0.0095	0.0133		0.0209	0.0258		0.0366	0.0331		-0.0454	0.0308
	rs10780116	5	172839289	T	C	-0.0134	0.0084		0.0108	0.0174		-0.0126	0.0203		-0.0201	0.017		-0.0117	0.01		0.0071	0.0193		-0.0267	0.0252		-0.0223	0.0237
	rs17052028	5	172968491	A	G	-0.0002	0.0091		0.0109	0.0186		0.0059	0.0222		0.0052	0.0192		0.0004	0.0105		0.004	0.0203		0.0209	0.026		-0.0027	0.0244
	rs889014	5	172984114	T	C	-0.0071	0.009		-0.0043	0.0185		-0.0053	0.0221		-0.0097	0.0187		-0.0143	0.0106		-0.0024	0.0204		-0.035	0.0265		-0.0238	0.0248
	rs13173671	5	173026190	T	C	-0.007	0.0253		0.0014	0.0529		-0.013	0.0665					-0.0048	0.0283		-0.0104	0.056		-0.0405	0.0708		-0.0099	0.0687
	rs2913730	5	175893942	A	C	0.001	0.0085		0.023	0.0175		0.0041	0.0205		0.0068	0.0171		-0.004	0.0102		0.0163	0.0194		-0.0174	0.0253		-0.0114	0.0237
	rs1966265	5	176516631	A	G	0.0049	0.0103		0.0075	0.0221		-0.0236	0.0245		0.004	0.0194		0.0156	0.0128		0.032	0.0251		-0.0208	0.0327		0.0248	0.0292
	rs11954311	5	176554850	A	G	-0.0319	0.0293		0.075	0.0631		-0.0022	0.0846					-0.0314	0.033		0.0694	0.0681		-0.0022	0.0846		0.017	0.0775
	rs12055154	5	176675423	A	G	-0.0504	0.0304		0.0823	0.073		-0.0713	0.081		-0.163	0.0697		-0.0579	0.0347		0.111	0.0805		-0.0598	0.0928		-0.1481	0.0817
	rs335435	5	176867943	A	G	0.0109	0.0095		0.0104	0.0178		-0.0249	0.0213		-0.0155	0.0183		0.0104	0.011		0.013	0.0194		-0.026	0.0249		-0.0262	0.0232
	rs6601211	5	177535370	A	G	0.0127	0.0093		0.0026	0.0188		0.0034	0.0224		0.0149	0.0188		0.0104	0.0111		0.0042	0.0208		-0.0084	0.0274		0.0412	0.0257
	rs2961684	5	177652086	A	G	0.0038	0.0099		0.0168	0.0196		-0.0321	0.0239		0.0147	0.021		0.0117	0.0112		0.0129	0.0211		-0.0388	0.0275		0.029	0.0262
	rs11750568	5	178535713	A	G	0.0105	0.0101		0.0061	0.0188		-0.0022	0.0228		0.0135	0.0197		0.0109	0.0117		0.0154	0.0202		-0.0134	0.026		0.0297	0.0244
	rs466522	5	178687676	A	G	-0.004	0.0129		-0.0038	0.0253		0.04	0.0322					0.0049	0.0133		-0.0006	0.0258		0.0393	0.033		0.0183	0.0309
	rs6879260	5	179731014	T	C	0.0138	0.0091		0.0112	0.0185		0.0331	0.0222		0.0057	0.0188		0.0203	0.0105		0.01	0.02		0.0553	0.0259		-0.0014	0.0243
	rs3733750	5	180235503	T	C	0.0118	0.0131		-0.0105	0.0292		-0.0172	0.0311		0.0256	0.0243		0.0047	0.0176		-0.0102	0.0355		-0.0899	0.0442		0.0091	0.0412
	rs13361994	5	180645211	T	C	0.0119	0.0115		-0.0198	0.024		0.0269	0.0288		0.0204	0.0239		0.0091	0.0137		-0.0301	0.0269		0.024	0.0349		0.0167	0.0318
	rs17714046	5	180661980	T	C				0.1051	0.0589		-0.1134	0.0915					0.0391	0.0291		0.1307	0.0605		-0.1529	0.0967		0.0311	0.068
	rs2569881	6	1620037	A	G	-0.0434	0.0138		-0.0647	0.0281		-0.0053	0.0351					-0.0374	0.0155		-0.068	0.0301		0.0097	0.0377		-0.0583	0.0374
	rs3778519	6	1771512	T	C	0.0157	0.0092		0.0022	0.019		0.041	0.022		0.0357	0.018		0.0033	0.0111		-0.0022	0.0213		0.033	0.0277		0.0232	0.0255
	rs1570534	6	1901495	T	C	-0.0116	0.0091		-0.0056	0.0189		-0.044	0.0218		-0.0161	0.0176		-0.0093	0.0111		0.0071	0.0213		-0.018	0.0279		-0.0194	0.0254
	rs932445	6	2167225	T	C	0.0209	0.0089		0.0333	0.0182		0.0118	0.0211		0.0047	0.0177		0.0221	0.0105		0.0497	0.02		0.0025	0.0257		0.0141	0.0241
	rs1196388	6	2232808	T	G																-0.1307	0.1566
	rs9504925	6	6769438	A	G	0.017	0.0094		0.0039	0.0196		-0.0009	0.0229		-0.0007	0.0189		0.0157	0.0112		-0.0105	0.0219		0.0046	0.0283		-0.0103	0.0263
	rs1887508	6	6887607	A	G	0.0015	0.0152		-0.02	0.0297		0.0462	0.0363					0.0051	0.0158		-0.0142	0.0304		0.049	0.0371		-0.0062	0.0364
	rs9379084	6	7231843	A	G	-0.0202	0.0137		0.0215	0.0294		-0.0408	0.0324		-0.0107	0.0254		-0.0245	0.0172		0.0102	0.0335		-0.0204	0.0431		-0.0313	0.0396
	rs3778321	6	7250270	A	G	0.002	0.0125		-0.0264	0.0251		-0.0217	0.0315		0.0048	0.0287		0.0037	0.013		-0.0184	0.0256		-0.0186	0.0326		0.0128	0.0302
	rs17143141	6	7801217	A	G	0.0057	0.0122		0.0083	0.0247		-0.0167	0.0324		-0.0181	0.0281		-0.0002	0.0136		-0.001	0.0265		-0.0102	0.0352		-0.0564	0.0322
	rs267195	6	7847928	T	C	0.0075	0.0087		-0.0017	0.0174		0.0209	0.0212		0.0039	0.018		0.007	0.0101		0	0.019		0.0262	0.0253		0.0055	0.0236
	rs1150579	6	11653479	A	G	0.0036	0.009		0.0148	0.0185		0.0129	0.0215		0.0376	0.0178		0.0012	0.0109		0.0218	0.0207		0.0016	0.0267		0.0571	0.0254
	rs2327506	6	12029424	T	C	0.0096	0.0086		0.0203	0.0174		0.0073	0.0205		0.0024	0.0169		0.0135	0.0101		0.0117	0.0192		0.024	0.0252		0.023	0.0234
	rs504056	6	19014471	T	C	-0.0288	0.0153		0.0244	0.031		-0.0726	0.0379		-0.0098	0.033		-0.0236	0.0169		0.029	0.0326		-0.0859	0.042		-0.0279	0.0388
	rs1047014	6	19841493	T	C	0.0196	0.0112		-0.0074	0.0224		0.0202	0.0285					0.0254	0.0121		0.0089	0.0235		0.034	0.0302		0.0563	0.0281
	rs12665526	6	19900521	T	C	-0.0068	0.009		-0.0077	0.0185		0.0043	0.0214		-0.0099	0.0177		-0.0027	0.0107		-0.0046	0.0205		0.0276	0.0266		-0.0128	0.0249
	rs196051	6	22056131	A	G	-0.0103	0.0095		-0.0225	0.0187		-0.0089	0.0231		0.0005	0.0204		-0.0045	0.0107		-0.0098	0.0201		0.0035	0.026		0.0306	0.0247
	rs9379417	6	22542869	T	C	-0.004	0.0087		0.0292	0.0175		-0.0545	0.0216		0.0001	0.0186		0.0055	0.01		0.0399	0.019		-0.0214	0.0249		0.0176	0.0231
	rs7741044	6	23871293	T	C	-0.0013	0.01		-0.0339	0.0195		-0.0319	0.0246		-0.0034	0.0222		-0.0008	0.011		-0.031	0.0207		-0.0241	0.0269		-0.015	0.0253
	rs17247566	6	24450404	T	G	0.0208	0.0104		0.0043	0.0205		0.0379	0.026		0.0582	0.0234		0.0223	0.0112		0.0105	0.0216		0.0385	0.0276		0.0557	0.0255
	rs2038135	6	24645967	T	G	0.0276	0.0093		0.0645	0.0185		0.0437	0.0231		0.0147	0.0202		0.0354	0.0104		0.0596	0.0198		0.0588	0.026		0.0542	0.0242
	rs9358839	6	25181447	T	C	-0.0024	0.0086		0.0032	0.0175		-0.027	0.0205		0.0013	0.0171		0.0032	0.0101		0.0019	0.0193		-0.0283	0.025		0.0126	0.0233
	rs806794	6	26200677	A	G	0.0098	0.0097		-0.004	0.0194		0.0231	0.0241		-0.0272	0.0201		0.0052	0.0111		0.0002	0.0213		-0.0049	0.0294		-0.0602	0.0254
	rs13214703	6	27941387	T	C	-0.0053	0.0194		-0.0438	0.0381		-0.0013	0.0496					-0.0041	0.0196		-0.0438	0.0381		-0.0013	0.0496		-0.0099	0.0431
	rs2277103	6	28109633	T	C	0.0002	0.0231		-0.007	0.0511		-0.0271	0.0518		0.0084	0.0428		0.0235	0.0371		0.0737	0.0745		-0.0408	0.0997		0.0252	0.0903
	rs3131847	6	29649105	A	G	0.0266	0.0096		0.0328	0.0192		0.0397	0.0231		0.0146	0.0192		0.0295	0.0113		0.028	0.021		0.053	0.0271		0.0132	0.0249
	rs1265097	6	31106459	A	C	-0.0073	0.0153		0	0.0295		0.0161	0.0354		-0.0295	0.0321		-0.0004	0.0182		-0.0078	0.0328		0.0209	0.0416		-0.0163	0.0425
	rs6916921	6	31520426	T	C	0.018	0.0144		-0.0124	0.0299		-0.0406	0.0328		0.0769	0.0272		0.0097	0.0186		-0.0254	0.0345		-0.0198	0.0434		0.0989	0.0427
	rs389883	6	31947460	T	G	0.0191	0.0109		-0.0091	0.0199		0.0057	0.0233		0.0361	0.0208		0.0164	0.0127		-0.0113	0.0216		0.0026	0.0281		0.0158	0.0275
	rs9461776	6	32575735	A	G	-0.0011	0.0209		-0.0061	0.039		-0.0213	0.0484					-0.0098	0.0245		-0.014	0.0431		-0.0439	0.0536		0.0123	0.0541
	rs2857106	6	32787570	T	C	-0.0053	0.0115		-0.014	0.0228		-0.0517	0.0252		-0.006	0.0225		0.0064	0.0143		-0.0145	0.026		-0.0583	0.0325		0.0301	0.0337
	rs3819714	6	32804217	A	G	-0.0022	0.0093		-0.0177	0.0179		-0.053	0.021		0.004	0.0181		-0.0075	0.0112		-0.022	0.0199		-0.0418	0.0259		-0.033	0.0254
	rs16871027	6	32816663	T	G	-0.0791	0.0281		-0.0906	0.0611		-0.058	0.0742					-0.0977	0.0376		-0.0844	0.0719		-0.0541	0.0863		-0.0534	0.0844
	rs9277935	6	33160425	T	G	0.0018	0.0103		-0.0202	0.0213		-0.0153	0.0236		-0.0103	0.02		0.0064	0.013		-0.0161	0.0245		0.0215	0.031		0.001	0.0304
	rs420361	6	33555904	T	C	0.0007	0.0091		0.0085	0.018		-0.0031	0.0217		-0.0194	0.0192		0.0055	0.0105		0.0272	0.0195		0.0052	0.0253		-0.0095	0.025
	rs9461905	6	33721933	T	C	0.02	0.0112		0.0198	0.0221		0.0331	0.0267		0.0215	0.0243		0.0202	0.0129		0.0267	0.0239		0.0346	0.0301		0.0275	0.0297
	rs2499689	6	34041306	A	G	-0.0158	0.0207		-0.0592	0.0481		-0.0027	0.052		0.0089	0.039		-0.0137	0.0344		-0.0236	0.0673		-0.0235	0.0873		0.1798	0.0876
	rs12214804	6	34188866	T	C	-0.0172	0.0136		-0.0258	0.0296		-0.0083	0.0329		0.022	0.0262		-0.0282	0.0189		-0.0238	0.0368		-0.1005	0.0451		0.0519	0.0462
	rs11970421	6	34553163	T	C	-0.006	0.014		-0.0285	0.0303		0.0222	0.0321		-0.0397	0.0256		0.0175	0.0194		0.0109	0.0365		0.0898	0.0458		-0.0222	0.0469
	rs2815005	6	34638847	A	G	0.0191	0.0131		0.0387	0.0256		0.0724	0.0321					0.0166	0.0144		0.0385	0.0272		0.0628	0.0343		0.0275	0.034
	rs1880090	6	34990968	T	C	-0.0013	0.0104		0.0243	0.021		-0.0041	0.0258		-0.0228	0.0226		-0.0011	0.0119		0.0041	0.0226		-0.0212	0.0294		0.0059	0.0292
	rs9470191	6	35967058	A	G	-0.0125	0.0085		0.0076	0.0175		-0.0397	0.0204		-0.0247	0.0172		-0.0077	0.0099		0.0219	0.0193		-0.0369	0.0245		-0.0123	0.0227
	rs2395655	6	36645696	A	G	0.0262	0.0086		0.0267	0.0176		0.0364	0.0205		-0.0008	0.017		0.0334	0.0104		0.0295	0.0196		0.0496	0.0256		-0.0105	0.0235
	rs9470483	6	37079883	A	C	0.0239	0.0221		-0.0023	0.049		0.0816	0.0604					0.0211	0.0279		-0.052	0.0569		0.0902	0.0716		-0.0086	0.0627
	rs9470811	6	38148584	A	G	-0.0096	0.0094		-0.004	0.0194		0.0029	0.0233		-0.0028	0.0196		-0.003	0.0111		0.0078	0.0217		0.0146	0.0281		0.0014	0.0262
	rs2815116	6	39187886	A	G	0.0099	0.0095		-0.0191	0.0194		0.0292	0.0235		0.0295	0.0201		0.002	0.0109		-0.0215	0.0213		0.0003	0.0274		0.0018	0.0255
	rs9367004	6	39365546	T	C	0.005	0.0165		0.0616	0.0383		0.0016	0.0377		-0.0027	0.0268		0.0232	0.0258		0.0754	0.0509		0.0385	0.0675		0.0454	0.0567
	rs6458122	6	39769455	T	C	0.0027	0.0084		-0.0186	0.0172		0.0343	0.0203		0.0133	0.0169		-0.004	0.0099		-0.0148	0.0189		0.0336	0.0244		-0.0104	0.0228
	rs3008841	6	40069436	T	G	0.0016	0.0083		0.0144	0.0171		-0.0076	0.0199		-0.0024	0.0162		0.0049	0.0099		0.0196	0.0191		0.0073	0.0248		-0.0119	0.0224
	rs4714468	6	41452996	A	G	-0.0095	0.0117		0.0039	0.0245		0.0051	0.0273		-0.0297	0.022		-0.0056	0.0158		0.0037	0.0287		0.0453	0.0384		-0.0112	0.0383
	rs6916515	6	41666065	A	G	-0.02	0.0146		0.0342	0.0286		-0.017	0.0367					-0.0209	0.0149		0.0342	0.0288		-0.0202	0.0369		-0.0321	0.035
	rs13340461	6	41924278	T	C	0.0022	0.0097		0.0137	0.0197		-0.0055	0.0235		-0.0255	0.0197		0.0029	0.0112		0.0145	0.0213		-0.0271	0.0277		-0.0344	0.0256
	rs2125738	6	43327750	A	G	0.0351	0.0086		0.0175	0.0175		0.0318	0.0204		0.0418	0.017		0.0309	0.0101		0.0234	0.0192		0.0032	0.0248		0.0197	0.0231
	rs9395066	6	45095163	A	C	0.0174	0.0088		0.0303	0.0176		0.0461	0.0211		0.0349	0.0175		0.0112	0.0103		0.0239	0.0195		0.0304	0.0258		0.026	0.024
	rs1388244	6	45650154	T	C	-0.0106	0.0098		-0.0185	0.021		-0.0352	0.0232		0.0093	0.0188		-0.0099	0.0127		-0.0051	0.0246		-0.0489	0.0309		-0.0069	0.0293
	rs9395264	6	47475022	T	G	-0.001	0.0088		0.0075	0.0181		0.0244	0.0214		-0.0209	0.0175		-0.0027	0.0107		0.0196	0.0203		-0.014	0.0265		-0.0522	0.0246
	rs614570	6	52319251	T	C	0.002	0.0085		0.0202	0.0177		0.0033	0.0205		0.0103	0.0169		0.0044	0.0103		0.0285	0.0198		0.0156	0.0257		0.0364	0.0238
	rs12527990	6	52945132	A	G	0.0052	0.0152		-0.0242	0.0317		-0.0275	0.0367		0.0178	0.0312		-0.002	0.0177		-0.028	0.0345		-0.0691	0.0437		-0.0024	0.0419
	rs12175817	6	53331144	A	C	0.0039	0.0092		-0.0003	0.0191		-0.0027	0.0219		0.0377	0.0179		0.0003	0.0111		-0.0219	0.0214		-0.0144	0.0276		0.0352	0.0259
	rs4236130	6	55318527	A	C	0.0103	0.0084		-0.002	0.0172		0.0029	0.0201		-0.0113	0.0164		0.0176	0.01		-0.0079	0.0192		0.0016	0.0248		0.0105	0.0228
	rs9370463	6	55608017	T	C	-0.0002	0.0133		-0.0208	0.0277		0.0041	0.0317		-0.0028	0.0264		-0.0052	0.016		-0.0183	0.0309		0.0195	0.0401		-0.0525	0.0371
	rs9475399	6	55634158	A	G	-0.0199	0.0151		-0.0212	0.0313		-0.016	0.0395					-0.0173	0.0166		-0.0246	0.0325		-0.0224	0.041		-0.0434	0.0393
	rs2167460	6	56884451	T	C	-0.0044	0.0102		-0.021	0.0214		-0.0185	0.0253		0.0041	0.0209		-0.0082	0.0122		-0.0155	0.0237		-0.0217	0.0305		-0.0028	0.0285
	rs9354469	6	67474281	A	G	0.0077	0.0092		-0.0064	0.0208		0.0318	0.0219		0.0246	0.0178		0.0068	0.011		-0.01	0.0239		0.0578	0.0275		0.0188	0.0254
	rs504139	6	72201407	A	G	0.0176	0.0093		0.043	0.0189		0.0281	0.0232		-0.002	0.0199		0.0173	0.0107		0.0528	0.0204		0.0347	0.0268		-0.0202	0.025
	rs12211255	6	76188330	A	C	0.019	0.0137		0.0786	0.0284		0.0635	0.0321		0.0204	0.0267		0.0382	0.0162		0.1063	0.0311		0.1033	0.0397		0.0242	0.038
	rs1213366	6	78176870	A	G	-0.0038	0.0087		0.0192	0.0184		-0.021	0.0225		-0.011	0.0201		-0.0055	0.0094		0.006	0.0194		-0.0193	0.0251		-0.0163	0.0235
	rs6931421	6	80880138	T	G	0.0201	0.0089		0.0415	0.0182		0.0176	0.0213		0.0041	0.0175		0.0185	0.0105		0.0516	0.0201		0.0355	0.0263		-0.0172	0.0243
	rs9443804	6	81315597	A	G	0.0024	0.0084		-0.0128	0.0174		0.0103	0.0204		0.0036	0.0167		-0.0097	0.0102		-0.0195	0.0194		0.0123	0.0253		-0.0174	0.0234
	rs13218634	6	81392645	A	C	-0.0172	0.0175		-0.0278	0.0384		-0.0558	0.042		-0.049	0.0328		-0.0051	0.0234		-0.0031	0.0468		-0.0718	0.0619		-0.0041	0.0565
	rs9344126	6	81907559	T	C	0.0106	0.0085		0.031	0.0173		0.0215	0.0206		0.0024	0.0173		0.0181	0.0099		0.0342	0.019		0.0423	0.0246		0.0115	0.0228
	rs11757375	6	82014977	T	C	-0.0157	0.021		0.0031	0.0417		0.0302	0.0515					-0.0184	0.0215		0.0031	0.0417		0.0302	0.0515		-0.0209	0.0497
	rs511817	6	82162857	A	C	0.0318	0.0187		0.1047	0.0396		-0.0367	0.0477		-0.0046	0.0379		0.0218	0.0235		0.0762	0.0451		-0.0673	0.06		0.0107	0.0555
	rs12208456	6	82270746	T	C	-0.0087	0.0433		-0.0775	0.0958		-0.1014	0.1152					-0.0087	0.0433		-0.0775	0.0958		-0.1014	0.1152		0.187	0.0938
	rs2793335	6	82354294	T	C	-0.0622	0.0344		-0.0593	0.0736		-0.0901	0.0915					-0.0635	0.0352		-0.0593	0.0736		-0.0901	0.0915		-0.1379	0.0871
	rs3828760	6	82456984	T	C	-0.0101	0.0129		0.0322	0.0264		-0.0379	0.0317		0.0008	0.0263		-0.0189	0.0152		0.0222	0.0292		-0.07	0.0382		0.0063	0.0353
	rs1931634	6	82553395	A	G	-0.0044	0.0102		0.0313	0.0205		-0.0385	0.025		-0.0005	0.0223		-0.0019	0.0114		0.0333	0.022		-0.0421	0.0277		0.0045	0.0265
	rs1418296	6	82722804	A	G	0.0158	0.0095		0.0112	0.019		0.0346	0.0234		-0.0004	0.0202		0.0156	0.0107		0.0168	0.0205		0.0501	0.0268		-0.0013	0.0247
	rs12209871	6	83746059	A	G	-0.0025	0.0131		0.0132	0.0258		-0.0175	0.0328		-0.0351	0.03		-0.0042	0.0138		0.0073	0.0266		-0.0471	0.0341		-0.0398	0.0315
	rs12193281	6	84325184	T	C	0.009	0.0089		-0.0003	0.0182		0.0234	0.0215		-0.0245	0.0176		0.017	0.0107		0.0194	0.0202		0.0518	0.0267		-0.0201	0.0245
	rs761391	6	85448103	T	C	0.0149	0.0085		0.0234	0.0176		0.0125	0.0204		0.0422	0.017		0.0213	0.0101		0.0291	0.0196		0.0192	0.025		0.0406	0.0234
	rs1173416	6	86415813	A	G	0.0006	0.0086		-0.016	0.0174		0.0211	0.0203		0.0093	0.0171		-0.0042	0.0102		-0.0143	0.0192		-0.0034	0.0246		0.0101	0.0232
	rs393203	6	89877116	T	G	0.0029	0.0103		0.0153	0.0221		-0.0143	0.0246		-0.0073	0.0194		0.0022	0.0136		0.0177	0.0263		-0.0268	0.034		0.0268	0.0311
	rs13203302	6	96007698	T	C	0.0005	0.0153		-0.0312	0.0327		-0.0448	0.0377		0.0476	0.0306		-0.0046	0.0179		-0.0332	0.0357		-0.0662	0.0455		0.0544	0.0411
	rs12110525	6	99629252	A	C	-0.0067	0.0104		-0.0076	0.0211		0.0352	0.0254		-0.0141	0.0223		-0.0072	0.0116		-0.0167	0.0226		0.0273	0.0287		-0.0217	0.0271
	rs12527523	6	100187748	A	G	-0.0082	0.0095		-0.0155	0.0215		0.0427	0.0231		-0.0338	0.0197		0.0038	0.0108		-0.0195	0.0235		0.0428	0.0268		-0.024	0.0251
	rs395962	6	105397418	T	G	-0.0089	0.0092		0.0152	0.0182		-0.0121	0.0215		-0.0189	0.0179		-0.0147	0.011		0.0084	0.0201		-0.0191	0.0262		-0.0108	0.0243
	rs7750292	6	106347947	A	C	-0.0042	0.0086		-0.0154	0.0176		-0.0376	0.0208		0.0146	0.0173		0.002	0.0101		-0.0068	0.0194		-0.0357	0.0253		0.0315	0.0235
	rs6903903	6	106577507	A	G	-0.0061	0.0086		-0.0186	0.0177		0.0051	0.0207		-0.0126	0.017		-0.0036	0.0105		-0.0187	0.0198		0.0032	0.0259		-0.004	0.0241
	rs1728122	6	108032798	T	C	0.0075	0.0092		-0.0059	0.0193		0.0251	0.0222		0.0287	0.0181		0.0041	0.0113		-0.0102	0.0219		0.0176	0.0283		0.0308	0.0262
	rs6927268	6	108865663	T	G	0.0118	0.0101		0.0163	0.0208		0.0331	0.0241		0.015	0.0201		0.0163	0.0122		0.0183	0.0235		0.0355	0.0299		0.0095	0.0282
	rs3813498	6	108944165	T	C	-0.0246	0.0102		-0.034	0.0213		-0.0251	0.0249		-0.0455	0.0207		-0.0301	0.0125		-0.0457	0.0243		-0.0039	0.0309		-0.0685	0.0284
	rs12206606	6	109353519	A	C	0.0047	0.0132		0.017	0.0268		0.0234	0.0323		0.0203	0.028		-0.0027	0.0151		-0.0052	0.0295		0.0195	0.0372		-0.0015	0.035
	rs1074766	6	109681466	T	C	0.0081	0.0085		-0.0003	0.0174		0.0285	0.0203		-0.0118	0.0167		0.0048	0.0102		0.0001	0.0194		0.0347	0.0251		-0.0296	0.0233
	rs174374	6	111906055	T	C	-0.0269	0.0132		-0.0086	0.0255		-0.0391	0.0325		-0.0396	0.0301		-0.0252	0.0135		0.0065	0.0259		-0.0395	0.033		-0.0434	0.0308
	rs6931341	6	112603809	T	G	-0.0016	0.0089		0.0014	0.0183		-0.0027	0.0218		0	0.018		-0.007	0.0106		0.001	0.0204		-0.0094	0.0267		-0.0024	0.0248
	rs17075682	6	114226540	T	C	0.0103	0.0134		-0.0395	0.0292		0.0743	0.0315		-0.0184	0.026		0.0098	0.0169		-0.0433	0.0336		0.1252	0.0415		-0.0287	0.0406
	rs1367889	6	115399991	T	C	-0.0215	0.0092		-0.0201	0.0188		-0.0502	0.0223		-0.0178	0.0185		-0.0092	0.0109		-0.0137	0.021		-0.0328	0.0272		-0.0093	0.0249
	rs519604	6	116708822	T	C	-0.009	0.0087		-0.0105	0.0174		-0.0005	0.0214		-0.0311	0.0185		-0.0053	0.0099		-0.0175	0.0188		0.0059	0.0244		-0.0058	0.0228
	rs6913428	6	117370600	T	C	0.0283	0.013		0.0234	0.0285		0.0355	0.0317		0.0012	0.0251		0.0474	0.0158		0.056	0.0321		0.0665	0.0409		0.0268	0.0379
	rs509067	6	117462040	T	C	0.0105	0.0086		-0.0044	0.0176		0.0224	0.0206		0.0231	0.0173		0.0021	0.0101		0.0052	0.0193		0.0251	0.0248		0.0154	0.0232
	rs389663	6	117868051	T	C	0.0027	0.0087		0.0174	0.0185		-0.0066	0.0217		-0.0016	0.0177		0.0009	0.0102		0.0156	0.0204		-0.0079	0.0269		-0.0029	0.0249
	rs12200040	6	121845872	A	G	-0.0171	0.0106		-0.0133	0.0233		-0.0134	0.025		-0.0267	0.0204		-0.0176	0.0126		0.0024	0.0259		-0.0076	0.0315		-0.0164	0.0293
	rs980014	6	126068001	T	G	-0.0093	0.0084		-0.0157	0.0171		-0.009	0.0204		-0.0107	0.0167		-0.0079	0.0098		-0.0189	0.0188		-0.0048	0.025		-0.0101	0.0228
	rs1490384	6	126851160	T	C	0.0208	0.0096		0.0172	0.0187		0.0039	0.0242					0.0224	0.0101		0.0156	0.0193		0.0078	0.0251		0.0514	0.0233
	rs9491690	6	127417440	T	C	0.0025	0.0213		0.0338	0.0461		-0.1065	0.0551					0.0077	0.0249		0.0303	0.0515		-0.074	0.0625		0.0054	0.06
	rs6942097	6	127896761	A	G	-0.0056	0.0092		-0.0156	0.0182		0.0145	0.0235		0.0043	0.0219		-0.0071	0.0097		-0.0236	0.0189		0.0051	0.0246		0.0066	0.0233
	rs13200150	6	128309768	A	G	0.0129	0.0093		0.0136	0.019		0.0223	0.0226		0.0108	0.0191		0.0143	0.0106		0.0082	0.0205		0.0362	0.0268		0.0094	0.0249
	rs7774592	6	129823611	T	C	0.0076	0.0094		-0.0118	0.0194		0.0474	0.0222		-0.0083	0.0185		0.0118	0.0115		-0.0044	0.022		0.0372	0.028		0.0033	0.0265
	rs9388858	6	131150127	T	C	0.0113	0.0088		0.0062	0.0184		0.0035	0.0216		0.0053	0.0178		0.006	0.0104		0.0008	0.0204		-0.0217	0.0264		0.0056	0.0243
	rs6921207	6	131327956	A	G	-0.0048	0.0085		-0.0176	0.0177		0.0122	0.0203		-0.0239	0.0168		-0.0021	0.0103		-0.0207	0.0199		0.0214	0.0252		-0.0305	0.0238
	rs6569765	6	132228577	A	G	0.0103	0.0088		-0.0109	0.018		0.0183	0.0209		0.0373	0.0174		0.0037	0.0106		-0.0051	0.0201		0.0068	0.0259		0.001	0.0244
	rs7739344	6	132541347	A	G	0.0046	0.0089		0.0186	0.0195		0.04	0.0211		-0.0239	0.0178		0.0113	0.0104		0.0163	0.0217		0.0354	0.0257		-0.0103	0.0241
	rs12524250	6	133642918	A	G	-0.0147	0.0083		-0.0245	0.017		-0.0351	0.0199		-0.0189	0.0167		-0.0194	0.0099		-0.0317	0.0189		-0.0246	0.0245		-0.0218	0.0228
	rs3822939	6	133849789	A	G	0.0102	0.0088		-0.0046	0.0176		0.0254	0.0208		0.0432	0.0176		0.0137	0.01		0.0037	0.019		0.033	0.0246		0.0485	0.0229
	rs7769440	6	136227135	T	C	0.0107	0.0084		0.0182	0.0172		0.0127	0.02		-0.016	0.0166		0.006	0.01		0.0081	0.0191		0.0187	0.0247		-0.0203	0.0232
	rs17743155	6	139285476	T	C	-0.013	0.0126		-0.0119	0.0252		-0.0504	0.0309		-0.0093	0.0281		-0.01	0.0133		-0.0096	0.0259		-0.0417	0.0328		0.0062	0.0312
	rs4520026	6	140073614	A	G	0.011	0.0096		0.0483	0.0204		-0.0475	0.023		0.01	0.019		0.0168	0.0119		0.0573	0.0233		-0.0733	0.029		0.0407	0.0277
	rs1572671	6	140332096	A	G	0.005	0.0085		-0.0051	0.0171		-0.0048	0.0201		0.0128	0.0168		-0.0001	0.01		-0.014	0.0189		-0.0196	0.0244		0.0211	0.0229
	rs11757795	6	140877781	A	G	0.0388	0.0239		0.0531	0.0475		-0.01	0.0572					0.0433	0.0246		0.0601	0.048		-0.0194	0.0581		-0.0537	0.0549
	rs6570436	6	141361510	T	C	0.0188	0.0088		0.0175	0.018		0.0111	0.0213		0.043	0.0171		0.016	0.0106		0.0252	0.0202		0.0029	0.027		0.0435	0.0242
	rs9403317	6	141859282	A	G	0.0009	0.01		-0.0153	0.02		-0.0022	0.0256		0.0097	0.0211		-0.0009	0.0112		-0.0094	0.0215		-0.0217	0.0294		0.0061	0.0259
	rs225743	6	142562281	A	G	-0.017	0.0106		-0.0004	0.021		-0.0425	0.026		-0.0515	0.0228		-0.0236	0.012		-0.0197	0.0228		-0.0478	0.0292		-0.0844	0.0275
	rs4896582	6	142703877	A	G	-0.0132	0.0095		-0.0207	0.0195		0.0441	0.023		0.001	0.0191		-0.0083	0.011		-0.0327	0.0213		0.0325	0.0275		0.0222	0.0253
	rs223604	6	143704674	T	G	0.0007	0.01		0.0116	0.0191		-0.014	0.0246		-0.0059	0.0233		0.0021	0.0104		0.012	0.0196		-0.0202	0.0254		-0.0157	0.0242
	rs2748482	6	146336532	T	C	-0.017	0.0083		-0.0234	0.0169		-0.0124	0.0202		-0.0314	0.0167		-0.0161	0.0098		-0.0236	0.0187		-0.0107	0.0245		-0.0263	0.0225
	rs11751157	6	148839818	T	C	0.0496	0.0149		0.1126	0.0301		0.0696	0.0356		0.0655	0.0304		0.054	0.0167		0.0974	0.0321		0.0754	0.041		0.0356	0.0379
	rs9403991	6	149172549	A	C	0.0067	0.0135		0.0169	0.0316		0.0388	0.0312		0.0298	0.0233		-0.0326	0.0198		-0.0162	0.0391		0.0384	0.0498		-0.0976	0.0474
	rs10457839	6	149374320	T	C	-0.0067	0.0092		-0.0196	0.0185		0.0032	0.023		0.0195	0.0206		0.001	0.0101		-0.0128	0.0196		0.014	0.0251		0.0482	0.0235
	rs7771156	6	151721749	A	G	-0.0068	0.0088		0.0055	0.0181		-0.008	0.021		-0.0269	0.0173		-0.0046	0.0108		-0.002	0.0204		-0.0225	0.0265		-0.006	0.0248
	rs9479117	6	152117685	T	C	0.0149	0.0102		0.0136	0.0221		0.0256	0.0247		-0.0125	0.0194		0.0283	0.0135		0.0139	0.0261		0.0678	0.0337		-0.0037	0.0312
	rs4870056	6	152162227	A	G	-0.0034	0.0085		-0.0132	0.0172		-0.0454	0.0203		0.0124	0.0169		-0.0082	0.0101		-0.0161	0.019		-0.0662	0.0247		-0.0037	0.0231
	rs12204714	6	152235339	T	C	-0.0014	0.0089		-0.0278	0.018		0.0118	0.0215		-0.0059	0.018		0.0046	0.0104		-0.0203	0.0199		0.0149	0.0259		0.0095	0.0241
	rs3020418	6	152345162	A	G	-0.012	0.0089		-0.0302	0.0187		-0.0148	0.0213		-0.0055	0.0174		-0.0082	0.011		-0.0268	0.0212		0.0091	0.0271		0.0074	0.0254
	rs2881823	6	152472631	A	G	0.0144	0.0245		0.0474	0.051		0.0316	0.0655					0.019	0.0258		0.0474	0.051		0.0316	0.0655		-0.011	0.0613
	rs9479504	6	153404825	A	G	-0.0276	0.0085		-0.0249	0.0173		-0.0535	0.0208		-0.043	0.0179		-0.0247	0.0098		-0.025	0.0188		-0.075	0.0242		-0.0171	0.0227
	rs1281991	6	153490211	T	C	0.002	0.0088		0.0012	0.0179		-0.0103	0.0212		-0.0028	0.0177		-0.0076	0.0105		0.0045	0.0197		-0.0239	0.0257		-0.0061	0.0239
	rs483503	6	153815505	T	C	-0.0161	0.0091		-0.0137	0.0188		-0.0328	0.0221		-0.0155	0.0183		-0.025	0.0109		-0.022	0.021		-0.0558	0.0271		-0.0175	0.0252
	rs7745077	6	154733074	T	C	-0.0172	0.0085		-0.0286	0.0174		-0.0468	0.0205		0.0044	0.017		-0.0127	0.0101		-0.0318	0.0193		-0.0308	0.025		0.0046	0.0233
	rs3734322	6	155579246	A	C	0.0037	0.0092		0.0072	0.018		-0.0004	0.0232		-0.0058	0.0211		0.0022	0.0099		-0.0031	0.0189		0.01	0.0249		0.002	0.0234
	rs9384389	6	156209335	T	C	0.0015	0.0088		-0.0068	0.0177		0.0065	0.0218		0.0138	0.019		0.0102	0.0099		0.0088	0.019		0.0192	0.0245		0.0259	0.0229
	rs11156098	6	156587831	T	C	-0.0055	0.0162		-0.0513	0.0318		-0.0086	0.04					-0.01	0.0165		-0.0555	0.0321		-0.0048	0.0403		-0.0485	0.0396
	rs10945541	6	158740218	A	G	-0.0143	0.0093		0.0101	0.0184		-0.0507	0.0229		-0.0122	0.0198		-0.0149	0.0105		0.0029	0.0198		-0.046	0.0259		-0.0176	0.0243
	rs12206717	6	158910698	A	G	-0.0223	0.0214		-0.0792	0.0443		0.0236	0.0528					-0.023	0.0231		-0.055	0.0471		0.0535	0.057		0.0404	0.0516
	rs1564348	6	160578860	T	C	0.0007	0.0129		-0.0091	0.0256		-0.0221	0.0325		0.0323	0.0299		0.0035	0.0138		0.001	0.0268		-0.0261	0.0345		0.0287	0.0323
	rs487152	6	160774486	A	C	0.0069	0.0086		0.0055	0.0177		-0.0133	0.0209		0.0151	0.0176		0.0007	0.0102		0.0138	0.0195		-0.0301	0.0255		0.0077	0.0238
	rs17630640	6	164107529	A	G	0.0309	0.0128		-0.0246	0.0268		0.0071	0.0315		0.0389	0.0255		0.0443	0.0152		-0.0205	0.0298		0.0285	0.0389		0.0839	0.0356
	rs17784909	6	165748148	A	G	0.0138	0.011		0.0177	0.0225		-0.0293	0.0267		-0.0244	0.0227		0.0173	0.0124		0.0276	0.0242		-0.0084	0.031		-0.0254	0.0287
	rs12211245	6	166031989	A	G	0.0181	0.0129		0.0195	0.0265		0.0115	0.0311		-0.0264	0.026		0.0257	0.0152		0.0053	0.0292		0.0364	0.0374		-0.0372	0.0351
	rs11969008	6	166385888	A	C	-0.0273	0.0165		-0.0395	0.0361		-0.0727	0.0407		0.0252	0.031		-0.0321	0.0217		-0.0331	0.043		-0.0414	0.0566		0.0494	0.0501
	rs2305089	6	166579270	T	C	0.0029	0.0088		-0.0057	0.018		0.0299	0.0215		0.0071	0.0175		0.0091	0.0104		0.0013	0.0199		0.0429	0.0265		0.0056	0.0237
	rs2763273	6	168834623	T	C	-0.0111	0.0114		-0.0212	0.0224		-0.0071	0.029		0.0168	0.0265		-0.0064	0.0119		-0.0129	0.0231		-0.0006	0.0303		0.0311	0.0276
	rs2180342	6	168991834	A	G	-0.0116	0.0099		-0.02	0.0211		-0.0487	0.0248		-0.0097	0.0195		-0.0049	0.012		-0.0132	0.0236		-0.0227	0.0318		-0.0294	0.0286
	rs7758658	6	169344009	A	G	-0.0015	0.0088		0.0094	0.0173		0.011	0.0205		-0.0175	0.0172		-0.0121	0.0108		-0.0107	0.0194		0.0375	0.0256		-0.0413	0.025
	rs9765848	6	169649827	T	C	0.0003	0.0133		0.0056	0.0261		-0.0086	0.0338		-0.0177	0.0303		-0.0012	0.0136		0.0045	0.0266		0.0015	0.0345		-0.0157	0.0311
	rs12198317	6	170819289	T	C	0.0104	0.0197		0.0624	0.0459		-0.1196	0.0532					0.0001	0.0263		0.0878	0.057		-0.2065	0.0655		0.0921	0.0628
	rs1106296	7	1380226	T	C	0.0021	0.0089		0.0022	0.0183		0.0061	0.0214		0.0186	0.0174		0.0037	0.0107		0.0104	0.0205		0.0262	0.027		0.0318	0.0251
	rs1434336	7	1560160	A	G	-0.0238	0.0086		-0.0051	0.0176		0.0044	0.0205		-0.0412	0.0172		-0.029	0.0102		-0.0104	0.0196		0.0079	0.0252		-0.0583	0.0237
	rs2895	7	2568770	T	C	0.0158	0.0174		0.0147	0.0336		0.0175	0.0433					0.0188	0.0179		0.0142	0.0343		0.0253	0.0441		-0.0316	0.0408
	rs798490	7	2801542	A	G	0.0159	0.0095		0.0076	0.0195		0.0194	0.0225		0.0479	0.0187		0.0106	0.0111		0.0019	0.0214		0.0071	0.0273		0.017	0.0254
	rs4236384	7	5355848	T	C	-0.0091	0.0134		-0.0026	0.027		-0.0058	0.0341		-0.0332	0.0287		-0.0151	0.0151		-0.0134	0.0289		-0.0126	0.0381		-0.0368	0.034
	rs10253861	7	8110475	A	G	0.0069	0.0084		-0.0028	0.0173		-0.0023	0.0202		0.0083	0.0174		0.0039	0.01		0.0001	0.0192		-0.0114	0.0249		0.0187	0.025
	rs3823822	7	8241749	T	G	0.016	0.0123		0.0088	0.0259		-0.0468	0.0292		0.0236	0.0246		0.01	0.0144		0.0032	0.0283		-0.0654	0.0351		0.0248	0.0337
	rs2043539	7	12253880	A	G	0.0119	0.0084		0.0149	0.0171		0.0299	0.0201		0.0064	0.0168		0.0269	0.01		0.0158	0.019		0.0644	0.0247		0.0189	0.0232
	rs1990224	7	12615698	T	C	-0.0066	0.0083		-0.0192	0.0169		0.0266	0.0199		-0.0284	0.0165		-0.006	0.0099		-0.0248	0.0188		0.0308	0.0244		-0.0527	0.0226
	rs10255497	7	14020686	T	C	0.0099	0.0084		-0.0084	0.017		0.0158	0.0203		0.0314	0.017		0.0081	0.01		-0.0172	0.0187		0.0213	0.0249		0.017	0.0233
	rs6980299	7	15715056	T	C	0.0015	0.0104		0.0236	0.021		0.0356	0.0253		-0.012	0.0224		0.0088	0.0117		0.0294	0.0227		0.0374	0.029		-0.0097	0.0277
	rs1528146	7	16062958	T	C	-0.0012	0.0084		0.0166	0.0172		0.0042	0.0204		-0.0005	0.0169		-0.0004	0.01		0.0286	0.019		-0.0003	0.0247		0.0067	0.023
	rs7781646	7	16801006	T	C	-0.0094	0.0088		0.0033	0.0177		-0.0159	0.0214		-0.0276	0.0182		-0.0043	0.0101		-0.0023	0.0192		-0.0301	0.0251		-0.0264	0.0234
	rs4719495	7	17322683	T	C	0.0123	0.0099		0.0195	0.0203		-0.0034	0.0241		0.0275	0.02		0.0204	0.0123		0.0275	0.0229		-0.0039	0.0311		0.0493	0.0305
	rs11767212	7	17752851	A	G	0.0123	0.0108		0.0006	0.0223		0.0249	0.0264		0.0202	0.022		0.0085	0.0123		0.0104	0.0241		0.0191	0.0308		-0.0094	0.0284
	rs4484585	7	18718573	A	C	0.0218	0.0126		0.0617	0.0293		0.0494	0.0298		0.0299	0.0217		0.0359	0.0209		0.0894	0.0418		0.0498	0.0552		0.1227	0.0489
	rs1178164	7	18788589	T	C	0.0029	0.01		-0.0204	0.0202		-0.0188	0.0239		0.0214	0.0197		0.0072	0.0125		-0.013	0.0228		-0.0264	0.0306		0.0362	0.029
	rs17140133	7	18886177	A	G	-0.0052	0.0183		0.0288	0.0435		0.0119	0.0438		-0.0144	0.0322		-0.0425	0.0323		-0.0006	0.0644		-0.0165	0.0795		-0.0438	0.0734
	rs13245206	7	18891259	A	G	0.0121	0.0086		-0.0472	0.018		0.0038	0.0209		0.0378	0.0172		0.0025	0.0104		-0.0451	0.0202		-0.0061	0.0261		0.0527	0.0239
	rs2189741	7	19015263	T	G	-0.0023	0.0104		-0.0102	0.0209		0.0208	0.0242		-0.0009	0.0203		0.012	0.0125		-0.0179	0.0231		0.0596	0.029		-0.0114	0.0276
	rs17140875	7	19248278	T	G	0.033	0.0189		0.0533	0.041		0.0346	0.0456		0.0711	0.0374		0.0472	0.0226		0.0947	0.0454		0.0695	0.0571		0.1527	0.0517
	rs11767221	7	19609643	A	G	-0.0022	0.0089		0.0296	0.018		-0.0184	0.0218		0.006	0.0183		-0.0056	0.0103		0.0283	0.0196		-0.0295	0.0257		-0.0008	0.0237
	rs1023522	7	20413590	A	G	0.0106	0.0085		0.003	0.0173		0.0111	0.0202		0.0244	0.0168		0.0071	0.0102		0.0032	0.0193		-0.0165	0.0249		0.0464	0.0232
	rs13227860	7	22154454	A	G	-0.0073	0.01		-0.0172	0.0203		-0.0367	0.0235		0.0235	0.0201		-0.0034	0.0116		-0.0195	0.022		-0.0473	0.0278		0.0373	0.0275
	rs12700441	7	23495911	A	G	-0.0127	0.0112		0.0094	0.0222		-0.0422	0.0276		-0.0475	0.0249		-0.0102	0.0121		0.0071	0.0234		-0.0303	0.0295		-0.0506	0.0272
	rs16480	7	24311069	T	C	0.0104	0.0094		0.0022	0.0199		0.0024	0.0226		0.0142	0.0186		0.0099	0.0118		0.0007	0.0227		-0.0394	0.0287		0.0267	0.0275
	rs1157596	7	25294196	T	G	0.0087	0.0087		-0.0057	0.0183		0.0148	0.0209		0.0143	0.0172		0.0056	0.0107		-0.0052	0.0207		0.0061	0.0264		0.0186	0.0246
	rs12667261	7	25632193	A	G	-0.0071	0.0104		-0.0264	0.0226		0.0137	0.0247		-0.0459	0.0199		0.0027	0.0133		-0.0302	0.0264		0.0791	0.033		-0.0151	0.0314
	rs4591924	7	25692054	A	C	0.0014	0.0089		0.0098	0.0182		-0.0173	0.0213		0.0105	0.0177		0.0013	0.0107		-0.0004	0.0203		-0.0078	0.0264		0.0235	0.0248
	rs10215742	7	25803786	A	G	0.0019	0.0167		0.0414	0.0367		-0.0056	0.041		0.0046	0.0333		0.0153	0.0225		0.0167	0.044		0.0396	0.0552		0.0842	0.0555
	rs10260677	7	25874991	A	C	-0.0035	0.0102		0.0337	0.0219		-0.0437	0.0239		-0.0037	0.0195		0.0088	0.0129		0.0364	0.0253		-0.0099	0.032		0.0387	0.0302
	rs2023844	7	27243238	A	G	0.0362	0.0133		0.0256	0.0297		-0.0105	0.0302		0.0427	0.0232		0.0419	0.0186		0.0255	0.0366		-0.0118	0.0459		0.0804	0.0442
	rs17437859	7	27292924	T	C	0.0148	0.023		0.0279	0.0542		0.002	0.0578		0.0332	0.0431		0.0099	0.0326		0.0252	0.0678		0.0254	0.0873		0.0453	0.083
	rs508347	7	28212824	T	C	0.0176	0.0092		0.0286	0.0189		0.0117	0.0225		0.023	0.0188		0.019	0.0108		0.0187	0.0208		0.0277	0.0269		0.0058	0.0251
	rs10435018	7	28661040	A	G	-0.0158	0.0106		0.0233	0.022		-0.022	0.0253		0.0105	0.0206		-0.0211	0.0132		0.0219	0.0252		0.0219	0.0325		-0.0044	0.0305
	rs2237351	7	28788257	T	C	0.0154	0.0095		0.0514	0.0191		0.0317	0.0238		0.006	0.0206		0.0217	0.0106		0.052	0.0204		0.037	0.0266		0.0088	0.0245
	rs17730573	7	28810310	T	G	-0.0207	0.0206		0.0177	0.0411		-0.068	0.0505					-0.0237	0.0213		0.0124	0.0424		-0.0656	0.0526		-0.0614	0.0503
	rs10241908	7	31046459	T	C	-0.0237	0.0196		-0.0798	0.0426		-0.05	0.0542		-0.0733	0.0439		-0.0422	0.0237		-0.0908	0.0481		-0.0928	0.0603		-0.1561	0.0538
	rs7786669	7	32898338	A	G	0.0079	0.0087		-0.0093	0.0178		-0.0193	0.0208		0.0254	0.0171		0.006	0.0104		-0.0055	0.0198		-0.0394	0.0257		0.002	0.0234
	rs6462488	7	33666421	A	G	-0.0182	0.0095		0.0027	0.0199		-0.0044	0.0226		-0.0068	0.0181		-0.0167	0.012		0.0121	0.0231		-0.0064	0.0299		-0.0034	0.0278
	rs17170429	7	33830300	A	G	-0.0037	0.0106		0.0209	0.0216		-0.0133	0.0262		-0.0225	0.0229		-0.0064	0.0119		0.0134	0.0233		-0.0081	0.0295		-0.0293	0.0275
	rs2718020	7	36081175	A	C	0.0051	0.0103		0.0356	0.0215		-0.0168	0.0247		0.024	0.0211		0.0015	0.0121		0.0243	0.0236		-0.0322	0.0297		0.0118	0.0283
	rs2717954	7	37395373	T	C	-0.0032	0.0097		-0.0187	0.0199		0.0109	0.0238		-0.002	0.02		0.0007	0.0111		-0.0131	0.0216		0.0394	0.028		0.0071	0.0257
	rs2598108	7	37972827	A	C	0.0049	0.0088		-0.0023	0.0195		0.0223	0.0211		0.008	0.0175		-0.004	0.0104		-0.0042	0.0222		0.0286	0.026		-0.0174	0.0239
	rs1403988	7	38109936	A	G	0.0042	0.0087		0.0076	0.0179		-0.0193	0.0209		0.0192	0.018		-0.0035	0.0104		0.0068	0.02		-0.0284	0.0258		-0.01	0.0259
	rs7794103	7	42096266	T	C	0.003	0.0085		0.0293	0.0176		0.0073	0.0206		0.0138	0.0172		0.0075	0.0102		0.0443	0.0195		0.0006	0.0256		0.0004	0.0238
	rs3801204	7	42188538	A	C	-0.0186	0.0108		-0.0367	0.0228		0.0133	0.0261		-0.0059	0.0216		-0.0266	0.0129		-0.0396	0.0254		0.0307	0.0319		-0.0188	0.0297
	rs7789599	7	43114515	T	C	-0.0147	0.011		-0.008	0.021		0.0039	0.0263		-0.0431	0.0243		-0.0178	0.0119		-0.0219	0.0221		0.0084	0.0282		-0.0466	0.0267
	rs2070971	7	44197583	T	G	0.0024	0.0108		0.0209	0.0236		0.021	0.0261		0.0002	0.0206		0	0.0143		0.0185	0.0279		0.0645	0.0353		0.0363	0.0332
	rs10278336	7	44245363	A	G	0.0044	0.0086		0.0121	0.0175		-0.0112	0.0206		0.0174	0.0172		0.0047	0.0101		0.0091	0.0193		-0.0043	0.0251		0.0274	0.0233
	rs6463256	7	45024876	A	G	0.004	0.0121		0.0437	0.0241		-0.0219	0.0296		0.0162	0.026		0.0094	0.0133		0.0511	0.0254		-0.0348	0.0331		0.0247	0.0308
	rs1065780	7	45927677	A	G	-0.0033	0.0085		-0.0115	0.0176		0.0063	0.0207		0.0032	0.0168		-0.0033	0.0102		0.0031	0.0196		0.0156	0.0256		-0.0086	0.0235
	rs1525832	7	46069610	A	G	0.0036	0.0083		-0.0133	0.017		0.0326	0.02		0.0253	0.0165		0.0003	0.0099		-0.0184	0.0189		0.0378	0.0246		0.046	0.0229
	rs12674301	7	46133056	A	G	-0.0192	0.0209		0.0432	0.0516		-0.0385	0.0492		-0.0149	0.036		-0.0446	0.0399		0.0049	0.0847		-0.0111	0.1059		-0.012	0.094
	rs1007358	7	46201355	A	G	-0.0155	0.0102		-0.0255	0.021		-0.0038	0.0247		0.0027	0.0204		-0.0161	0.0122		-0.0211	0.0234		-0.0185	0.0304		0.0044	0.0283
	rs10274091	7	46279591	T	C	-0.0065	0.0085		-0.021	0.0172		0.0166	0.0203		-0.022	0.0173		-0.0069	0.0099		-0.022	0.0188		0.0325	0.0244		-0.0261	0.0229
	rs7811653	7	46402269	A	C	0.0527	0.0163		0.0604	0.0334		-0.0357	0.041		0.0832	0.0352		0.0613	0.0179		0.0724	0.0352		-0.06	0.046		0.1117	0.0406
	rs723149	7	46577056	A	G	0.0023	0.0087		0.0039	0.0179		0.0008	0.0209		0.0055	0.0176		0	0.0102		0.0016	0.0196		0.0057	0.0253		0.008	0.024
	rs856565	7	46721854	A	C	0.0074	0.0091		0.0154	0.0192		-0.0023	0.0219		0.0005	0.0178		0.0076	0.0112		0.0139	0.0216		-0.0081	0.0278		-0.0052	0.0259
	rs10252635	7	47029506	T	C	-0.0014	0.0109		-0.0231	0.0224		0.0151	0.0264		-0.0258	0.0228		-0.0003	0.0123		-0.0267	0.0243		0.0017	0.0302		-0.0242	0.0286
	rs334502	7	47549108	A	G	0.0047	0.009		0.0064	0.0182		0.0175	0.0218		0.0124	0.0181		0.0049	0.0108		-0.0055	0.0202		0.032	0.0269		0.0229	0.025
	rs757657	7	49542894	A	C	-0.0025	0.0088		-0.003	0.0179		0.0099	0.0211		-0.0019	0.0179		-0.0017	0.0103		-0.0103	0.0199		0.016	0.0256		-0.017	0.0241
	rs1466163	7	50607206	A	G	-0.0019	0.0148		0.0127	0.0294		-0.0587	0.0373		0.0047	0.0337		-0.0088	0.0161		0.0049	0.0313		-0.0762	0.0401		0.0163	0.0367
	rs2715094	7	50730452	A	G	0.0131	0.0102		0.0052	0.0211		0.0174	0.0246		0.025	0.0204		0.0177	0.012		0.0117	0.0232		0.0432	0.0299		0.0295	0.0273
	rs11238386	7	56033141	A	C	0.012	0.0087		-0.007	0.0178		0.0159	0.0211		0.0277	0.0173		0.0114	0.0104		-0.01	0.0199		0.0355	0.026		0.0389	0.0239
	rs7793921	7	56120881	A	G	-0.0059	0.0088		-0.0125	0.0182		-0.0106	0.0212		-0.0007	0.0171		-0.0109	0.0108		-0.0037	0.0207		-0.0203	0.027		-0.0039	0.0248
	rs4285372	7	63931353	T	C	0.0025	0.0087		-0.0072	0.0176		-0.0256	0.0208		0.0197	0.0173		-0.0082	0.0102		-0.0117	0.0194		-0.0393	0.0253		-0.0001	0.0235
	rs4149467	7	65821322	T	C	0.0086	0.0176		0.0315	0.0411		-0.0343	0.0424		0.0272	0.0314		0.0166	0.024		0.0201	0.0495		-0.0506	0.064		0.0539	0.0548
	rs6966399	7	72129355	A	G	-0.0006	0.0135		-0.011	0.0274		-0.0077	0.0308		-0.0159	0.0247		-0.0025	0.0177		-0.0204	0.0319		-0.0204	0.0409		0.0517	0.0378
	rs2108235	7	72783383	A	G	-0.0107	0.0116		-0.0176	0.0244		0.0046	0.0263		-0.0259	0.0211		-0.0237	0.0148		-0.044	0.0283		-0.0017	0.0352		-0.08	0.0333
	rs7785479	7	73032835	T	C	0.0129	0.0102		0.022	0.02		0.0094	0.0246		0.0026	0.021		0.0146	0.0117		0.0115	0.0215		0.0217	0.0281		-0.0171	0.0259
	rs10267271	7	73089419	T	C	-0.0095	0.009		-0.0096	0.0178		-0.0184	0.021		-0.0215	0.0172		-0.0035	0.0108		0.0045	0.0198		0.0035	0.0259		-0.0111	0.024
	rs4640941	7	73245103	T	C	-0.0021	0.0093		0.0182	0.0192		0.0039	0.0219		-0.0244	0.0177		0.0108	0.0118		0.0271	0.0222		0.037	0.0285		-0.0283	0.026
	rs12669267	7	73304636	T	C	0.0052	0.0112		0.0155	0.0244		-0.0145	0.0266		0.0172	0.0206		0.0124	0.0155		0.0165	0.0298		0.0503	0.0383		0.0566	0.0351
	rs2528795	7	73473494	T	C	-0.0162	0.0114		-0.0217	0.0234		-0.0618	0.0276		-0.007	0.0241		-0.0062	0.0133		0.002	0.0257		-0.0525	0.0322		0.0442	0.031
	rs6976860	7	77452146	T	G	-0.0176	0.0086		-0.0532	0.0176		0.0126	0.0209		-0.0331	0.0172		-0.0233	0.0103		-0.0682	0.0196		-0.0027	0.0258		-0.0497	0.0237
	rs4148810	7	87102251	T	C	-0.0154	0.0103		0.0467	0.0216		-0.0273	0.0254		-0.0334	0.0205		-0.0178	0.0128		0.0482	0.0248		0.0149	0.0321		-0.027	0.0296
	rs6952361	7	90363978	T	G	0.0078	0.0092		0.0095	0.0184		0.0108	0.0229		0.0081	0.0196		0.0173	0.0103		0.0068	0.0198		0.0472	0.026		0.0109	0.0236
	rs2710976	7	91226820	A	C	-0.0138	0.0122		-0.0151	0.0269		-0.0163	0.0283		-0.0054	0.0223		-0.019	0.0159		-0.0222	0.0321		-0.0577	0.0403		-0.0552	0.0376
	rs1209001	7	91440359	A	G	-0.0169	0.0093		0.0008	0.0188		-0.0432	0.0228		-0.0368	0.0191		-0.0166	0.0106		0.0086	0.0204		-0.0429	0.0268		-0.0369	0.0247
	rs3731389	7	92244193	T	C	-0.0635	0.0338		0.0017	0.0688		-0.0863	0.0957					-0.0631	0.0355		0.0017	0.0688		-0.0863	0.0957		0.0536	0.0818
	rs10269774	7	92253972	A	G	-0.0411	0.0093		-0.0359	0.0188		-0.0109	0.0232		-0.0393	0.0196		-0.0421	0.0106		-0.037	0.0203		-0.0191	0.0265		-0.0591	0.0241
	rs2188177	7	92659160	T	C	-0.008	0.0093		0.0173	0.0185		-0.0386	0.023		-0.0087	0.0198		-0.0078	0.0101		0.0167	0.0194		-0.043	0.0253		-0.0043	0.0232
	rs7800440	7	93194131	T	C	0.0012	0.0096		0.0465	0.0206		-0.0081	0.0233		-0.0026	0.0183		0.015	0.0125		0.0538	0.024		-0.0298	0.0316		0.0314	0.0285
	rs2528542	7	93266368	T	C	-0.0061	0.0087		-0.0257	0.0178		-0.0097	0.0215		-0.0125	0.0178		-0.0093	0.0101		-0.0225	0.0195		-0.0005	0.0257		-0.0173	0.0234
	rs42518	7	94038934	T	C	0.0234	0.0112		0.011	0.0222		0.028	0.0278		0.0061	0.0244		0.0215	0.0124		0.0144	0.0238		0.0226	0.031		-0.0178	0.0282
	rs7787663	7	95240735	A	C	-0.0036	0.0134		0.0438	0.0266		0.0025	0.0337		-0.0161	0.0297		-0.0052	0.0142		0.0382	0.0274		0.0028	0.036		-0.0136	0.0332
	rs10227959	7	95710835	T	C	0.0107	0.0112		0.0202	0.0229		-0.0111	0.0282		0.0143	0.0239		0.004	0.0128		0.0331	0.0249		-0.0072	0.0326		-0.002	0.0296
	rs971685	7	96045705	A	G	0.0057	0.0085		-0.0111	0.018		-0.0104	0.0208		0.0362	0.017		0.01	0.0102		0.0033	0.0201		-0.0135	0.0261		0.0302	0.0238
	rs5012357	7	96609059	T	C	-0.0043	0.0151		0.0225	0.0325		0.009	0.0395		-0.0536	0.0319		0.0022	0.0183		0.0171	0.036		0.0137	0.0477		-0.0652	0.0437
	rs1207716	7	96668147	T	C	0.0176	0.0109		0.0057	0.0225		0.0572	0.0277		0.0406	0.023		0.0161	0.0125		-0.0009	0.0244		0.0466	0.0321		0.043	0.0291
	rs6958790	7	98774738	A	G	0.0142	0.0106		0.0148	0.0216		0.0089	0.0262		0.018	0.0218		0.0104	0.0122		0.0219	0.0238		-0.0049	0.0307		-0.0058	0.0277
	rs10278040	7	99141373	A	G	-0.0259	0.0173		-0.026	0.0377		0.0236	0.0473		-0.0099	0.0388		-0.0467	0.0215		-0.0503	0.0437		0.0189	0.0549		-0.0581	0.0506
	rs11974610	7	99527977	A	G	0.0108	0.0106		0.0202	0.0224		-0.0122	0.0261		-0.0092	0.0213		0.0141	0.013		0.0299	0.0253		-0.0236	0.0328		0.0254	0.03
	rs3757868	7	100482720	A	G	0.0029	0.0122		0.023	0.0244		-0.0597	0.0315		-0.0167	0.0278		-0.0059	0.0129		0.0157	0.0253		-0.0502	0.0331		-0.03	0.0301
	rs7782121	7	100836619	A	G	-0.0186	0.016		-0.028	0.0336		0.0114	0.0399		-0.0377	0.0325		-0.0188	0.0183		-0.0269	0.0364		-0.0007	0.0474		-0.005	0.0426
	rs7777930	7	100853231	T	C	0.0204	0.0148		0.0289	0.0292		0.0579	0.0371					0.0192	0.0155		0.0307	0.0302		0.0423	0.0395		0.0325	0.0368
	rs365836	7	101809851	A	G	-0.0079	0.0101		-0.0111	0.0204		-0.0202	0.0251		0.007	0.0212		-0.0101	0.0117		-0.0133	0.0223		-0.0109	0.029		-0.0205	0.0263
	rs1142	7	104756326	T	C	-0.0025	0.009		0.0049	0.0186		0.0486	0.0219		-0.0072	0.0185		-0.0114	0.0107		-0.0065	0.0207		0.0443	0.0269		-0.0266	0.0259
	rs10259672	7	114021306	T	C	0.017	0.0093		0.0203	0.0176		0.0315	0.0233		0.0107	0.0208		0.0193	0.0102		0.0276	0.0186		0.036	0.0253		0.0347	0.0235
	rs13308256	7	114777023	A	G				-0.1023	0.0992		-0.2194	0.1203					-0.0503	0.0487		-0.1023	0.0992		-0.2194	0.1203		-0.1067	0.119
	rs12154695	7	115970622	T	G	0.0018	0.0096		-0.0065	0.0188		-0.0086	0.0238		-0.012	0.0211		0.0017	0.0106		-0.0061	0.0201		-0.012	0.0262		-0.0123	0.0244
	rs6965508	7	116266694	T	C	0.0027	0.0118		-0.0119	0.0255		0.0062	0.0282		0.0349	0.0224		0.0128	0.0156		-0.0205	0.0305		0.0317	0.039		0.0895	0.0358
	rs10275439	7	120783425	A	G	-0.0072	0.009		-0.0108	0.018		0.0176	0.0219		0.0008	0.019		-0.0113	0.0102		-0.0139	0.0194		0.0112	0.025		0.0057	0.0233
	rs2218378	7	121961096	A	G	-0.0155	0.0086		-0.0243	0.0175		-0.0312	0.0207		-0.0055	0.0172		-0.0098	0.0103		-0.0228	0.0195		-0.014	0.0257		0.0203	0.024
	rs11764665	7	122157895	A	G	0.0189	0.012		0.0168	0.0225		0.0451	0.0295		-0.0032	0.0275		0.016	0.0126		0.0138	0.0232		0.0416	0.0307		-0.0052	0.0287
	rs17628518	7	123685098	A	G	-0.0001	0.0088		0.0184	0.018		-0.0054	0.0213		0.0164	0.0177		0.0069	0.0104		0.0293	0.0199		-0.0032	0.0259		0.0298	0.0243
	rs17713208	7	127079816	A	G	-0.0416	0.0143		0.014	0.0301		-0.0032	0.0344		-0.0122	0.0278		-0.0347	0.0178		0.0408	0.0342		-0.0081	0.0441		0.0092	0.0407
	rs339054	7	128382511	T	G	0.0217	0.0087		0.0383	0.0173		-0.0219	0.021		0.0123	0.0179		0.0262	0.0099		0.0466	0.0187		-0.0089	0.0244		0.0155	0.0225
	rs13221560	7	128663175	A	G	-0.0025	0.0086		-0.0045	0.0177		-0.0063	0.0205		0.0033	0.0167		-0.0038	0.0104		-0.0067	0.0199		-0.0322	0.0257		0.0009	0.0237
	rs7798321	7	128804041	A	G	0.0081	0.0105		0.0034	0.0221		-0.0131	0.026		-0.0297	0.0215		-0.001	0.0125		-0.0065	0.0245		0.0122	0.0316		-0.0755	0.0286
	rs6467235	7	128939150	A	G	0.0034	0.0095		0.0022	0.0198		0.0199	0.0228		0.0062	0.0186		0.0139	0.0116		0.015	0.0224		0.0211	0.0289		0.0366	0.0267
	rs11556924	7	129663496	T	C	-0.006	0.0106		0.0145	0.0214		-0.0399	0.0277		0.0061	0.0239		-0.0009	0.0111		0.0169	0.0221		-0.0363	0.0291		0.0122	0.0257
	rs7779498	7	130408415	T	C	-0.001	0.0226		0.0386	0.0493		0.0503	0.0599					-0.0615	0.0316		0.0273	0.0609		-0.0074	0.0757		-0.107	0.0706
	rs157905	7	130620191	T	C	0.0239	0.016		0.0257	0.0315		0.0393	0.0392					0.0216	0.0182		0.0225	0.0337		0.0521	0.0424		0.0545	0.041
	rs1059698	7	130629094	A	C	0.0138	0.01		0.0005	0.0203		0.0147	0.0235		0.0261	0.0191		0.0057	0.0124		-0.0017	0.0229		0.0122	0.0299		0.0302	0.0277
	rs10954312	7	130969771	T	C	0.022	0.0091		0.0269	0.0187		0.0377	0.0219		0.0156	0.0181		0.0305	0.0109		0.0182	0.0208		0.0578	0.0272		0.0329	0.0254
	rs10954398	7	132631281	A	C	-0.006	0.0083		-0.0214	0.0171		-0.0269	0.0202		-0.0166	0.0168		-0.0051	0.0097		-0.0126	0.0189		-0.022	0.0247		-0.0161	0.023
	rs2042000	7	133322697	T	C	-0.0017	0.0083		0.0101	0.017		-0.0241	0.0199		0.0064	0.0164		0.0027	0.0099		0.0109	0.0189		-0.0201	0.0244		0.0352	0.0228
	rs6962887	7	135045786	T	G	-0.0156	0.0093		-0.0157	0.0193		0.0037	0.0228		-0.0224	0.0191		-0.0107	0.0108		-0.0085	0.0213		0.0081	0.0274		-0.0019	0.0255
	rs10224307	7	135313837	T	C	-0.0108	0.0086		-0.0059	0.0184		0.0183	0.0207		-0.0016	0.0175		-0.0149	0.0101		0.009	0.0204		-0.0008	0.0248		0.0097	0.0231
	rs4732272	7	137548919	A	G	0.0012	0.0095		0.0038	0.0195		-0.0402	0.0236		-0.021	0.0199		0.0077	0.0109		0.0161	0.0213		-0.0518	0.0275		-0.0072	0.0253
	rs273945	7	137611566	A	C	-0.0026	0.0092		-0.0152	0.0182		-0.0331	0.0218		-0.0207	0.0189		-0.0084	0.0104		-0.0196	0.0196		-0.0438	0.0254		-0.041	0.0239
	rs2286196	7	139727135	A	G	-0.0096	0.0099		-0.0006	0.0205		-0.0342	0.0235		-0.0127	0.0186		0.005	0.0128		0.0193	0.0235		-0.0171	0.031		-0.0171	0.0288
	rs13241668	7	139810152	A	G	-0.0017	0.0087		0.0362	0.0175		-0.0303	0.0213		-0.0036	0.018		-0.0055	0.01		0.0374	0.019		-0.0432	0.025		-0.0077	0.0232
	rs4577876	7	148372320	T	C	0.0045	0.0093		0.012	0.0196		0.0155	0.0224		0.0038	0.0184		0.0051	0.0114		0.0213	0.0222		0.0098	0.0285		0.0015	0.0264
	rs10246773	7	148460536	T	C	0.0128	0.0223		-0.0253	0.0502		0.0166	0.0541		-0.0181	0.0415		0.04	0.03		-0.0087	0.0606		0.046	0.0769		0.0466	0.0685
	rs822531	7	148629759	T	C	-0.0004	0.0109		-0.0239	0.0228		-0.0252	0.0255		-0.0035	0.0211		-0.0061	0.0129		-0.018	0.0251		-0.0112	0.0314		-0.0102	0.0294
	rs714885	7	150499787	T	C	-0.008	0.0091		0.0076	0.0201		0.0017	0.0221		-0.0117	0.0184		-0.0081	0.0107		0.0047	0.0226		0.0075	0.0265		-0.0411	0.0245
	rs6977081	7	150542515	T	G	-0.0012	0.0087		-0.0067	0.0178		-0.0204	0.0207		0.0023	0.0173		-0.0154	0.0105		-0.0128	0.02		-0.0166	0.0258		-0.0331	0.0241
	rs4725398	7	150939193	A	G	-0.0002	0.0087		-0.0147	0.0176		-0.0093	0.0208		-0.0207	0.0173		-0.0009	0.0103		-0.0252	0.0194		-0.027	0.0252		-0.014	0.0232
	rs12680757	8	4569095	A	C	0.0066	0.0093		0.0217	0.0187		-0.0262	0.0227		0.0049	0.0197		0.0116	0.0107		0.0303	0.0205		-0.0376	0.0276		0.0381	0.0274
	rs4427198	8	4797806	T	G	-0.0068	0.0091		-0.0136	0.0179		-0.0161	0.0222		0.012	0.0193		-0.0176	0.0105		-0.0142	0.0196		-0.0222	0.0264		0	0.0258
	rs1530409	8	6279245	T	C	-0.0085	0.0103		-0.0043	0.0215		0.0476	0.0248		-0.0113	0.0202		-0.0077	0.0127		-0.009	0.0246		0.0582	0.0318		-0.0011	0.0291
	rs12681075	8	8845487	A	G	-0.0114	0.0128		-0.0577	0.0251		-0.054	0.0292		0.0239	0.0237		-0.0292	0.0171		-0.0571	0.0301		-0.0671	0.0424		-0.0062	0.0397
	rs747749	8	9152782	T	G	0.0047	0.0106		-0.0105	0.0205		0.0181	0.0267		-0.008	0.0239		0.0024	0.0111		-0.0202	0.0212		0.0281	0.0279		-0.0085	0.0253
	rs17660425	8	9194121	A	G	-0.0066	0.015		0.017	0.0293		0.0163	0.0372		-0.0066	0.0348		-0.0052	0.0155		0.0284	0.03		0.0022	0.0384		0.0014	0.0359
	rs17151388	8	10083321	T	C	-0.0047	0.0102		-0.0557	0.021		0.0064	0.0237		-0.0193	0.0198		-0.0054	0.0128		-0.0689	0.0245		0.0098	0.0318		-0.0124	0.03
	rs10503429	8	12681715	A	G	-0.0177	0.0108		-0.0041	0.0218		0.0298	0.0258		-0.0511	0.0214		-0.0098	0.0126		0.0045	0.0238		0.0433	0.0304		-0.0124	0.0283
	rs6985227	8	13095253	A	G	0.0191	0.0186		0.0727	0.0379		0.0019	0.0474		-0.0064	0.0421		0.0228	0.0208		0.0838	0.0402		-0.0079	0.0532		0.0364	0.0489
	rs2278945	8	13199151	T	C	0.0193	0.0083		0.019	0.0169		0.0146	0.021		0.0058	0.0165		0.0173	0.0099		0.0107	0.0188		0.0071	0.0263		-0.0047	0.0228
	rs7815903	8	13351990	A	G	0.0028	0.0133		0.0142	0.0303		0.0397	0.0304		-0.0376	0.0218		0.018	0.0226		0.06	0.0429		-0.0198	0.0534		-0.1036	0.0473
	rs3923920	8	19359184	T	C	-0.002	0.0087		-0.0252	0.0174		-0.001	0.0211		0.0039	0.0181		-0.0004	0.0099		-0.0109	0.0188		0.0027	0.0244		0.0089	0.0227
	rs17091182	8	19586425	T	C	-0.0166	0.0122		-0.0356	0.0246		-0.025	0.0305		0.0081	0.0275		-0.0105	0.0133		-0.0223	0.026		-0.0183	0.033		-0.0001	0.0312
	rs297	8	19816371	T	C	0.0132	0.0099		0.0374	0.0206		0.0448	0.0238		0.0189	0.0197		0.0079	0.0118		0.0318	0.023		0.0364	0.0289		0.0028	0.0269
	rs11135743	8	21803008	A	G	0.0136	0.0084		0.0292	0.0171		0.0332	0.02		0.0199	0.0167		0.0072	0.01		0.0327	0.0189		0.0247	0.0243		-0.0177	0.0229
	rs7823327	8	22562352	T	G	0.0001	0.0087		0.0319	0.0178		-0.006	0.0219		-0.0353	0.0187		0.0053	0.0099		0.0354	0.0193		-0.0089	0.0256		-0.0339	0.0236
	rs3808527	8	23158812	T	C	-0.0081	0.0085		-0.0063	0.0174		0.0196	0.0203		-0.0125	0.0167		-0.0093	0.0102		-0.008	0.0194		0.03	0.0252		-0.0174	0.0236
	rs4291276	8	23173591	A	G	0.0016	0.0106		0.0261	0.0212		-0.0002	0.0264		-0.0179	0.0231		0.0116	0.0118		0.0416	0.0226		-0.0023	0.0292		-0.0106	0.0273
	rs7008867	8	23383204	A	G	-0.0126	0.0102		-0.0035	0.0207		0.0269	0.0241		-0.0396	0.0199		-0.0154	0.0123		-0.005	0.0231		0.0408	0.0295		-0.046	0.0277
	rs9644032	8	23414822	T	G	-0.0026	0.0088		0.0083	0.0178		-0.0344	0.0212		-0.0201	0.0179		0.0023	0.0103		0.013	0.0195		-0.0313	0.0253		-0.0137	0.0237
	rs4872206	8	23787739	A	G	0.0032	0.0131		0.0377	0.0284		0.0386	0.0301		0.0278	0.0236		0.0049	0.0184		0.0477	0.035		0.0183	0.0451		0.0034	0.0427
	rs2013265	8	24092500	T	C	-0.0135	0.0106		-0.0609	0.0213		-0.0083	0.0261					-0.0179	0.0115		-0.0624	0.0223		-0.0059	0.0286		-0.0579	0.0267
	rs1157465	8	24691936	T	C	0.0029	0.01		0.0195	0.0206		0.0173	0.0241		-0.0372	0.0199		-0.0021	0.0119		0.0119	0.023		0.0286	0.0298		-0.07	0.0273
	rs17053668	8	25298895	A	G	0.028	0.0085		-0.0029	0.0176		0.0342	0.0205		0.0403	0.0169		0.0243	0.0103		-0.0075	0.0197		0.0257	0.0254		0.0196	0.0236
	rs12155898	8	26024036	T	C	-0.0413	0.0097		-0.0674	0.0201		-0.0645	0.0234		-0.0334	0.0195		-0.0424	0.0114		-0.0692	0.0223		-0.0591	0.0282		-0.04	0.0263
	rs2874670	8	26245658	A	G	0.0149	0.0084		0.0154	0.017		0.0314	0.02		0.0254	0.0167		0.0133	0.01		0.0139	0.0189		0.0347	0.0247		0.032	0.0231
	rs10109417	8	26388300	T	C	0.0187	0.0116		0.0064	0.0253		0.0669	0.0279		-0.038	0.0226		0.029	0.0147		-0.0074	0.0296		0.0844	0.0373		-0.0459	0.036
	rs2640730	8	27505368	T	C	-0.0084	0.0107		0.0209	0.021		0.024	0.0251		-0.0173	0.0215		0.0007	0.0122		0.0474	0.0227		0.0268	0.0293		-0.022	0.0275
	rs9183	8	28609769	T	C	-0.0004	0.0098		-0.004	0.0203		-0.001	0.0234		0.0169	0.019		-0.0094	0.0117		-0.007	0.0227		-0.0316	0.0293		0.0036	0.0269
	rs10095540	8	29355491	T	G	0.0143	0.0088		0.027	0.0175		0.0285	0.0211		-0.004	0.0179		0.0197	0.0102		0.0322	0.0191		0.0347	0.0249		-0.0127	0.0234
	rs2979510	8	30390205	A	G	0.0046	0.0082		0.0125	0.0169		-0.0257	0.0198		0.0053	0.0163		0.002	0.0099		0.0071	0.0188		-0.0377	0.0243		0.0088	0.0227
	rs6468409	8	37340967	T	C	0.0088	0.0098		0.0326	0.0206		0.0329	0.0243		0.0122	0.0199		-0.0012	0.0118		0.0237	0.023		0.0182	0.03		0.0011	0.0274
	rs2411257	8	38293477	T	C	-0.0276	0.0098		-0.0263	0.0206		-0.059	0.0235		-0.0797	0.0189		-0.036	0.0117		-0.0212	0.0228		-0.0693	0.0295		-0.1019	0.0268
	rs895619	8	38528787	A	G	0.0102	0.009		0.0205	0.0178		-0.0706	0.022		0.0093	0.0188		0.011	0.0101		0.0229	0.0191		-0.0601	0.0251		0.0166	0.0233
	rs921142	8	41169276	T	C	-0.0047	0.0089		0.0238	0.0185		0.0219	0.0215		-0.0051	0.0179		-0.0013	0.0105		0.0119	0.0203		0.0347	0.0265		0.0172	0.0245
	rs10110402	8	48347282	T	C	-0.0323	0.0263		0.0366	0.0501		-0.0354	0.0674					-0.0324	0.0264		0.0366	0.0501		-0.0354	0.0674		-0.0586	0.0612
	rs6988484	8	49413780	T	C	-0.0137	0.0092		-0.016	0.0192		-0.0095	0.0221		0.0183	0.0183		-0.0225	0.0113		-0.0103	0.0219		-0.0438	0.0278		-0.0053	0.0262
	rs878995	8	49581767	T	G	0.0125	0.014		-0.0006	0.0321		0.073	0.0338		-0.0185	0.0259		-0.0334	0.0221		0.0034	0.0439		0.0244	0.0569		-0.132	0.0523
	rs2139451	8	50306815	T	C	-0.0085	0.01		-0.039	0.0203		-0.039	0.0242		0.0156	0.0204		-0.008	0.0119		-0.049	0.0226		-0.0441	0.0293		0.0309	0.0277
	rs2884945	8	53746008	T	C	-0.0129	0.0107		-0.04	0.0223		0.0297	0.0246		-0.026	0.021		-0.0112	0.0124		-0.0465	0.0244		0.0341	0.0283		-0.0157	0.0264
	rs10958476	8	57095808	T	C	0.002	0.0114		0.0124	0.0231		-0.0243	0.0278		0.0519	0.0237		-0.0143	0.0126		-0.0068	0.0245		-0.0534	0.032		0.0206	0.0293
	rs9650315	8	57155598	T	G	-0.0142	0.0132		-0.0186	0.0268		-0.0385	0.0323		-0.006	0.0274		-0.0088	0.0158		-0.0156	0.0294		-0.0411	0.0374		0.0108	0.0354
	rs4738474	8	57220958	T	C	0.0541	0.0271		0.1463	0.0629		-0.0635	0.0719		0.0219	0.0551		0.0492	0.0343		0.1583	0.0725		-0.0477	0.0945		-0.0315	0.084
	rs4737446	8	57665019	T	G	-0.0049	0.0102		0.012	0.0199		-0.0125	0.0248		-0.0157	0.0224		-0.0079	0.0109		0.0091	0.0208		-0.0225	0.0267		-0.0163	0.0255
	rs7015689	8	58114333	A	G	0.0146	0.0141		-0.0052	0.0288		0.0011	0.0351		-0.0367	0.0299		0.0147	0.0168		-0.0094	0.0319		-0.0138	0.0407		-0.0468	0.0381
	rs16925089	8	60566602	A	C	-0.0049	0.0109		0.011	0.0235		-0.0005	0.0259		-0.0018	0.0205		0.0004	0.0145		0.0317	0.028		-0.0437	0.0368		0.0069	0.0342
	rs7000766	8	61657833	A	G	0.0008	0.0109		-0.019	0.0215		0.0205	0.0268		0.0005	0.0239		-0.0005	0.0116		-0.0199	0.0223		0.0198	0.0287		-0.0032	0.0267
	rs1473924	8	66189025	T	C	-0.0153	0.0099		0.0095	0.0209		-0.0536	0.0238		-0.0373	0.0192		-0.0019	0.0125		0.0146	0.0243		-0.0654	0.0316		0.0003	0.0291
	rs6472362	8	68832416	T	C	0.0018	0.0105		0.0252	0.0207		-0.0086	0.0261		-0.0103	0.0234		0.0062	0.0115		0.0267	0.0219		-0.0042	0.0283		0.0071	0.0267
	rs11985332	8	69731918	A	G	0.0358	0.011		0.0272	0.0245		0.0627	0.0259		0.0358	0.0206		0.0411	0.0148		-0.0025	0.0293		0.1093	0.0363		0.0434	0.0352
	rs7814212	8	72229106	A	G	-0.0056	0.0102		-0.0067	0.0211		-0.0254	0.025		0.007	0.021		-0.0094	0.0118		-0.0226	0.0229		-0.0392	0.0297		0.0004	0.0274
	rs4133001	8	72718667	A	G	-0.0008	0.011		0.0092	0.0232		-0.0062	0.0255		0.0019	0.0208		0.0055	0.0137		0.0342	0.0267		0.0479	0.034		0.0203	0.0321
	rs1368634	8	75811128	T	C	0.0211	0.0153		-0.0283	0.0317		0.0107	0.0376		-0.0011	0.0311		0.015	0.0175		-0.0448	0.0343		0.0236	0.0443		-0.0503	0.0401
	rs719240	8	75823854	A	G	-0.0109	0.0095		-0.0289	0.019		0.0013	0.0235		0.0173	0.0207		-0.0089	0.0108		-0.0187	0.0205		-0.0084	0.0266		0.021	0.025
	rs2956605	8	75883054	A	C	-0.0058	0.0088		-0.0166	0.0179		0.0313	0.0207		-0.0149	0.0174		-0.0104	0.0103		-0.0276	0.0197		0.0446	0.0253		-0.0255	0.0237
	rs10504607	8	76961841	T	C	0.0039	0.018		0.007	0.0391		-0.023	0.0413		0.0211	0.0294		0.0176	0.0268		0.0662	0.0486		0.0984	0.0693		0.1052	0.0586
	rs4735766	8	78099782	T	G	-0.0031	0.0096		0.0116	0.0193		-0.0405	0.0232		-0.0013	0.0193		-0.0112	0.011		0.0048	0.0209		-0.0453	0.0273		-0.015	0.0251
	rs16939514	8	78527654	A	G	-0.0034	0.0163		0.0327	0.0335		-0.0016	0.0402		-0.0286	0.0337		0.0097	0.0187		0.0306	0.0362		0.0037	0.0479		-0.0354	0.0436
	rs2879368	8	78822362	T	C	-0.0101	0.0124		0.0383	0.0248		-0.0214	0.0305		0.0157	0.0269		-0.0062	0.0137		0.0457	0.0261		-0.0158	0.0341		0.0234	0.0319
	rs1838439	8	80579172	T	C	-0.0185	0.0135		-0.0303	0.0266		-0.0008	0.0339		-0.0168	0.0313		-0.0185	0.0139		-0.028	0.027		-0.0007	0.0347		-0.0129	0.0321
	rs2304787	8	87568644	T	G	0.0004	0.0094		0.0217	0.0193		0.0138	0.0225		-0.014	0.0185		0.0053	0.0114		0.0218	0.0216		-0.0045	0.0281		0.0194	0.0262
	rs4339600	8	92222283	A	G	-0.0179	0.0093		-0.0042	0.0193		-0.0372	0.0221		-0.0185	0.018		-0.0273	0.0113		-0.011	0.0215		-0.0506	0.0277		-0.0202	0.0257
	rs6997004	8	96418497	A	G	-0.0099	0.0119		-0.0099	0.0245		-0.0834	0.0294		-0.0016	0.0253		-0.0139	0.0139		0.0011	0.0269		-0.0645	0.034		0.0003	0.0323
	rs6988087	8	99730651	T	C	0.0018	0.0086		0.0145	0.0176		0.0044	0.0206		0.0004	0.0168		0.0043	0.0103		0.0199	0.0197		0.0204	0.0256		0.0064	0.0238
	rs4735639	8	100743556	A	C	0.0003	0.015		0.0007	0.0304		-0.0358	0.0376		-0.0256	0.0323		-0.0001	0.017		0.0082	0.0329		-0.0119	0.0421		-0.0107	0.039
	rs1788184	8	101335106	A	G	-0.0091	0.0086		-0.0143	0.0173		-0.0114	0.0208		0.0035	0.0168		-0.0078	0.0104		-0.007	0.0193		0.002	0.0258		0.0159	0.0233
	rs3133577	8	101805542	T	C	0.0285	0.0086		0.0175	0.0177		0.0562	0.0208		0.0194	0.017		0.0313	0.0105		0.0157	0.0199		0.0939	0.0261		0.0111	0.0243
	rs4734058	8	103524176	T	C	-0.008	0.0107		-0.0328	0.0231		-0.0335	0.0259		0.0097	0.0201		-0.0031	0.0139		-0.0279	0.0271		-0.0075	0.0352		0.0448	0.0318
	rs1050969	8	103661730	T	C				-0.165	0.0812		0.0651	0.115					-0.0389	0.0431		-0.165	0.0812		0.0651	0.115		0.016	0.1017
	rs731126	8	105652446	A	G	-0.0027	0.0163		-0.044	0.0348		0.047	0.0408		0.0243	0.0348		0.0102	0.02		-0.0506	0.0397		0.0785	0.0487		0.0196	0.0467
	rs7839927	8	108518686	T	C	0.0052	0.013		0.0579	0.0256		0.0472	0.0315		-0.0061	0.0299		0.0116	0.0138		0.0557	0.0266		0.0505	0.0332		0.0121	0.0324
	rs9969501	8	109440751	A	G	0.0029	0.0094		0.0065	0.0186		0.0337	0.0232		-0.0057	0.0202		0.0005	0.0105		0.0024	0.02		0.0401	0.026		0.004	0.024
	rs2721940	8	116636281	A	C	-0.0048	0.0087		-0.0042	0.0178		-0.0087	0.0211		-0.0298	0.0177		-0.0077	0.01		-0.0108	0.0193		-0.0378	0.025		-0.0346	0.023
	rs1005502	8	117167843	T	C	-0.0001	0.0095		0.0036	0.02		-0.0139	0.0226		0.0239	0.0187		0.0003	0.0117		0.0088	0.0226		-0.0007	0.0288		0.0174	0.027
	rs4876361	8	117566387	A	G	0.0056	0.0092		0.0046	0.019		0.0405	0.0219		-0.01	0.0178		0.0026	0.0113		-0.0026	0.0214		0.0404	0.0275		-0.0206	0.0255
	rs2451125	8	119231115	T	C	0.0013	0.0088		-0.0096	0.0179		0.0351	0.0215		0.0143	0.0181		0.0017	0.0102		-0.0119	0.0195		0.0458	0.0254		0.0033	0.0235
	rs1599473	8	120475358	T	G	0.0103	0.0111		0.0016	0.0216		0.01	0.0274		-0.0052	0.025		0.0093	0.0116		-0.0016	0.0222		0.0212	0.0287		-0.0097	0.0268
	rs10283100	8	120596023	A	G	-0.0153	0.0243		0.0007	0.0493		0.0056	0.0633					-0.0176	0.0245		0.0007	0.0493		0.0056	0.0633		0.0377	0.06
	rs16893014	8	120712600	T	C	-0.005	0.018		0.0068	0.0385		-0.0215	0.0486		0.0385	0.0411		-0.0026	0.021		-0.0053	0.0424		0.0103	0.0535		0.0405	0.0492
	rs17237275	8	121298376	T	C	-0.0137	0.0125		-0.0327	0.0252		-0.0601	0.0317		0.0364	0.0278		-0.0206	0.0137		-0.0178	0.0268		-0.071	0.0351		0.0318	0.033
	rs10088006	8	122665121	A	G	0.0088	0.0088		-0.0107	0.0177		-0.0227	0.0219		0.05	0.0188		0.0129	0.01		-0.0078	0.0191		0.0021	0.025		0.0637	0.0233
	rs11779459	8	123980551	T	C	-0.0066	0.0087		0.0118	0.0179		0.0065	0.021		-0.0093	0.0175		-0.0193	0.0104		0.009	0.0199		-0.0165	0.0258		-0.072	0.0242
	rs12677676	8	126502526	A	G	0.0204	0.0104		0.0072	0.0207		0.0321	0.0252		0.0171	0.0213		0.0146	0.0119		-0.0037	0.0225		0.0263	0.0295		0.0348	0.0273
	rs4551307	8	128599672	A	G	-0.0256	0.0116		-0.0517	0.0244		-0.0314	0.029		-0.0078	0.0239		-0.028	0.0139		-0.0619	0.027		-0.0385	0.0351		0.0027	0.0329
	rs4733585	8	128994981	A	C	0.0185	0.0117		0.0289	0.0239		-0.0046	0.0288		0.0235	0.0251		0.0266	0.013		0.0235	0.0254		-0.0012	0.0322		0.037	0.0304
	rs10956416	8	129190290	T	C	0.0143	0.0094		0.0304	0.0192		0.0085	0.0219		-0.0234	0.0176		0.0286	0.0117		0.0581	0.0219		0.0539	0.0281		-0.0135	0.0257
	rs12546523	8	129986110	A	G	0.0131	0.0097		0.0157	0.0177		0.0496	0.0222		-0.0103	0.0199		0.0133	0.0109		0.006	0.0189		0.0523	0.0244		-0.0002	0.0229
	rs7812646	8	130553381	A	G	0.0069	0.0123		-0.0144	0.0251		-0.0155	0.0309		0.0066	0.0274		0.0046	0.0137		-0.0127	0.0269		-0.0168	0.0345		-0.0083	0.0319
	rs13249717	8	130665132	T	C	-0.0139	0.0089		0.0148	0.0183		-0.0345	0.0214		-0.0254	0.0177		-0.017	0.0108		0.0308	0.0205		-0.0427	0.0266		-0.0294	0.0249
	rs4733724	8	130723728	A	G	0.0057	0.0097		0.0314	0.0204		-0.0039	0.023		0.0107	0.0187		0.0087	0.0123		0.025	0.0235		0.0064	0.0301		0.0155	0.0281
	rs12675390	8	131217692	T	C	-0.0064	0.0092		-0.0134	0.0193		-0.0137	0.0218		0.0214	0.0178		-0.0085	0.0112		-0.0024	0.0218		0.0086	0.0278		0.0197	0.0259
	rs2467975	8	133761213	T	C	0.0016	0.0088		0.0195	0.0179		0.0136	0.021		0.0337	0.0174		-0.0003	0.0104		0.0291	0.0197		0.0001	0.0256		0.0188	0.0238
	rs7830500	8	134609127	A	C	-0.0107	0.011		-0.0335	0.0224		-0.0264	0.0277		0.0229	0.0235		-0.0133	0.0124		-0.044	0.0241		-0.0265	0.0308		0.041	0.0283
	rs11166612	8	135600954	A	G	0.0017	0.0083		-0.0073	0.0174		-0.0135	0.0201		0.004	0.0166		-0.005	0.0101		0.0065	0.0195		-0.0572	0.0251		0.0002	0.0234
	rs17778003	8	135669810	T	C	0.0038	0.0159		0.0135	0.0318		0.0539	0.0408		-0.0073	0.0371		-0.0083	0.0177		-0.0022	0.0338		0.0756	0.0433		-0.0222	0.0418
	rs888345	8	140646990	A	G	-0.0084	0.0106		-0.0414	0.0238		-0.0043	0.0256		-0.0168	0.021		-0.0154	0.0128		-0.0539	0.0272		-0.0145	0.0321		-0.0172	0.0294
	rs12156014	8	141853518	T	G	-0.0226	0.01		-0.04	0.0199		-0.0276	0.0244		-0.0599	0.0212		-0.0228	0.0111		-0.0411	0.0213		-0.0435	0.0274		-0.0491	0.0254
	rs7827290	8	142300315	T	G	0.0005	0.0094		0.0064	0.019		0.0372	0.0246		-0.015	0.0198		-0.007	0.0106		-0.0011	0.0204		0.0486	0.0287		-0.0204	0.0244
	rs7833723	8	143925666	A	G	0.0083	0.0086		-0.0064	0.0179		0.0149	0.0215		0.0098	0.0183		0.0049	0.0098		-0.0113	0.0195		0.0255	0.0248		-0.0013	0.0231
	rs4495442	8	144333836	T	C	-0.015	0.0098		-0.0274	0.0203		-0.0272	0.0236		-0.0234	0.0195		-0.0075	0.0115		-0.0121	0.0223		-0.009	0.0283		-0.0185	0.0263
	rs11136336	8	145007187	A	G	0.0075	0.0093		-0.008	0.0188		0.0368	0.0229		-0.008	0.0194		0.0079	0.0105		0.0021	0.0202		0.042	0.0269		-0.0307	0.0247
	rs10156623	9	649006	T	C	0.0077	0.0091		-0.0208	0.0189		0.0078	0.0217		0.0313	0.0176		0.0142	0.011		-0.0281	0.0212		0.02	0.027		0.0721	0.025
	rs967890	9	1699702	T	G	0.0008	0.0094		-0.0221	0.0192		-0.0499	0.023		-0.0104	0.0197		0.0123	0.0106		-0.0184	0.0207		-0.0464	0.0267		0.0064	0.0248
	rs1598307	9	3837797	T	C	-0.0149	0.0104		-0.0239	0.021		0.0251	0.0251		0.0037	0.0216		-0.0104	0.0116		-0.0229	0.0224		0.0381	0.0286		0.0317	0.0267
	rs599955	9	4037941	A	G	-0.0031	0.0092		0.003	0.019		-0.0039	0.0227		-0.0059	0.0191		-0.0025	0.0109		0.0099	0.0211		-0.0126	0.0274		-0.0231	0.0256
	rs11795106	9	4735079	A	G	-0.0011	0.0094		0.0104	0.0187		-0.0021	0.0225		-0.0143	0.0196		-0.0048	0.0106		0.0051	0.0202		-0.0085	0.0261		-0.0269	0.025
	rs7853059	9	6436138	A	G	0.0189	0.0113		0.0271	0.0244		0.037	0.0269		0.0164	0.0211		0.0282	0.0152		0.0572	0.0296		0.0244	0.0373		0.0407	0.0357
	rs1658970	9	6664853	A	C	0.0042	0.0117		0.0054	0.0243		0.0003	0.0285		0.0207	0.0234		0.0089	0.0143		0.029	0.0276		0.0043	0.0355		0.0551	0.0324
	rs7866711	9	7031086	T	C	0.0189	0.0108		0.0166	0.0225		0.04	0.0257		0.0276	0.0211		0.0333	0.013		0.0214	0.0253		0.0619	0.032		0.052	0.0298
	rs11795150	9	16105961	T	G	-0.0017	0.0095		-0.0257	0.0189		-0.0099	0.024		-0.0007	0.0212		-0.0033	0.0105		-0.0242	0.02		-0.0112	0.0264		-0.0007	0.0246
	rs997694	9	16484870	T	C	-0.008	0.009		-0.0315	0.0184		0.0062	0.0217		-0.0065	0.018		-0.0107	0.0108		-0.0228	0.0206		-0.0042	0.0267		0.0036	0.025
	rs10738445	9	16680138	A	C	0.0112	0.0101		0.0154	0.0212		-0.0569	0.0241		0.0217	0.0196		0.0104	0.0128		-0.0061	0.0247		-0.0612	0.0317		0.0429	0.0294
	rs11792038	9	18492651	T	C	0.0102	0.0136		-0.0118	0.0282		-0.0075	0.0354					-0.0013	0.015		-0.0207	0.0297		0.0145	0.0376		0.0181	0.0352
	rs10963680	9	18629283	A	G	-0.0141	0.0094		-0.0063	0.0198		-0.0493	0.0226		-0.0205	0.0183		-0.0148	0.0115		0.0076	0.0224		-0.0394	0.029		-0.0155	0.0269
	rs1932452	9	19011615	A	G	-0.0097	0.0084		-0.0143	0.0173		-0.0189	0.02		-0.0143	0.0167		-0.004	0.0102		-0.008	0.0194		-0.003	0.0249		-0.0054	0.0236
	rs11791015	9	21329433	A	C	-0.0037	0.0305		-0.0336	0.0642		-0.0297	0.0763					-0.0169	0.0318		-0.0564	0.0673		-0.0169	0.0812		-0.0936	0.0803
	rs10965269	9	22162061	A	G	0.0075	0.0108					0.0002	0.0251		0.0187	0.02		0.0135	0.0142		0.0413	0.0274		-0.0184	0.0342		0.0232	0.0327
	rs10811867	9	23199445	T	G	0.0124	0.0086		0.0193	0.0175		0.0189	0.0212		0.0093	0.0178		0.0053	0.01		0.0185	0.0192		0.0117	0.0252		-0.0145	0.0232
	rs7848433	9	33687629	T	C	-0.0251	0.0184		-0.0273	0.0386		0.0339	0.0484		-0.0602	0.043		-0.0374	0.0214		-0.0371	0.0427		0.0158	0.054		-0.0857	0.0521
	rs3808876	9	34382726	A	G	0.0027	0.0087		0.0292	0.0175		0.0042	0.0212		-0.0063	0.018		0.0049	0.01		0.0203	0.0191		-0.0088	0.0248		-0.0041	0.0228
	rs13294264	9	35807542	T	C	0.0024	0.0108		0.0144	0.0225		-0.02	0.0258		-0.0171	0.021		0.0027	0.0128		0.0205	0.025		-0.0154	0.0322		-0.0333	0.0296
	rs4745087	9	74061310	T	C	0.0212	0.0108		-0.0248	0.024		0	0.0257		0.0257	0.0201		0.016	0.0154		-0.0102	0.0297		0.0184	0.038		0.0034	0.0359
	rs12683427	9	76109968	T	C	0.0161	0.0095		0.0306	0.0191		-0.0222	0.023		0.0036	0.0193		0.0181	0.0112		0.0396	0.021		-0.0325	0.0274		0.0109	0.0253
	rs10869317	9	76698419	T	C	-0.0141	0.0087		-0.0261	0.0177		-0.0055	0.0209		-0.0157	0.0174		-0.0183	0.0104		-0.0399	0.0197		-0.0342	0.0259		0.0008	0.0241
	rs3814115	9	78504729	T	C	0.0002	0.0095		-0.0038	0.0183		-0.0313	0.0215		0.0303	0.0179		-0.0057	0.0119		-0.0149	0.0205		-0.033	0.027		0.0227	0.0255
	rs11144688	9	78542286	A	G	0.0037	0.0153		0.0202	0.0314		0.0513	0.0378		-0.0213	0.0324		0.0012	0.0165		0.0172	0.0328		0.0729	0.0421		-0.0402	0.0387
	rs10512053	9	78688079	A	G	0.0037	0.0125		-0.0067	0.0278		-0.0273	0.0282		-0.0129	0.0218		0.0149	0.0179		0.0546	0.0352		-0.0373	0.043		0.0136	0.0415
	rs11144779	9	78792699	T	C	0.0095	0.009		-0.0265	0.0187		0.009	0.0217		-0.0002	0.0178		0.0121	0.011		-0.0409	0.0212		0.018	0.0274		0.022	0.0253
	rs952503	9	78831415	A	G	-0.0134	0.0087		-0.0009	0.0179		-0.0362	0.0213		-0.0175	0.0176		-0.0098	0.0104		-0.0044	0.0198		-0.0309	0.0259		-0.0454	0.024
	rs7024009	9	82128697	T	C	-0.0075	0.0106		0.0054	0.0224		0.0303	0.0259		-0.0088	0.0208		-0.008	0.0133		-0.0038	0.0259		0.0406	0.0336		0.0197	0.0312
	rs1332029	9	83351371	A	G	0.0042	0.0086		-0.0016	0.0176		-0.013	0.021		0.0432	0.0179		0.0034	0.01		0.0045	0.0193		-0.0282	0.0251		0.049	0.0235
	rs870713	9	84227158	A	C	0.0072	0.0094		0.016	0.0184		0.008	0.0233		-0.0224	0.0202		0.0064	0.0104		0.0105	0.0196		0.0012	0.0263		-0.0194	0.0242
	rs1330816	9	85093919	T	C	-0.0009	0.01		0.0142	0.0213		0.0064	0.0236		0.0014	0.0191		-0.0066	0.0125		0.0118	0.0242		0.0021	0.0307		-0.0349	0.029
	rs296889	9	86595571	A	G	-0.0047	0.0092		0.0326	0.0189		0.0098	0.022		-0.0066	0.0182		0.0056	0.0111		0.0421	0.0213		0.0135	0.0276		0.0039	0.0256
	rs187136	9	89011615	T	C	0.0157	0.0113		0.0366	0.0226		0.017	0.0279		0.0293	0.0256		0.0114	0.0119		0.034	0.0235		0.0001	0.0293		0.0174	0.0273
	rs1854948	9	89033538	T	C	0.0002	0.0088		0.0053	0.0183		-0.0321	0.0218		0.003	0.0182		0.0009	0.0104		0.0219	0.0203		-0.0287	0.0265		0.0037	0.0247
	rs353785	9	89099362	T	C	-0.0062	0.0091		-0.0476	0.0182		0.044	0.0226		-0.0287	0.0196		-0.0139	0.0101		-0.0608	0.0193		0.0281	0.0251		-0.0292	0.0232
	rs10125155	9	89893787	T	C	0.0086	0.0155		0.0012	0.0323		0.1003	0.041		-0.0241	0.035		0.0038	0.0185		-0.0021	0.0361		0.0923	0.0464		-0.0357	0.0426
	rs11141741	9	89911392	A	G	0.0261	0.0115		-0.0115	0.0252		0.0241	0.0269		0.0412	0.0209		0.0129	0.0156		-0.0327	0.0306		-0.0171	0.0391		0.0516	0.0362
	rs10746837	9	90873653	A	G	0.0144	0.0088		0.0145	0.0178		0.0052	0.0221		0.0057	0.0187		0.0141	0.01		0.0008	0.0194		0.026	0.0256		0.0133	0.0233
	rs10820860	9	94253603	T	C	0.0192	0.009		0.0024	0.0185		0.0064	0.0214		0.0436	0.0176		0.013	0.0109		-0.0016	0.0208		-0.0006	0.027		0.035	0.0252
	rs7043193	9	94410855	A	G	-0.0018	0.0104		0.0084	0.0219		-0.0127	0.0249		0.0002	0.0204		0.0001	0.0127		0.0301	0.0248		-0.0232	0.0312		0.0044	0.0291
	rs10761129	9	94486321	T	C	-0.0106	0.0099		-0.0193	0.0195		0.0046	0.0247		0.0187	0.0221		-0.008	0.0109		-0.0198	0.0207		0.0011	0.0272		0.014	0.0252
	rs3780348	9	95223764	T	C	-0.02	0.0212		0.0232	0.045		-0.0434	0.0501		-0.0778	0.0422		-0.0022	0.0254		0.0221	0.0508		-0.0485	0.0631		-0.03	0.059
	rs9969804	9	95429120	A	C	0.0042	0.0092		0.0203	0.0182		0	0.0222		-0.0152	0.0193		0.0088	0.0102		0.0169	0.0195		0.0102	0.0253		-0.0125	0.0236
	rs6479461	9	95935782	T	C	0.005	0.0146		0.0341	0.0301		0.0048	0.0357		-0.02	0.0305		0.01	0.0165		0.0357	0.0326		-0.0082	0.0421		-0.024	0.0394
	rs16909150	9	96216746	T	C	0.0237	0.0142		0.0831	0.0287		0.0191	0.0343		0.0076	0.0295		0.0338	0.0158		0.0845	0.0304		0.0198	0.0392		0.0316	0.037
	rs12553508	9	96446445	T	C	-0.0055	0.009		-0.0453	0.0187		-0.0231	0.0213		0.015	0.0173		-0.0132	0.011		-0.0527	0.0214		-0.0123	0.0271		0.0197	0.0251
	rs7045483	9	96804379	T	C	0.0041	0.012		-0.0311	0.0262		0.0399	0.028		0.0251	0.0218		-0.0018	0.0165		-0.0313	0.0319		0.0231	0.0401		0.0186	0.0379
	rs1257763	9	96893945	A	G	0.0293	0.0261		0.135	0.0527		0.0733	0.0677					0.0307	0.0263		0.135	0.0527		0.0733	0.0677		-0.0008	0.0652
	rs7866254	9	96903469	A	G	-0.0054	0.01		-0.0345	0.021		0.0033	0.0234		0.0205	0.0191		-0.0119	0.0122		-0.0596	0.0237		-0.0104	0.0298		0.0222	0.0278
	rs7044650	9	97402557	A	G	-0.0177	0.0207		0.0413	0.0407		0.0207	0.0523					-0.0077	0.0212		0.0419	0.0414		0.0452	0.0536		0.0082	0.0492
	rs473902	9	98256235	T	G	-0.0071	0.0208		0.0408	0.0412		-0.0459	0.0607					-0.0075	0.021		0.0408	0.0412		-0.0459	0.0607		-0.0286	0.0492
	rs4448343	9	98266370	A	G	-0.0013	0.0093		-0.0008	0.0195		-0.0101	0.0222		0.0185	0.0184		-0.014	0.0113		-0.0227	0.022		-0.0148	0.0273		0.0161	0.0256
	rs17370391	9	98319969	T	C	0.0064	0.0124		0.0248	0.0262		-0.0063	0.0308		-0.0119	0.0263		0.0003	0.0144		0.0176	0.0285		-0.0192	0.0366		-0.014	0.0362
	rs7864076	9	98523829	T	C	-0.0166	0.0084		0.0146	0.0171		-0.0184	0.02		-0.0281	0.0166		-0.0183	0.01		0.0074	0.019		-0.0057	0.0245		-0.0333	0.023
	rs7869882	9	98969746	A	G	0.0099	0.0093		0.0565	0.0189		-0.0056	0.0225		-0.0166	0.0188		0.009	0.0109		0.0637	0.0208		-0.0173	0.0275		-0.0249	0.0257
	rs7870753	9	99201585	A	G	0.0142	0.0105		0.011	0.0213		0.0323	0.0264		0.0309	0.023		0.0148	0.0119		0.0091	0.023		0.0297	0.0295		0.0221	0.0276
	rs12550922	9	99315313	T	C	-0.0063	0.0108		-0.0155	0.0248		-0.0171	0.0256		0.0056	0.0207		-0.0055	0.0133		-0.0242	0.029		-0.0026	0.0336		-0.0075	0.0309
	rs7023530	9	100215421	A	G	-0.0091	0.0084		-0.0114	0.0171		0.004	0.02		0.0013	0.0165		-0.0142	0.01		-0.0318	0.0191		-0.0154	0.0247		0.0241	0.023
	rs3176658	9	100453863	A	G	0.0025	0.0112		0.0132	0.0239		0.0211	0.0264		-0.0212	0.0212		0.0049	0.0141		-0.0039	0.0274		0.0264	0.0348		-0.0186	0.0335
	rs12001675	9	100793707	A	G	-0.0221	0.0104		-0.0403	0.0213		-0.0036	0.0257		-0.0208	0.022		-0.0187	0.0121		-0.0382	0.0235		0.0154	0.0296		-0.0128	0.0274
	rs1028653	9	101651948	A	G	0.0052	0.009		0.0033	0.0191		0.0167	0.0217		-0.0142	0.0179		0.0194	0.011		0.0018	0.0215		0.0539	0.0271		0.0164	0.0257
	rs989393	9	101743336	T	C	-0.0095	0.0091		0.007	0.019		0.0015	0.0218		-0.011	0.0178		-0.0118	0.0112		-0.0021	0.0216		-0.0121	0.0277		-0.0128	0.0254
	rs334362	9	101926594	A	G	0.0212	0.0097		0.033	0.0205		0.0446	0.0229		0.0255	0.0184		0.0204	0.0125		0.0489	0.0239		0.0494	0.0306		0.0145	0.0286
	rs2222133	9	108917072	T	C	-0.0015	0.0087		0.0223	0.0182		-0.0329	0.021		-0.0087	0.0171		-0.0096	0.0106		0.0184	0.0204		-0.028	0.0264		-0.0133	0.0244
	rs1994206	9	109078599	T	C	-0.0077	0.0181		-0.0013	0.0359		-0.0205	0.0473		0.0258	0.0427		-0.0074	0.0192		-0.0013	0.037		-0.0038	0.0493		0.0198	0.0448
	rs884975	9	109177722	A	G	0.001	0.0084		0.0074	0.0171		0.0001	0.0204		0.0185	0.017		0.0002	0.01		0.0106	0.019		-0.0028	0.0248		0.0022	0.0232
	rs10978560	9	109379687	A	G	0.0154	0.0117		0.042	0.0249		-0.0295	0.028		-0.0047	0.0232		-0.0003	0.015		0.0314	0.0295		-0.0683	0.0363		-0.029	0.0346
	rs2451948	9	109518208	A	G	-0.0009	0.0117		-0.0025	0.0238		0.0091	0.028		-0.0182	0.0238		-0.0043	0.0135		0.0117	0.0258		-0.004	0.0325		0.0062	0.0312
	rs7033661	9	109635618	A	G	-0.0057	0.0087		-0.0084	0.0179		0.0097	0.0209		0.0016	0.0173		0.0018	0.0103		-0.0193	0.0198		0.039	0.0255		0.0068	0.0235
	rs7029669	9	109868858	T	C	0.0026	0.0093		-0.0135	0.0193		0.0035	0.0227		0.0132	0.0189		-0.0067	0.0112		-0.0133	0.0216		-0.0078	0.0277		-0.0194	0.0261
	rs2275496	9	111641627	T	C	-0.0065	0.0085		-0.0117	0.0173		-0.0436	0.0202		0.035	0.0167		-0.0229	0.0099		-0.0218	0.019		-0.0412	0.0243		-0.0123	0.0226
	rs4289885	9	112933271	T	C	-0.0034	0.0089		-0.004	0.0178		-0.0062	0.022		-0.0207	0.0192		-0.0022	0.0099		-0.0112	0.019		-0.0104	0.0247		-0.0203	0.023
	rs1049927	9	113018755	T	C	0.0074	0.0139		0.0031	0.0284		0.0176	0.0342		-0.0025	0.0296		0.0092	0.0152		-0.0042	0.0296		0.0232	0.0377		-0.0017	0.0346
	rs10980536	9	113475374	T	C	-0.0032	0.0087		-0.0072	0.0175		-0.0152	0.0209		0.0049	0.0178		-0.0054	0.0099		-0.0076	0.0189		-0.0153	0.0245		0.0274	0.023
	rs7866715	9	113707225	T	G	0.0074	0.0092		0.01	0.018		0.0405	0.0227		-0.0146	0.0203		0.0069	0.01		0.011	0.019		0.0427	0.0246		-0.0182	0.0229
	rs10817133	9	113791974	A	G	0.0112	0.0093		0.0185	0.0195		-0.0152	0.0222		0.0018	0.0181		0.0183	0.0114		0.0332	0.0221		0.0097	0.0281		0.022	0.0263
	rs10441737	9	114301585	T	C	0.0175	0.0086		0.0177	0.0178		0.0444	0.0208		0.009	0.0171		0.0171	0.0104		0.0146	0.0199		0.061	0.026		0.0247	0.024
	rs1896952	9	114868733	A	G	0.0073	0.009		-0.0041	0.019		-0.0232	0.0215		0.0103	0.0176		0.0065	0.0114		0.0066	0.0218		-0.0141	0.0278		0.0342	0.0263
	rs7019521	9	115101602	A	G	0.0072	0.0106		0.0343	0.0219		0.0229	0.0255					-0.0084	0.012		0.0254	0.0237		-0.0056	0.0301		-0.0657	0.0275
	rs7854197	9	116309773	A	G	-0.01	0.015		-0.0203	0.0302		0.0459	0.0383		-0.0721	0.0353		-0.0082	0.0166		-0.0286	0.0321		0.0472	0.0409		-0.0774	0.0399
	rs902496	9	116989776	T	G	0.0144	0.0103		-0.0132	0.022		-0.0089	0.0247		0.042	0.0195		0.0118	0.0133		-0.0258	0.0256		0.013	0.033		0.034	0.0309
	rs7043999	9	117017413	T	G	-0.002	0.0088		0.0163	0.0183		0.0025	0.0219		0.0187	0.0185		0.0059	0.0102		0.0285	0.02		0.0149	0.026		0.0295	0.0243
	rs2482080	9	117869684	T	G	-0.0106	0.0083		-0.006	0.0171		-0.0075	0.0201		-0.0108	0.0167		-0.0167	0.01		0.0059	0.0191		-0.0153	0.0247		-0.0267	0.0231
	rs12002061	9	118485479	T	C	0.0013	0.0127		-0.022	0.0281		0.0412	0.0307		-0.0246	0.023		0.0003	0.0185		-0.0419	0.0351		0.0289	0.0461		-0.0753	0.0421
	rs6478204	9	118540913	T	C	-0.0078	0.0085		-0.0199	0.0174		0.0035	0.0203		-0.0349	0.0171		-0.0006	0.01		-0.0095	0.0191		-0.0047	0.0245		-0.0459	0.0231
	rs7857878	9	118795466	A	C	0.0052	0.0116		0.004	0.0238		0.0073	0.0273		0.0224	0.0219		0.0089	0.0137		0.0194	0.0264		-0.0009	0.0343		0.0528	0.0297
	rs916561	9	118838314	A	C	-0.0057	0.0152		-0.0157	0.0334		-0.0122	0.0353		-0.0004	0.0282		-0.0106	0.0198		-0.0021	0.0393		0.0148	0.0493		-0.0166	0.0475
	rs452312	9	118966153	A	G	0.0101	0.0089		-0.0043	0.0178		-0.0117	0.0222		0.0068	0.0183		0.0088	0.0102		-0.0129	0.0193		-0.0258	0.0262		0.0099	0.0232
	rs7853634	9	119122053	T	C	0.0118	0.0114		0.0233	0.0229		-0.0203	0.0283		0.0495	0.025		0.0069	0.0122		0.0293	0.0239		-0.0104	0.0306		0.0216	0.0284
	rs17220352	9	119248059	A	G	-0.0023	0.0104		-0.018	0.0209		0.003	0.0256		0.0421	0.0222		-0.0044	0.0116		-0.0192	0.0223		0.0229	0.0286		0.0346	0.0264
	rs2416564	9	119370679	T	C	-0.0011	0.0085		0.0196	0.0174		-0.0095	0.0204		-0.0195	0.0169		-0.0077	0.0101		0.0169	0.0192		-0.0271	0.0247		-0.0295	0.0229
	rs524975	9	120692694	T	C	0.0086	0.0084		0.0173	0.017		0.0301	0.0201		0.0036	0.0166		0.0117	0.01		0.0223	0.0189		0.0294	0.0246		0.0229	0.023
	rs11794984	9	122652870	T	C	0.0168	0.0094		0.0061	0.0181		0.0856	0.0228		0.0513	0.0189		0.0134	0.0111		0.0038	0.0198		0.0648	0.028		0.0438	0.0257
	rs16909739	9	123166107	A	G	0.0084	0.018		-0.0029	0.0355		0.0087	0.045					0.0071	0.0187		-0.0028	0.0364		0.0319	0.0467		0.0371	0.0446
	rs4836831	9	123496570	T	C	-0.0206	0.0089		-0.0056	0.0186		-0.0438	0.0212		-0.0592	0.0174		-0.0187	0.0108		-0.0094	0.0209		-0.0811	0.0264		-0.0697	0.0247
	rs16910254	9	123751661	A	G	-0.0203	0.0151		0.0053	0.0316		-0.0543	0.0382		-0.0084	0.0332		-0.0308	0.0171		-0.0064	0.0341		-0.0796	0.0425		-0.0379	0.0394
	rs306784	9	124072652	T	G	0.0011	0.009		0.0198	0.0181		0.0222	0.0223		0.0333	0.0193		-0.0004	0.0102		0.0261	0.0195		0.019	0.0253		0.0399	0.0234
	rs4837870	9	124290062	A	G	0.0028	0.0099		-0.0243	0.0199		0.0089	0.0245		0.0282	0.0216		0.0038	0.0108		-0.0214	0.0211		0.0175	0.0266		0.0426	0.0246
	rs2536951	9	126646519	A	G	-0.0009	0.0097		-0.0066	0.0198		0.0161	0.0234		-0.0015	0.0198		-0.0012	0.0114		-0.0079	0.0219		0.0289	0.0281		-0.0364	0.0262
	rs610116	9	129655445	A	C	-0.0069	0.0094		0.0045	0.0213		-0.0051	0.0224		-0.0127	0.0183		-0.0121	0.0116		0.0078	0.0249		-0.0132	0.0282		-0.0188	0.0262
	rs1556144	9	132022766	T	C	0.0135	0.0095		0.0021	0.02		0.0422	0.0226		0.0325	0.0182		0.0035	0.0119		-0.015	0.023		0.0364	0.0293		0.0273	0.0269
	rs7848479	9	132239272	T	C	-0.0075	0.0085		0.0109	0.0173		0.0179	0.0204		-0.0154	0.0171		-0.0037	0.01		0.0183	0.0192		0.03	0.0247		-0.0052	0.0232
	rs7466269	9	133464084	A	G	0.0049	0.0089		-0.0101	0.0168		0.0234	0.0216		0.0145	0.0177		0.0001	0.0105		-0.017	0.0181		0.0392	0.0264		0.0029	0.0242
	rs17150614	9	136364861	T	C	-0.0026	0.0104		0.0192	0.0207		0.0054	0.0243		-0.0004	0.0197		0.0021	0.0124		0.0327	0.023		-0.0148	0.0294		0.012	0.026
	rs2810489	9	136922700	A	G	-0.012	0.0093		0.0024	0.0193		-0.0069	0.0221		-0.0226	0.0181		-0.0037	0.0111		0.0111	0.0215		0.0266	0.0276		0.0073	0.0259
	rs2905063	9	136941846	A	G	0.0023	0.009		-0.0093	0.0188		0.0712	0.0217		0.0123	0.0174		-0.0079	0.011		-0.0102	0.0215		0.0552	0.0282		-0.0356	0.0256
	rs7849585	9	139111870	T	G	0.0242	0.009		0.0379	0.0181		0.0012	0.0213		0.0102	0.0175		0.0203	0.0107		0.0367	0.0201		0.0253	0.0261		0.0063	0.024
	rs3812594	9	139368953	A	G	-0.0266	0.0103		-0.0281	0.0211		-0.0208	0.0255		-0.0314	0.0217		-0.0239	0.0114		-0.0239	0.0223		-0.0303	0.0289		-0.0223	0.0263
	rs6874	9	139617836	T	C	-0.0214	0.0162		0.0005	0.0321		0.0404	0.0391					-0.0086	0.0171		0.0053	0.0334		0.0596	0.0408		-0.0344	0.0385
	rs7896371	10	1729026	T	C	0.004	0.0086		0.0171	0.0179		-0.004	0.0209		0.0186	0.0171		-0.0026	0.0103		0.001	0.02		-0.0041	0.0261		0.0233	0.0241
	rs9423477	10	3166221	A	G	-0.0148	0.0091		-0.0226	0.0173		-0.0393	0.0221		0.0098	0.0197		-0.0266	0.0101		-0.0127	0.0184		-0.0745	0.0247		0.0123	0.0231
	rs3740607	10	3189380	T	C	0.0028	0.0084		0.0202	0.0172		0.016	0.0204		0.016	0.0171		0.0077	0.0099		0.0325	0.019		0.0166	0.0245		0.0183	0.0228
	rs7908994	10	5008383	T	C	0.0082	0.0139		0.0234	0.0272		-0.0181	0.0346		0.0283	0.0301		0.0143	0.0155		0.0335	0.0291		-0.018	0.0391		0.0364	0.0357
	rs1539445	10	5651763	A	G	-0.005	0.0154		-0.0208	0.0312		-0.0091	0.0381		0.0179	0.0341		-0.0051	0.0171		-0.0195	0.0333		0.0039	0.0426		0.0426	0.0396
	rs7091821	10	6898219	T	G	-0.0025	0.0088		0.006	0.0179		-0.0149	0.0211		0.0379	0.0172		-0.0049	0.0106		0.0122	0.02		-0.0269	0.0265		0.0377	0.0245
	rs2249698	10	7464989	A	C	-0.0018	0.0114		0.0045	0.0227		-0.0394	0.0292		-0.0105	0.0262		-0.0085	0.0125		0.0096	0.024		-0.0504	0.0314		-0.0252	0.0292
	rs12261792	10	11909896	T	G	0.029	0.0107		0.0489	0.0217		0.038	0.0257		0.0477	0.0219		0.0276	0.0128		0.0546	0.0242		0.0363	0.0311		0.0247	0.0295
	rs2399786	10	12215180	T	C	-0.0037	0.0083		-0.0284	0.0174		-0.0207	0.0205		-0.0076	0.0168		-0.0039	0.0099		-0.0281	0.0193		-0.0256	0.0254		0.0052	0.0235
	rs3781070	10	12824715	A	G	-0.0079	0.0098		-0.0237	0.0209		0.0063	0.0236		0.0127	0.0189		-0.019	0.0121		-0.0201	0.0237		0.0079	0.0304		-0.0231	0.0282
	rs12779328	10	12943973	T	C	0.0006	0.0098		0.0148	0.0199		-0.0286	0.0234		0.0078	0.0197		-0.0042	0.0112		-0.0019	0.0216		-0.0355	0.0277		0.015	0.026
	rs17501300	10	12963727	T	C	-0.0039	0.0177		-0.0233	0.037		0.0109	0.0452		0.0018	0.0394		-0.0029	0.0191		-0.0141	0.0385		0.0032	0.0494		0.0041	0.0456
	rs1801222	10	17156151	A	G	-0.023	0.0094		-0.0288	0.0188		-0.0206	0.0232		-0.042	0.0195		-0.0178	0.0107		-0.0297	0.0202		-0.0131	0.0269		-0.0117	0.0247
	rs7899812	10	21725452	A	G	0.0074	0.0106		-0.0081	0.0213		-0.0276	0.0261		0.0217	0.023		0.014	0.012		-0.0005	0.023		-0.0319	0.0293		0.0442	0.0279
	rs10828466	10	23787298	T	C	-0.0038	0.0092		0.0018	0.0186		-0.0066	0.0226		-0.014	0.0191		-0.0105	0.0107		-0.0172	0.0203		-0.0239	0.0264		-0.0141	0.0243
	rs11014285	10	25178864	A	G	0.0275	0.0135		0.0173	0.0266		0.0297	0.0335					0.0319	0.0142		0.0219	0.0274		0.0256	0.0349		0.004	0.0327
	rs11014382	10	25363128	T	C	0.0049	0.0086		0.0125	0.0176		-0.0032	0.0207		0.0147	0.0171		0.0142	0.0103		0.0171	0.0197		-0.0287	0.0257		0.04	0.0239
	rs12771357	10	27873733	A	G	0.006	0.0097		0.0309	0.0203		-0.0139	0.0244		-0.0063	0.0208		0.0108	0.0113		0.0364	0.0224		-0.0224	0.0287		0.0032	0.0273
	rs4749274	10	28185118	A	G	0.0066	0.0084		-0.0071	0.0187		-0.0006	0.0201		0.0148	0.0167		0.0115	0.0099		-0.0046	0.0211		0.0017	0.0244		0.0343	0.0229
	rs12414929	10	28458763	T	C	0.0073	0.0142		0.0465	0.0308		0.0124	0.0356		0.0169	0.0271		-0.007	0.0192		0.0521	0.0371		0.0181	0.0495		0.0194	0.0441
	rs332126	10	28845795	A	G	0.0066	0.0116		-0.0151	0.0233		0.0225	0.0293		0.0135	0.0257		0.0033	0.0127		-0.0181	0.0247		-0.0023	0.0316		0.0005	0.0294
	rs2488003	10	30467805	A	G	0.0259	0.0091		0.0136	0.0183		0.0125	0.0217		0.0374	0.0183		0.0268	0.0104		0.017	0.0199		0.0051	0.0257		0.0232	0.0239
	rs1417568	10	31101311	A	G	0.0021	0.0085		0.0152	0.0175		-0.0218	0.0207		0.0139	0.0172		-0.0031	0.0101		0.0149	0.0195		-0.0516	0.0253		0.0124	0.0233
	rs2797901	10	31340428	T	C	0.0134	0.0085		0.0218	0.0172		0.019	0.0203		0.0232	0.0169		0.015	0.0101		0.0213	0.019		0.0116	0.0249		0.0275	0.0231
	rs10826995	10	32082658	T	C	0.013	0.0103		-0.0132	0.0204		0.0377	0.0262		0.0009	0.0234		0.0152	0.0113		-0.0216	0.0217		0.0439	0.0281		0.0318	0.0259
	rs11592754	10	32619572	A	C	-0.0079	0.0122		0.0102	0.0255		-0.0173	0.029		0.0062	0.0239		0.0056	0.0146		0.0189	0.0285		0.0097	0.0367		0.0265	0.0337
	rs7077783	10	34636820	T	C	-0.01	0.0126		-0.0293	0.0255		0.0045	0.0321		0.0078	0.0282		-0.0164	0.0141		-0.0403	0.0274		-0.0127	0.0346		-0.0025	0.0323
	rs7918732	10	38994332	T	C	0.0195	0.01		0.007	0.0202		0.0266	0.0242		0.0315	0.0196		0.0147	0.0121		-0.0079	0.0229		0.0009	0.0303		0.0301	0.0268
	rs2435381	10	43678796	T	C	0.03	0.0102		0.0802	0.0205		0.0132	0.0249		-0.0195	0.0201		0.0426	0.0117		0.0849	0.0222		0.0307	0.0295		-0.0248	0.0258
	rs17010845	10	49791474	A	G	-0.0176	0.0186		-0.0178	0.0387		-0.106	0.0473		0.0429	0.044		-0.0146	0.0211		-0.0275	0.0418		-0.0979	0.052		0.0374	0.0507
	rs10857472	10	50534599	A	G	0.0007	0.0088		-0.0003	0.0181		0.0118	0.0215		0.0214	0.0181		0.0008	0.0102		0.0054	0.0197		-0.0094	0.0256		0.0191	0.0234
	rs17721694	10	52167293	T	C	0.0033	0.0104		-0.0148	0.0213		0.0168	0.0253		0.0266	0.021		0.0043	0.0118		-0.0258	0.023		0.0188	0.0296		0.0343	0.0269
	rs10740130	10	52831004	T	G	0.0012	0.0104		0.0107	0.0208		0.029	0.0258		-0.028	0.0226		0.0048	0.0115		0.0224	0.022		0.0304	0.0284		-0.0204	0.0266
	rs10997909	10	53282106	T	G	0.0126	0.0102		0.0317	0.0204		0.0113	0.0252		-0.0059	0.0222		0.0138	0.0113		0.031	0.0219		0.0144	0.0281		-0.0157	0.0262
	rs1171615	10	61469090	T	C	0.0035	0.011		-0.009	0.022		-0.0392	0.0284		0.0048	0.0254		-0.0004	0.0119		-0.0092	0.0232		-0.0303	0.0302		0.0122	0.028
	rs10821592	10	61533605	A	G	-0.0118	0.0107		-0.0145	0.0229		-0.0386	0.0256		-0.0046	0.0203		-0.0286	0.014		-0.0231	0.0269		-0.0312	0.0347		-0.0236	0.0322
	rs10994064	10	61655608	T	C	-0.0213	0.0162		-0.0416	0.0339		0.0308	0.0419		0.0041	0.0345		-0.0183	0.0192		-0.0551	0.0374		-0.0126	0.0488		0.0533	0.0458
	rs10740006	10	61831744	A	G	-0.0197	0.0104		-0.0028	0.0207		-0.0515	0.0254		-0.0552	0.0224		-0.0241	0.0112		-0.0096	0.0215		-0.0561	0.0275		-0.0484	0.0254
	rs7089424	10	63752159	T	G	-0.0021	0.0085		-0.0044	0.0189		0.0182	0.0219		0.0428	0.018		0.0048	0.0099		-0.005	0.0209		0.0183	0.0269		0.0686	0.025
	rs224082	10	64566258	T	C	-0.0173	0.0091		-0.0586	0.0185		-0.0188	0.0215		-0.0013	0.0183		-0.0121	0.0104		-0.0552	0.02		-0.0209	0.0254		-0.0004	0.024
	rs6479905	10	65315231	A	G	-0.003	0.0084		0.015	0.017		-0.0093	0.02		-0.0414	0.0166		-0.0024	0.0099		0.0135	0.0188		-0.0062	0.0242		-0.0558	0.0224
	rs10823006	10	68965526	A	G	0.0193	0.0138		0.0363	0.0294		0.0703	0.0342		0.0407	0.0282		0.0267	0.0171		0.0406	0.0336		0.0594	0.0423		0.0765	0.0396
	rs10823149	10	69935396	T	G	0.0066	0.0085		0.0048	0.0173		0.0135	0.0204		0.0028	0.017		0.007	0.01		0.0182	0.0191		0.0005	0.0248		0.0152	0.0231
	rs1080639	10	70082030	T	C	-0.013	0.0136		0.001	0.0295		-0.0806	0.0326		-0.0108	0.025		-0.0158	0.0187		-0.0287	0.0356		-0.1388	0.0465		-0.0142	0.043
	rs12221107	10	70332862	T	C	-0.0193	0.014		-0.0083	0.0308		0.0269	0.0327		-0.0395	0.0265		-0.0084	0.0184		0.0263	0.0365		0.0884	0.0463		-0.0883	0.0458
	rs5030941	10	70982730	T	C	0.0013	0.0095		0.0025	0.0195		0.0203	0.0229		-0.0095	0.0192		0.0087	0.0113		0.0015	0.0217		0.0268	0.0277		0.0174	0.026
	rs11001286	10	76834982	T	C	0.0031	0.0099		0.0106	0.0207		0.0369	0.023		0.0101	0.0186		0.008	0.0122		-0.0073	0.0237		0.0313	0.0297		0.0103	0.028
	rs11001399	10	77221744	A	C	0.0006	0.0083		0.0052	0.0172		0.0049	0.02		-0.0099	0.0166		-0.0039	0.0099		0.0083	0.0192		-0.0026	0.0247		-0.0235	0.0231
	rs7095225	10	78452623	T	G	0.0108	0.0084		0.0154	0.0189		0.0014	0.0199		0.0321	0.0165		0.0105	0.01		0.0151	0.0218		-0.0162	0.0246		0.0078	0.0229
	rs1749824	10	80923862	A	C	0.0006	0.0086		0.0011	0.0176		-0.0378	0.0205		0.0222	0.0172		0.0018	0.0103		0.0037	0.0195		-0.0476	0.025		0.0152	0.0236
	rs4980067	10	81136129	A	C	0.0083	0.0086		-0.0025	0.0175		-0.0071	0.0207		0.0629	0.0174		0.0061	0.01		-0.0076	0.0192		-0.0068	0.0249		0.0885	0.0231
	rs2279337	10	81164157	A	G	-0.0019	0.0101		-0.0077	0.0205		0.0018	0.0248		0.0049	0.0212		-0.0152	0.0115		-0.0159	0.0222		0.001	0.0288		-0.011	0.0269
	rs7910211	10	81228378	T	C	0.0068	0.0113		-0.0117	0.0233		-0.0167	0.0268		0.0381	0.0225		0.0077	0.0138		-0.0186	0.0265		-0.0166	0.0336		0.0328	0.0321
	rs2607863	10	88024443	T	C	-0.0036	0.0248		0.0757	0.0507		0.0037	0.0649					-0.0041	0.0251		0.0757	0.0507		0.0037	0.0649		-0.0033	0.0588
	rs7893652	10	89431060	A	G	-0.0034	0.0098		0.0054	0.0185		-0.0043	0.0232		-0.0173	0.0205		0.0001	0.0107		0.0041	0.0195		-0.0003	0.0253		-0.0326	0.0236
	rs796945	10	90150837	T	C	-0.0001	0.0088		0.0125	0.0184		0.0067	0.021		0.0133	0.0174		-0.0038	0.0104		0.0073	0.0203		-0.0104	0.0259		0.0001	0.0245
	rs10881893	10	92927267	A	G	-0.0061	0.0101		0.0109	0.0219		-0.0186	0.025		-0.02	0.0201		0.0069	0.0124		0.0248	0.025		0.0122	0.0323		-0.0009	0.0301
	rs2450445	10	93038530	A	G	0.0215	0.0094		0.0078	0.0188		0.0365	0.0233		0.0322	0.0205		0.0163	0.0105		0.0061	0.0202		0.0502	0.0259		0.0077	0.0242
	rs11591635	10	93360302	T	C	0.0052	0.0133		-0.0382	0.0287		0.0026	0.0322		0.0336	0.0253		0.0048	0.0179		-0.0339	0.0346		-0.0207	0.0448		0.0288	0.042
	rs11186679	10	93522131	T	C	0.0117	0.0287		0.0274	0.0616		0.0463	0.0737					0.0026	0.0316		0.0035	0.0645		0.0502	0.0778		0.0142	0.0768
	rs12411618	10	94052164	T	C	-0.0094	0.0137		0.0294	0.0268		0.0287	0.0338		-0.0585	0.0321		-0.002	0.0144		0.0361	0.0278		0.0189	0.0354		-0.0538	0.0336
	rs7078243	10	94414263	A	C	0.0134	0.0085		0.0316	0.017		0.0356	0.0204		0.016	0.0173		0.0084	0.0099		0.0159	0.0185		0.0326	0.0241		-0.0078	0.0225
	rs11597203	10	94892442	T	C	0.0277	0.0194		0.0186	0.0384		0.0487	0.0476					0.025	0.02		0.016	0.0393		0.0542	0.0491		0.0366	0.0467
	rs6583871	10	94974129	T	G	-0.012	0.01		-0.0137	0.0201		0.0261	0.0246		-0.0325	0.0212		-0.0056	0.0112		-0.0013	0.0217		0.0074	0.0275		-0.035	0.0257
	rs7919319	10	95472024	A	G	0.0087	0.0085		0.0122	0.0171		-0.015	0.0203		-0.0029	0.0167		0.0086	0.0102		0.0133	0.019		-0.0221	0.025		0.0123	0.0232
	rs10882503	10	96645727	A	G	0.003	0.0104		0.0269	0.0219		0.0141	0.0247		-0.0357	0.02		-0.0006	0.0128		0.0209	0.0249		0.0011	0.0322		-0.0459	0.0301
	rs12778613	10	96998625	T	C	0.0058	0.009		-0.0133	0.018		-0.0042	0.0222		0.0215	0.0194		-0.0021	0.0101		-0.02	0.0193		0.006	0.0252		-0.0038	0.0234
	rs10882728	10	97907398	A	C	0.0131	0.01		0.0313	0.0194		0.0237	0.0246		0.0111	0.0226		0.013	0.0105		0.0287	0.0201		0.0014	0.026		0.0118	0.0241
	rs7082838	10	98712188	T	G	0.0182	0.0144		0.0368	0.0292		0.027	0.0372		0.0292	0.033		0.0415	0.0161		0.037	0.0311		0.0496	0.0401		0.0696	0.0377
	rs878177	10	100013815	T	C	-0.0059	0.0087		0.0089	0.018		0.0101	0.0209		-0.0156	0.0174		-0.0089	0.0103		0.0093	0.02		0.0023	0.026		-0.0468	0.0244
	rs11599750	10	101805442	T	C	-0.0108	0.0092		-0.0144	0.0188		0.0061	0.0232		-0.0156	0.0194		-0.0242	0.0106		-0.0276	0.0204		0.0221	0.0274		-0.0372	0.0253
	rs1800662	10	102289078	A	C	0.0228	0.01		-0.0109	0.0208		0.0044	0.0242		0.0331	0.0199		0.0246	0.012		-0.0063	0.0232		0.0092	0.0297		0.0634	0.0275
	rs7900763	10	102492559	T	G	0.0031	0.0126		0.0103	0.023		-0.0239	0.0295		0.0405	0.0265		0.0072	0.0139		0.0078	0.0243		-0.0192	0.0313		0.0681	0.029
	rs2181834	10	102661251	T	G	0.006	0.0087		0.0193	0.0178		0.0058	0.0226		0.0089	0.02		0.0102	0.0094		0.0168	0.0189		0.0133	0.0246		0.0075	0.0228
	rs3127230	10	103392503	T	C	0.0035	0.0089		0.0036	0.0184		0.0155	0.0222		-0.0329	0.0186		0.0062	0.0104		0.0148	0.0201		0.0274	0.0262		-0.0406	0.0242
	rs7899004	10	104341435	T	C	-0.0075	0.0086		-0.0273	0.0194		-0.0192	0.0205		0.0336	0.0172		-0.0065	0.0103		-0.0298	0.0221		-0.0206	0.025		0.0542	0.0239
	rs1339919	10	104534448	A	G	0.0101	0.0107		0.0162	0.0231		0.0526	0.0252		0.0232	0.02		0.0007	0.0142		0.0166	0.0276		0.0337	0.0354		0.0266	0.0337
	rs11598673	10	105177645	T	G	-0.023	0.0202		0.0216	0.0403		-0.039	0.0534					-0.0233	0.0207		0.0252	0.041		-0.0424	0.0542		-0.0421	0.0473
	rs10883887	10	105357181	A	G	0.0091	0.0084		0.013	0.0173		-0.0136	0.0203		0.0334	0.0168		0.0045	0.01		0.0067	0.0192		-0.0152	0.0249		0.0212	0.0233
	rs11191786	10	105492549	A	G	-0.0141	0.0095		-0.0628	0.0198		-0.027	0.0228		0.0092	0.0187		-0.024	0.0116		-0.0679	0.0222		-0.055	0.0286		0.0082	0.0271
	rs7907629	10	105549440	A	G	0.0263	0.0188		0.0738	0.0419		0.0114	0.0456		-0.0068	0.0365		0.0256	0.0246		0.0849	0.049		-0.0689	0.0597		0.0461	0.0584
	rs10883931	10	105623955	T	C	0.0218	0.0087		0.016	0.0177		0.0096	0.0213		0.0664	0.0181		0.0199	0.01		0.0241	0.0192		0.018	0.0249		0.0788	0.0231
	rs10787453	10	114384057	A	G	-0.017	0.009		-0.0153	0.0207		-0.0287	0.0219		-0.006	0.0177		-0.0251	0.0109		-0.0267	0.0236		-0.0455	0.0274		0.0058	0.0253
	rs7094463	10	114711983	A	G	-0.0081	0.0089		0.0136	0.0184		-0.0271	0.0217		0.0032	0.0182		-0.0185	0.0109		0.0191	0.0206		-0.0729	0.0275		-0.0277	0.0263
	rs10787476	10	114898914	A	C	0.0143	0.0164		0.0739	0.0372		-0.0295	0.0376		-0.0127	0.0289		0.0211	0.0232		0.0281	0.0457		-0.0381	0.058		0.0468	0.057
	rs2484294	10	115792062	A	G	0.002	0.0095		-0.029	0.0196		-0.0016	0.023		0.0025	0.0193		-0.0078	0.0113		-0.0462	0.0216		-0.0049	0.0276		0.0214	0.0261
	rs721041	10	116135344	A	G	-0.0005	0.0088		-0.0075	0.0182		0.0204	0.0211		0.004	0.0176		-0.0175	0.0107		-0.0119	0.0204		-0.0079	0.0261		-0.008	0.0244
	rs7912108	10	120026880	A	G	0.0098	0.0086		-0.004	0.0178		0.0024	0.0209		0.0223	0.0171		0.0032	0.0103		-0.0102	0.0198		-0.005	0.0261		-0.0179	0.0242
	rs11593630	10	120491506	T	C	0.0007	0.0095		0.0124	0.0186		0.0593	0.0232		-0.0181	0.0208		-0.0044	0.0104		-0.0001	0.0197		0.0507	0.0256		-0.0319	0.0241
	rs10886416	10	120952674	A	C	0.0131	0.0136		0.0096	0.0297		0.0218	0.0335		0.0043	0.0285		0.0033	0.0163		0.0316	0.034		0.0487	0.04		-0.0391	0.0383
	rs11198898	10	121118492	A	C	0.0064	0.0098		-0.0277	0.0205		0.034	0.0232		-0.0002	0.0191		0.0006	0.0119		-0.0325	0.023		0.0458	0.0291		-0.0256	0.0275
	rs2234962	10	121429633	T	C	-0.0109	0.0119		-0.0558	0.0229		0.0189	0.0295					-0.0066	0.0124		-0.0537	0.0236		0.0193	0.0308		-0.0052	0.0284
	rs4612730	10	124176452	A	G	-0.0272	0.0082		0.0012	0.0167		-0.0424	0.0196		-0.0461	0.0162		-0.0307	0.0098		0.0057	0.0186		-0.0464	0.0241		-0.0574	0.0224
	rs17152232	10	126398927	A	G	-0.0019	0.009		0.0103	0.0184		-0.0342	0.0211		-0.0087	0.0176		-0.0012	0.0107		0.0143	0.0205		-0.0198	0.0264		-0.0146	0.0247
	rs17152408	10	126649007	A	G	-0.0057	0.0111		0.0052	0.024		-0.0455	0.027		-0.0047	0.0212		-0.0101	0.0144		-0.0029	0.0282		-0.0273	0.0362		-0.0133	0.0335
	rs11245521	10	126841305	C	G	-0.0234	0.0218		0.0217	0.0466		-0.0403	0.056					-0.018	0.023		0.0197	0.0469		-0.0403	0.056		-0.0138	0.0526
	rs10751539	10	127723346	T	C	-0.0115	0.0092		0.0006	0.0191		-0.0141	0.0219		0.0012	0.0178		-0.0193	0.011		-0.014	0.0213		-0.0224	0.0274		-0.0408	0.0256
	rs9419387	10	133758358	A	G	-0.0015	0.0089		-0.0167	0.0177		0.0147	0.0208		-0.0135	0.0173		-0.0126	0.0107		-0.0338	0.0196		-0.0178	0.0253		-0.0298	0.0235
	rs2272566	11	244552	A	G	-0.0145	0.0089		-0.0142	0.0176		-0.0245	0.0214		0.0125	0.0185		-0.008	0.01		-0.018	0.019		-0.0136	0.0244		0.0219	0.023
	rs592373	11	1890990	A	G	0.0144	0.009		-0.0074	0.0185		0.0258	0.0217					0.0107	0.0106		-0.0188	0.0204		0.0128	0.0259		0.0296	0.0247
	rs217222	11	2000271	A	G	-0.0094	0.0137		0.0032	0.0284		0.0175	0.0318		-0.0261	0.0283		0.0039	0.0157		0.0081	0.0312		0.0265	0.037		0.0257	0.0353
	rs11600952	11	2101283	A	G	-0.0128	0.0111		0.008	0.0228		-0.0329	0.0263		-0.0237	0.0218		-0.0205	0.0133		0.0003	0.0254		-0.0355	0.0328		-0.0524	0.0308
	rs4320932	11	2171601	T	C	0.0128	0.0101		0.0171	0.0212		0.0554	0.0239		0.0046	0.0188		0.0125	0.013		0.0046	0.0246		0.0564	0.0318		0.0022	0.0289
	rs231351	11	2711142	T	C	0.0066	0.0099		0.0409	0.0191		0.0174	0.0247					0.0133	0.0104		0.0505	0.0196		0.0145	0.0256		-0.0076	0.0243
	rs234857	11	2852529	T	C	0.0044	0.0096		-0.0151	0.0198		0.0284	0.0237		0.0192	0.0197		0.0122	0.0113		0.0007	0.0219		0.0323	0.0285		0.0178	0.0262
	rs3864883	11	2902105	T	C	0.0009	0.0152		-0.026	0.0306		-0.0352	0.0394					0.0071	0.0161		-0.0261	0.0316		-0.0308	0.0407		0.0374	0.0388
	rs7481584	11	3029089	A	G	-0.0072	0.0093		-0.026	0.0192		0.0015	0.022		-0.015	0.018		-0.0105	0.0112		-0.031	0.0216		-0.0021	0.0277		-0.019	0.0256
	rs7121168	11	8694999	A	C	-0.0021	0.018		0.0193	0.0359		-0.0883	0.0483		0.0007	0.042		0.0058	0.0195		0.0023	0.0379		-0.1032	0.0516		0.0051	0.0459
	rs10840115	11	8760156	A	G	0.0009	0.0087		0.0123	0.0177		0.0068	0.0203		0.0042	0.017		-0.0014	0.0104		0.0207	0.0197		-0.0199	0.0251		-0.0245	0.0237
	rs7926589	11	9519703	T	G	-0.0055	0.0084		0.0005	0.0173		-0.0161	0.0204		-0.0191	0.0169		-0.0094	0.0101		-0.0031	0.0193		-0.0237	0.0251		-0.0162	0.0234
	rs7123728	11	10163206	T	G	0.0097	0.0085		-0.0123	0.0174		0.0194	0.0205		0.0141	0.0171		0.0085	0.0101		-0.0104	0.0193		0.0285	0.0252		0.0163	0.0236
	rs7932891	11	10921512	A	G	0.007	0.0093		0.0112	0.0192		0.0278	0.0218		0.0281	0.0178		0.008	0.0114		0.018	0.0218		0.028	0.0277		0.0366	0.0262
	rs3206824	11	11986061	T	C	-0.0091	0.0098		-0.0286	0.0204		-0.0265	0.0237		0.0306	0.0193		-0.006	0.0116		-0.0274	0.0224		-0.0175	0.0288		0.0368	0.0265
	rs3750940	11	12022898	A	G	0.006	0.011		-0.0159	0.0225		-0.0089	0.0264		0.0418	0.0223		-0.0025	0.0132		-0.0217	0.0252		-0.045	0.0321		0.032	0.0308
	rs10831894	11	12680733	A	G	-0.002	0.0085		-0.0294	0.0172		-0.0024	0.0205		0.0169	0.0173		-0.0057	0.01		-0.0258	0.019		-0.0145	0.0247		0.0102	0.0232
	rs1371761	11	12919600	A	C	-0.0125	0.014		0.0264	0.0329		0.0033	0.0325		0.0008	0.0235		-0.0362	0.0212		0.0031	0.0426		-0.0176	0.0549		-0.0369	0.0498
	rs10832008	11	13276329	T	C	0.0153	0.0111		0.0233	0.0239		0.0224	0.0265		-0.0054	0.021		0.0146	0.0143		0.0141	0.0277		0.0441	0.0355		-0.014	0.0328
	rs1481891	11	13310718	T	C	-0.0038	0.0091		-0.0264	0.0192		0.0096	0.0217		-0.0194	0.0174		-0.0112	0.0113		-0.0313	0.0222		0.0011	0.0281		-0.0206	0.0258
	rs7941132	11	14302756	T	G	-0.013	0.0208		-0.0112	0.0365		-0.025	0.0471					-0.0035	0.0246		-0.0074	0.0388		-0.0239	0.0501		0.0317	0.0472
	rs2060076	11	14405756	T	C	-0.0057	0.0089		-0.0291	0.0178		0.0188	0.0208		0.0031	0.0171		-0.0015	0.0107		-0.0338	0.0197		0.0098	0.0256		0.0439	0.0237
	rs12417788	11	14698458	T	C	0.0068	0.0139		-0.0172	0.0291		0.0657	0.0332		0.0062	0.0278		0.0034	0.0175		0.0103	0.0335		0.0488	0.042		-0.0062	0.0404
	rs1470144	11	15832567	T	C	0.0015	0.0092		-0.0114	0.019		-0.0033	0.0224		-0.0262	0.0189		0.0043	0.011		-0.012	0.0212		0.0014	0.0272		-0.0088	0.0257
	rs2056246	11	18051446	T	G	0.0013	0.0089		-0.0032	0.0179		0.0099	0.021		0.0165	0.0172		-0.0078	0.0108		-0.0168	0.02		-0.0067	0.0261		0.0081	0.0242
	rs10766473	11	18401531	A	G	-0.0026	0.0084		0.0086	0.0174		-0.0038	0.0202		0.0014	0.0169		-0.0039	0.01		0.0101	0.0193		-0.0005	0.0247		-0.0309	0.0231
	rs10832956	11	18645668	T	C	0.0071	0.0091		0.0111	0.0191		-0.0082	0.022		-0.0117	0.0177		0.0063	0.0112		0.0156	0.0217		-0.0058	0.0281		-0.0066	0.0259
	rs10833263	11	20228527	A	C	-0.0052	0.0099		-0.0318	0.0206		0.0395	0.0236		-0.0013	0.0198		-0.0034	0.0115		-0.0299	0.0224		0.0495	0.0285		0.002	0.0267
	rs7945211	11	27472777	T	C	0.0042	0.0087		-0.0052	0.018		-0.027	0.0211		0.0321	0.0174		0.0026	0.0101		0.0062	0.0196		-0.0197	0.0256		0.0471	0.0237
	rs7123034	11	29063396	T	G	0.0013	0.0084		-0.0115	0.0172		0.0073	0.0202		0.0155	0.0168		-0.0041	0.01		-0.0171	0.0191		-0.0154	0.0247		0.0315	0.0231
	rs10835657	11	30363682	T	C	0.0098	0.0089		0.0258	0.0184		0.0567	0.0213		-0.0098	0.0174		0.0022	0.0109		0.0188	0.0209		0.0464	0.0268		-0.022	0.0252
	rs2554053	11	31233857	A	C	-0.0051	0.0094		0.0017	0.0181		0.022	0.023		-0.0415	0.0207		-0.0028	0.0102		0.0095	0.0191		0.035	0.025		-0.045	0.0235
	rs11031940	11	32720150	T	C	-0.0007	0.0088		-0.0074	0.0177		0.0199	0.0216		0.0137	0.0187		0	0.01		-0.0091	0.0192		0.0222	0.0247		0.0332	0.023
	rs2746602	11	33760480	T	G	-0.0026	0.0088		-0.0096	0.0181		-0.0117	0.0212		0.0152	0.0173		-0.0024	0.0105		-0.0248	0.0203		0.0197	0.0263		0.0099	0.0245
	rs6484787	11	35489891	A	G	0.0085	0.0089		0.0126	0.0182		0.0203	0.0215		0.0204	0.0179		0.0033	0.0106		0.0194	0.0202		0.0025	0.0266		0.0345	0.0247
	rs1138807	11	36103228	A	G	-0.0137	0.0091		-0.0015	0.0187		-0.0348	0.0216		0.019	0.0181		-0.0199	0.011		-0.0052	0.0209		-0.0285	0.0269		0.0062	0.0257
	rs330260	11	36422172	A	G	-0.0165	0.0104		-0.022	0.0224		0.0199	0.0254		-0.0336	0.0201		-0.0135	0.0132		-0.0097	0.0258		0.0191	0.0329		-0.0572	0.0299
	rs3853291	11	44369477	A	G	0.0007	0.0085		-0.0044	0.0172		-0.0378	0.0203		-0.0019	0.0171		-0.0019	0.01		-0.0048	0.019		-0.0369	0.0243		-0.0162	0.023
	rs731102	11	45227974	A	G	0.0003	0.0088		0.0105	0.0177		0.019	0.0213		-0.0055	0.0181		0.0094	0.0102		0.0156	0.0194		0.0191	0.0251		0.006	0.0234
	rs7934681	11	45958637	A	G	-0.0105	0.0154		-0.0405	0.0316		-0.0488	0.0394					-0.0122	0.0179		-0.0487	0.0347		-0.0031	0.0444		-0.0033	0.0427
	rs4752856	11	47648042	A	G	0.0133	0.0089		0.0103	0.0181		0.0012	0.0215		0.0417	0.018		0.0127	0.0103		0.0091	0.0197		0.004	0.0259		0.0565	0.0239
	rs7110612	11	56566051	A	G	0.0052	0.015		0.0077	0.0308		0.0464	0.0353		0.0321	0.0294		0.0064	0.0181		0.0175	0.0342		0.074	0.0426		0.0707	0.0399
	rs2155231	11	57037248	T	G	0.0156	0.0085		-0.008	0.0174		0.0234	0.0206		0.0315	0.0171		0.0119	0.0101		-0.0096	0.0193		0.0334	0.0251		0.008	0.0233
	rs12099131	11	57347987	A	G	-0.0109	0.0128		0.0365	0.0262		-0.0297	0.0313		0.0151	0.0268		-0.0138	0.0146		0.0349	0.0285		-0.0498	0.0361		0.0295	0.0332
	rs1783980	11	57448325	T	C	0.0159	0.009		0.0489	0.018		0.0482	0.0221		-0.0248	0.0192		0.0155	0.0101		0.0531	0.0194		0.0524	0.025		-0.0367	0.023
	rs17154053	11	59485911	T	C	0.0087	0.0218		-0.0205	0.047		-0.0582	0.0603					-0.0035	0.0249		-0.0061	0.0501		-0.0701	0.0648		0.0625	0.0575
	rs612010	11	63591005	A	G	-0.0059	0.0087		-0.0003	0.0176		0.0218	0.0209		-0.0178	0.0177		-0.0049	0.0101		-0.0137	0.0192		0.0124	0.0249		-0.0211	0.0233
	rs4601790	11	65353906	A	G	0.0199	0.0093		0.0252	0.0194		0.0362	0.0222		0.0128	0.018		0.0218	0.0113		0.0349	0.0218		0.0645	0.0284		0.0222	0.0261
	rs4636677	11	65458994	T	G	0.0062	0.02		0.0208	0.0448		0.0058	0.0572					-0.0026	0.0208		0.0152	0.0462		-0.0295	0.0599		-0.0327	0.0542
	rs656980	11	65656282	A	G	0.0333	0.0098		0.0596	0.0214		0.0527	0.0236		0.0417	0.0186		0.0303	0.0124		0.0681	0.0251		0.0507	0.0314		0.0455	0.0292
	rs1625595	11	66078129	T	C	-0.0018	0.0085		-0.0127	0.0172		-0.0038	0.0202		0.0131	0.0169		-0.0076	0.01		-0.0091	0.019		-0.0205	0.0245		0.024	0.0229
	rs1791682	11	66222137	T	C	0.0115	0.0175		0.0067	0.0372		0.0223	0.0463		0.0073	0.0399		-0.0046	0.0209		-0.0103	0.0416		0.0242	0.0527		0.0046	0.0494
	rs7112925	11	66826160	T	C	0.0091	0.0087		-0.0068	0.0183		0.0405	0.0213		0.0211	0.0173		0.0073	0.0107		-0.0132	0.0207		0.0521	0.0272		0.0104	0.0246
	rs11605263	11	67033076	T	C	-0.0031	0.0259		0.051	0.0511		-0.0642	0.0682					-0.0008	0.0261		0.051	0.0511		-0.0642	0.0682		-0.0887	0.062
	rs948446	11	67416638	T	C	-0.0305	0.0249		0.0035	0.0592		-0.0261	0.0763					-0.0266	0.0374		0.03	0.0761		-0.1501	0.098		-0.1501	0.0912
	rs2514025	11	67457095	T	C	0.0055	0.0088		-0.0218	0.0178		0.0429	0.0212		0.0037	0.0179		0.0024	0.0103		-0.0342	0.0196		0.0563	0.0254		0.0038	0.0238
	rs7937783	11	67670449	T	C	0.0246	0.0259		0.0714	0.0551		-0.0135	0.0705					0.0211	0.0305		0.0486	0.0597		-0.0087	0.0767		0.0862	0.0706
	rs2277268	11	68174122	A	G	-0.0168	0.018		-0.0187	0.0374		-0.0977	0.0474		0.0054	0.0374		-0.0237	0.0206		-0.0165	0.0404		-0.0881	0.0547		0.0212	0.0467
	rs7948782	11	68418723	T	C	0.0112	0.0118		-0.0163	0.0249		0.0271	0.0285		0.0096	0.023		0.0039	0.0144		-0.0307	0.0281		0.0082	0.0352		0.0093	0.0326
	rs10792020	11	68842491	A	G	-0.01	0.0085		-0.0225	0.0173		0.023	0.0206		-0.0151	0.017		-0.017	0.01		-0.0243	0.019		0.0102	0.025		-0.0311	0.0229
	rs3019752	11	68898745	T	C	0.0001	0.0105		0.0577	0.0228		-0.0005	0.0247		-0.0073	0.0192		0.0169	0.0138		0.065	0.0271		0.042	0.0341		-0.0082	0.0316
	rs12796060	11	69168148	A	G	-0.0147	0.0134		-0.037	0.0274		-0.0366	0.0338		-0.0235	0.0296		-0.0054	0.0149		-0.0366	0.0291		-0.0416	0.0368		0.0002	0.0346
	rs12146455	11	69264551	A	G	-0.024	0.0145		-0.0462	0.0303		-0.0602	0.0377		-0.0535	0.0328		-0.0371	0.0166		-0.0415	0.033		-0.0449	0.0415		-0.046	0.0383
	rs12421128	11	69269455	T	C	-0.0329	0.0247		0.0221	0.0519		-0.131	0.0588		-0.0819	0.0559		-0.0298	0.0277		0.0037	0.0557		-0.1663	0.0674		-0.0974	0.069
	rs3918298	11	69463273	A	G	-0.0476	0.0242		-0.0999	0.0559		-0.1175	0.0673		-0.0038	0.0487		-0.0466	0.0381		-0.0941	0.0749		-0.0822	0.1011		0.0269	0.0858
	rs11233666	11	69935558	A	G	0.0106	0.0087		-0.0066	0.0181		0.0286	0.0212		-0.0043	0.0174		0.0063	0.0106		-0.0085	0.0204		0.0059	0.0267		0.0204	0.0246
	rs3781923	11	72355223	T	C	0.0034	0.009		-0.01	0.0187		-0.0171	0.022		-0.0115	0.0177		0.0087	0.0111		-0.0042	0.0213		-0.0083	0.0285		-0.0338	0.026
	rs11236210	11	74391019	A	G	-0.0121	0.0108		0.0163	0.0212		-0.0041	0.0272		-0.06	0.0248		-0.006	0.0118		0.0214	0.0224		0.0159	0.0293		-0.059	0.0281
	rs673731	11	74566400	A	G	0.0064	0.01		-0.0126	0.0208		-0.0081	0.0241		-0.0107	0.0197		-0.0038	0.0125		0.0186	0.024		-0.0021	0.0316		-0.0458	0.0295
	rs606452	11	75276178	A	C	-0.0249	0.0107		-0.0003	0.0238		-0.0163	0.0259		-0.0691	0.0199		-0.0094	0.015		0.0063	0.0293		-0.0224	0.0381		-0.0589	0.0353
	rs17450692	11	76134923	T	C	0.0176	0.0092		0.0152	0.0185		0.0465	0.0225		0.0416	0.019		0.0167	0.0105		0.0036	0.02		0.0739	0.0259		0.0505	0.0241
	rs4145700	11	77415565	A	G	-0.0051	0.0086		-0.0562	0.0179		0.0017	0.0207		0.0279	0.0169		-0.0059	0.0104		-0.0588	0.02		0.0063	0.0258		0.0494	0.0239
	rs11601590	11	78073288	T	G	-0.0155	0.0101		0.0047	0.0217		-0.0443	0.0236		-0.0068	0.0188		-0.0161	0.0135		-0.0057	0.0261		-0.038	0.0326		-0.0087	0.0309
	rs17148514	11	85526399	T	C	0.0246	0.0101		-0.0031	0.0208		0.0335	0.0246		0.0318	0.0208		0.0231	0.0118		-0.0158	0.0229		0.0118	0.0293		0.0473	0.027
	rs3851178	11	85858497	T	G	0.0147	0.0082		-0.001	0.0168		0.024	0.0197		0.0083	0.0163		0.0182	0.0099		0.0001	0.0187		0.0634	0.0242		0.0105	0.0225
	rs2291813	11	85956478	T	G	-0.0018	0.025		-0.0238	0.0545		0.1633	0.0607		0.001	0.0543		0.0045	0.0284		0.0017	0.0583		0.1718	0.069		0.0203	0.0678
	rs2289123	11	89224718	T	G	-0.0094	0.01		0.0008	0.0213		-0.0246	0.024		-0.0354	0.0194		-0.0123	0.0125		-0.005	0.0244		-0.0258	0.0313		-0.0138	0.0289
	rs3019011	11	89296364	A	G	0.0044	0.0087		0.0144	0.0178		0.01	0.0208		-0.0056	0.0174		0.0013	0.0102		0.015	0.0196		0.0054	0.0255		0.0013	0.0235
	rs10501821	11	94878090	A	G	-0.0058	0.009		-0.0429	0.0181		-0.0627	0.0219		0.0261	0.0186		-0.0053	0.0105		-0.0457	0.0198		-0.0748	0.0258		0.0301	0.0242
	rs1255526	11	95303519	T	C	0.0102	0.0086		-0.0136	0.0183		-0.0216	0.021		0.0014	0.0174		0.0081	0.0103		-0.0114	0.0204		-0.0378	0.0258		-0.0049	0.0241
	rs10765754	11	95348025	A	G	-0.0113	0.0089		-0.0171	0.0183		0.0107	0.0217		0.0048	0.0185		-0.0063	0.0105		-0.0078	0.0202		0.0182	0.0262		0.014	0.0247
	rs11021590	11	96170919	A	G	0.0015	0.0096		-0.0222	0.0191		0.0325	0.0239		-0.0013	0.0209		-0.0024	0.0107		-0.0219	0.0204		0.0226	0.0267		-0.0121	0.0248
	rs10791504	11	101436689	A	G	-0.0086	0.0087		-0.0057	0.0179		-0.0004	0.0208		-0.0027	0.0173		-0.0032	0.0105		-0.0155	0.0201		0.0026	0.0261		-0.0043	0.0245
	rs8504	11	102103600	A	G	-0.0127	0.0089		0.0036	0.0184		0.0153	0.0212		-0.02	0.0175		-0.0136	0.0109		0.0125	0.0207		0.0168	0.0268		-0.003	0.0249
	rs6589128	11	110231723	T	C	-0.0084	0.0111		-0.0228	0.0223		-0.0108	0.0285		-0.0062	0.0255		-0.0063	0.012		-0.0252	0.0233		-0.0083	0.0302		-0.014	0.0279
	rs11214503	11	112986754	T	C	0.004	0.0093		0.0002	0.0178		0.0039	0.0218		0.0097	0.0187		0.004	0.0107		0.0042	0.0193		-0.0124	0.0251		0.0161	0.0232
	rs10892246	11	118481431	A	G	-0.0011	0.0091		-0.0002	0.0178		0.0097	0.0215		0.0088	0.0184		0.004	0.0107		-0.0061	0.0196		0.0188	0.0252		0.0357	0.0236
	rs3922	11	118765600	A	G	0.0091	0.0088		0.0101	0.0178		-0.0095	0.0214		0.0172	0.0181		-0.0013	0.0103		0.0008	0.0196		-0.017	0.0254		-0.0043	0.0238
	rs640603	11	118964330	A	G	-0.0041	0.0089		-0.0033	0.0185		0.0057	0.0213		0.0172	0.0174		-0.0023	0.0106		-0.0147	0.0205		-0.0139	0.0263		0.0217	0.0242
	rs10502235	11	120212423	A	G	-0.0097	0.0106		0.0081	0.0223		-0.0242	0.0257		-0.0215	0.0208		-0.0132	0.0133		0.0063	0.0254		-0.0531	0.0328		-0.0166	0.0307
	rs633943	11	121709183	A	G	0.0045	0.0092		-0.012	0.0186		0.0421	0.022		0.0025	0.0189		0.0034	0.0106		-0.0225	0.0203		0.0129	0.0262		0.0196	0.0246
	rs2850791	11	121893245	T	C	-0.0012	0.0091		-0.0015	0.0193		-0.0176	0.022		0.013	0.018		-0.0147	0.0112		-0.0197	0.0218		-0.028	0.0282		-0.0124	0.0261
	rs7107012	11	122829813	A	G	-0.0101	0.0085		0.0091	0.0173		0.035	0.0205		-0.0186	0.0173		-0.0174	0.01		0.0047	0.0191		0.0109	0.0247		-0.0201	0.023
	rs12222197	11	125825224	T	G	0.0038	0.0084		-0.0176	0.0172		0.0024	0.0202		-0.0001	0.0168		0.0012	0.01		-0.0139	0.0191		0.0053	0.0249		-0.0033	0.0233
	rs608251	11	125979757	A	C	0.0002	0.0113		-0.0044	0.0223		-0.0206	0.0281		0.0016	0.025		0.0069	0.0121		0.0008	0.0232		0.0053	0.0301		0.0045	0.0278
	rs2322193	11	126009701	A	C	-0.0031	0.01		-0.0068	0.0201		0.0406	0.0246		-0.02	0.0217		0.0007	0.0111		-0.0115	0.0214		0.0263	0.0276		-0.0172	0.0259
	rs11560876	11	127952593	T	G	0.0036	0.0104		-0.0031	0.0218		0.0108	0.0242		0.0024	0.0194		0.0044	0.0131		0.0078	0.0251		-0.0327	0.0324		-0.0006	0.0302
	rs7126621	11	128446187	A	G	-0.0174	0.0086		-0.0314	0.0173		-0.0312	0.0208		-0.0034	0.0176		-0.0159	0.01		-0.0314	0.019		-0.0113	0.0248		-0.0082	0.0231
	rs619521	11	128578157	T	C	0.0057	0.0087		0.0175	0.0183		0.0301	0.0214		-0.0062	0.0176		0.0091	0.0104		0.0213	0.0203		0.0144	0.0263		-0.0009	0.0243
	rs680952	11	128663908	T	G	0.0004	0.0093		-0.0103	0.019		0.0196	0.0221		0.0197	0.0184		-0.0011	0.0108		-0.0203	0.0208		0.002	0.0268		0.0096	0.0251
	rs498870	11	128910360	T	C	-0.0119	0.0124		-0.0334	0.0255		-0.0668	0.0296		-0.0079	0.0257		-0.0172	0.0141		-0.0437	0.0275		-0.0686	0.0344		-0.0051	0.0333
	rs495360	12	327421	A	C	0.0001	0.0093		-0.0271	0.0186		0.036	0.0226		0.0163	0.0194		-0.0025	0.0105		-0.0231	0.0202		0.0471	0.0264		0.0089	0.0243
	rs11612228	12	576984	T	C	-0.0097	0.0105		-0.0092	0.0202		-0.0184	0.026					-0.0155	0.011		-0.0068	0.0209		-0.0212	0.0271		-0.0222	0.0253
	rs9861	12	672372	A	G	0.012	0.0093		0.0037	0.0189		0.0436	0.0221		0.053	0.0189		0.007	0.011		-0.0056	0.0209		0.0363	0.0272		0.0633	0.0262
	rs2286029	12	1015631	T	G	-0.0067	0.0084		-0.0132	0.0173		0.0072	0.02		0.0086	0.0167		-0.0109	0.01		-0.0111	0.0192		0.0091	0.0247		0.0285	0.0234
	rs2968894	12	1253399	A	G	0.0033	0.0104		-0.0126	0.0206		-0.0075	0.0256		0.0651	0.0233		0.0014	0.0113		-0.0227	0.0217		-0.0136	0.0282		0.0457	0.0269
	rs6489283	12	1493559	T	G	-0.0101	0.0132		-0.0178	0.0281		0.0031	0.033		-0.0637	0.0268		-0.0023	0.0171		-0.0108	0.0332		-0.0088	0.0431		-0.0763	0.0402
	rs7314303	12	3034490	T	C	-0.0021	0.0086		0.0129	0.0176		-0.0111	0.0208		-0.0017	0.017		-0.0007	0.0105		0.0238	0.0198		-0.0214	0.0264		0.0062	0.0244
	rs7296615	12	3350679	A	G	-0.0126	0.0151		-0.0875	0.0308		0.0001	0.0369		0.008	0.032		-0.0095	0.0182		-0.0615	0.0347		0.0179	0.045		0.0151	0.0436
	rs3217795	12	4386064	A	G	0.0307	0.0175		-0.0099	0.0334		0.0311	0.0427					0.0284	0.0187		-0.0147	0.0347		0.0441	0.0449		0.0742	0.0444
	rs3217862	12	4399087	T	G	0.0097	0.0108		0.0013	0.0227		-0.0389	0.0253		-0.0114	0.0205		0.0113	0.0134		0.005	0.0258		-0.0519	0.0331		-0.0436	0.031
	rs3217863	12	4399496	T	C	0.0248	0.0143		0.043	0.0315		-0.0027	0.0333		0.046	0.0257		0.0245	0.0193		0.0353	0.0378		-0.0105	0.0485		0.0558	0.0477
	rs1861835	12	5538112	A	G	-0.0067	0.0157		0.0445	0.0325		-0.0593	0.0384		-0.0416	0.0332		-0.0004	0.0177		0.0595	0.0347		-0.0096	0.0437		-0.0544	0.0415
	rs12964	12	6572191	T	C	0.0076	0.0087		0.0082	0.0171		0.0518	0.0207		0.0116	0.0177		0.0098	0.0101		0.0193	0.0187		0.0618	0.0246		0.0192	0.023
	rs6786	12	6775967	A	G	-0.0184	0.0114		-0.0227	0.0227		0.001	0.0284		-0.0271	0.0242		-0.0105	0.0124		-0.023	0.0243		0.0237	0.0314		0.0068	0.0283
	rs7132012	12	8832203	A	G	0.0137	0.0097		0.0238	0.0195		-0.0282	0.0246		0.0005	0.0221		0.0104	0.0106		0.0209	0.0204		-0.0273	0.0262		0.0191	0.0245
	rs4883201	12	9082581	A	G	0.0063	0.013		-0.0087	0.0276		-0.0103	0.0301		0.0036	0.0242		0.0079	0.0165		-0.0146	0.032		0.0007	0.0411		0.0057	0.0384
	rs2900208	12	11878464	A	C	-0.0167	0.0089		-0.0272	0.018		-0.0222	0.0212		-0.0012	0.0176		-0.0148	0.0104		-0.023	0.0198		-0.0072	0.0258		0.0145	0.0239
	rs7964189	12	12841735	T	C	0.0115	0.0161		-0.0077	0.032		0.0472	0.04					0.024	0.017		-0.0057	0.0333		0.0473	0.0421		0.0357	0.04
	rs2066827	12	12871099	T	G	-0.0174	0.0119		-0.0096	0.0235		-0.0546	0.0292		-0.0428	0.0264		-0.0097	0.0133		-0.0063	0.0253		-0.0491	0.0329		-0.0502	0.0308
	rs11055880	12	14410634	T	C	-0.0008	0.0108		0.0245	0.0222		-0.0297	0.0259		-0.0285	0.0214		-0.0014	0.0127		0.0494	0.0243		-0.0168	0.0317		-0.0484	0.0297
	rs12425125	12	14413123	T	C	-0.0083	0.0198		0.0083	0.0409		0.0218	0.0494		0.0076	0.0432		-0.0099	0.0223		0.0122	0.044		-0.0007	0.0556		-0.0183	0.0521
	rs6488674	12	14488914	T	G	0.0155	0.0084		0.0067	0.0171		0.0103	0.0201		-0.0137	0.0166		0.0235	0.01		0.0129	0.019		0.0121	0.0246		-0.0117	0.0228
	rs1025950	12	20508813	T	C	-0.0183	0.009		-0.0316	0.0182		-0.0028	0.0218		-0.0017	0.0186		-0.0179	0.0103		-0.0232	0.0198		0.0075	0.0256		-0.0196	0.0237
	rs12300264	12	20535916	T	G	-0.0109	0.0085		-0.0154	0.0173		0.0215	0.0202		0.0008	0.017		-0.0112	0.01		-0.0121	0.0191		0.0462	0.0247		-0.0024	0.023
	rs12311494	12	20666102	T	G	-0.0256	0.0199		0.0336	0.0416		-0.0664	0.0532		-0.0101	0.0451		-0.0263	0.0237		0.0774	0.0459		-0.0583	0.0605		0.0041	0.0549
	rs10770705	12	20857467	A	C	-0.0067	0.0096		-0.0002	0.0193		-0.0339	0.0236		-0.0074	0.02		-0.0097	0.0109		-0.0009	0.0207		-0.0516	0.0273		-0.0169	0.0252
	rs11046170	12	21857409	T	G	-0.0062	0.01		-0.0292	0.0204		0.0222	0.0243		-0.0017	0.0211		-0.0118	0.0112		-0.0427	0.0218		0.0014	0.0277		-0.0235	0.0259
	rs7132135	12	24201176	T	G	-0.0041	0.0122		-0.0097	0.0241		-0.0168	0.0314					-0.0111	0.0127		-0.0138	0.0246		-0.0207	0.0324		-0.074	0.0299
	rs7977148	12	26124834	A	G	-0.0057	0.008		-0.006	0.0173		-0.0412	0.0203		-0.0026	0.0173		-0.0089	0.0093		-0.0139	0.0191		-0.056	0.025		-0.0081	0.024
	rs11830336	12	26903022	A	G	-0.0051	0.0087		0.0146	0.0176		-0.0045	0.0215		-0.006	0.0183		0.0016	0.0099		0.0235	0.0191		0.0282	0.0248		-0.0071	0.023
	rs10492367	12	28014970	T	G	0.0101	0.0123		0.005	0.0243		0.0088	0.0311		-0.0116	0.0288		0.0134	0.0127		0.0059	0.0248		0.0157	0.0319		-0.0224	0.0298
	rs2881556	12	28068029	A	G	0.0028	0.0144		-0.0262	0.0297		-0.0597	0.034		0.0264	0.0289		0.0118	0.0175		-0.0363	0.0335		-0.031	0.0423		0.0569	0.0408
	rs10492365	12	28100372	A	G	-0.0083	0.0184		-0.0243	0.0418		-0.0833	0.044		0.0078	0.0342		0.0092	0.0243		-0.0191	0.0508		-0.0576	0.0635		0.0302	0.058
	rs7957918	12	28210598	A	G	-0.0185	0.0212		-0.0434	0.0429		-0.0889	0.0494		-0.0946	0.0441		-0.0055	0.0254		-0.0512	0.0477		-0.0745	0.0592		-0.072	0.0562
	rs10843167	12	28582793	A	G	0.0056	0.0098		-0.0183	0.0195		0.0037	0.0245		0.0103	0.0216		0.0067	0.0105		-0.0133	0.0204		0.0079	0.0266		0.0195	0.0245
	rs1383386	12	29036447	T	C	0.0074	0.0085		-0.0292	0.0171		0.006	0.0203		-0.0011	0.0169		0.0047	0.0101		-0.0312	0.019		0.0015	0.025		0.0137	0.0234
	rs4931135	12	29190261	A	G	0.021	0.0098		0.0174	0.0208		0.081	0.0234		0.0051	0.0191		0.0199	0.0121		0.009	0.0235		0.0849	0.0298		0.0245	0.0281
	rs10843390	12	29496991	T	C	0.0041	0.0089		-0.0039	0.0187		0.0185	0.0213		0.0069	0.0173		-0.0072	0.0109		-0.0122	0.0213		-0.0163	0.0273		0.0042	0.0252
	rs7326	12	30782301	A	G	-0.0068	0.0085		-0.0228	0.0174		0.0098	0.02		-0.0007	0.0168		-0.0012	0.0102		-0.0424	0.0193		0.0162	0.0246		0.0268	0.0232
	rs6487998	12	31796881	T	C	-0.0086	0.0095		-0.0011	0.0197		-0.0248	0.023		-0.0158	0.0192		-0.0147	0.0113		-0.0013	0.0218		-0.0586	0.0277		-0.0346	0.0259
	rs4384452	12	34030026	T	C	-0.013	0.0099		-0.0058	0.021		-0.0204	0.0241		-0.0144	0.0194		-0.0117	0.0125		-0.0115	0.0242		-0.0277	0.0312		0.0445	0.0286
	rs2388172	12	39290539	A	G	0.0057	0.0088		0.0004	0.0176		-0.0041	0.0213		0.0024	0.0184		0.009	0.01		0.0112	0.0189		-0.0066	0.0245		-0.0069	0.023
	rs4768624	12	39579451	A	G	0.0126	0.0089		0.0445	0.0183		0.0061	0.0213		0.0304	0.0175		0.0159	0.0108		0.0397	0.0205		0.0252	0.0267		0.04	0.0248
	rs7964039	12	39736740	T	C	0.016	0.0136		-0.0165	0.0309		0.0263	0.0321		0.0369	0.0248		0.034	0.0208		-0.0239	0.0418		0.1115	0.0511		0.002	0.0485
	rs1427266	12	40708922	T	C	0.0125	0.0083		0.0056	0.017		0.0205	0.0197		-0.0056	0.0164		0.0208	0.01		0.0197	0.0189		0.0374	0.0244		0.0022	0.0228
	rs1318490	12	43055844	T	C	-0.0057	0.0091		-0.0149	0.0186		-0.0108	0.0219		-0.0065	0.0182		-0.0083	0.0106		-0.0294	0.0204		-0.0289	0.0265		-0.0277	0.0247
	rs10880868	12	46322449	T	C	-0.0285	0.0111		-0.0509	0.0226		-0.0168	0.0272		-0.0056	0.0233		-0.0223	0.0123		-0.0453	0.024		0.0069	0.0307		-0.0008	0.0285
	rs2241960	12	46580618	A	G	-0.008	0.0096		-0.0135	0.0199		0.0111	0.0239		-0.0021	0.0193		-0.016	0.0111		-0.0057	0.0218		0.0222	0.0291		-0.0186	0.0262
	rs957128	12	46606974	A	G	-0.026	0.0164		0.0826	0.0402		0.0003	0.035		-0.0457	0.0268		-0.0511	0.0322		-0.0242	0.063		-0.0094	0.0646		-0.1014	0.0783
	rs10785628	12	46854676	T	G	0.0111	0.0098		-0.0138	0.0195		0.0444	0.0242		0.0275	0.0208		0.0097	0.0108		-0.0176	0.0206		0.0455	0.0273		0.0202	0.0252
	rs17691418	12	47328392	T	C	0.0027	0.0241		-0.0459	0.0474		0.0162	0.0593					-0.0043	0.0258		-0.0474	0.0508		0.0106	0.0649		0.0295	0.061
	rs10219510	12	48377635	A	G	0.0283	0.0184		0.0302	0.0373		0.0068	0.0474					0.0333	0.0191		0.0302	0.0373		0.0068	0.0474		-0.0017	0.044
	rs1793958	12	48392433	A	G	0.0242	0.0085		0.0179	0.0176		0.0473	0.0205		0.0443	0.017		0.0202	0.0102		0.02	0.0197		0.0615	0.0252		0.0336	0.0234
	rs11503876	12	48764566	T	G	-0.0453	0.0211		-0.0185	0.0464		0.0325	0.055					-0.0125	0.0296		-0.0621	0.0595		-0.0251	0.0747		-0.0171	0.0683
	rs6580689	12	49045831	T	C	-0.0007	0.0086		-0.0025	0.017		-0.0083	0.0208		0.0019	0.0175		0.0037	0.01		-0.0049	0.0186		-0.0099	0.0248		0.0247	0.0231
	rs3730071	12	49168798	A	C				0.1053	0.0662		0.0583	0.0814					0.0463	0.0321		0.1053	0.0662		0.0583	0.0814		0.0121	0.0744
	rs7978559	12	51188638	A	G	0.0036	0.0102		-0.0002	0.0197		0.0218	0.0254		0.01	0.0235		0.0052	0.0107		0.0039	0.0203		0.0158	0.0265		0.0152	0.0248
	rs11170394	12	53463972	T	C	0.014	0.0147		0.0246	0.0318		0.0125	0.034		-0.0023	0.0271		0.0073	0.0181		0.0116	0.0354		-0.0051	0.0444		-0.0533	0.0408
	rs17100291	12	53932834	A	G	-0.0064	0.0172		-0.0742	0.0416		-0.02	0.0394		-0.009	0.0287		-0.0066	0.0319		-0.0794	0.0661		-0.0842	0.0782		-0.0874	0.0724
	rs4759286	12	54080020	A	C	0.0097	0.0102		-0.0218	0.0213		-0.021	0.0238		-0.0094	0.0192		-0.0007	0.0131		-0.0342	0.0245		-0.0327	0.0318		-0.0537	0.0297
	rs2306694	12	56680636	A	G	-0.0117	0.0177		-0.0061	0.0378		0.0086	0.0439		-0.0336	0.0374		-0.0169	0.0192		-0.0105	0.0389		0.0183	0.0483		-0.0399	0.0442
	rs2277339	12	57146069	T	G	0.0034	0.0129		0.0032	0.0283		0.0125	0.0306		-0.0367	0.0236		0.0154	0.0172		0.0217	0.0341		-0.0224	0.0427		0.0003	0.0391
	rs715948	12	57532982	T	C	-0.0185	0.0093		0.006	0.0192		-0.0537	0.022		-0.0025	0.0178		-0.0173	0.0113		0.01	0.0217		-0.0706	0.0281		-0.0031	0.026
	rs3741414	12	57844049	T	C	-0.0015	0.0107		0.0054	0.0215		-0.0085	0.0267		0.021	0.0228		-0.0052	0.0116		0.0044	0.0226		-0.0001	0.0292		-0.0132	0.0268
	rs1669296	12	57940076	T	C	-0.0072	0.0114		0.0021	0.0238		0.024	0.0276		-0.0146	0.0227		-0.0042	0.0139		-0.012	0.0267		0.0369	0.0344		-0.0187	0.0322
	rs10783856	12	58249243	A	G	0.0125	0.0094		0.0345	0.0192		-0.011	0.0228		-0.0118	0.0193		0.0159	0.0108		0.0376	0.021		-0.0168	0.0267		-0.0103	0.0247
	rs2720174	12	58468163	T	C	-0.0399	0.0235		-0.0219	0.0471		0.041	0.0571		-0.0862	0.054		-0.0603	0.0266		-0.0262	0.0514		0.0343	0.0643		-0.0865	0.061
	rs7397895	12	58982588	T	C	0.009	0.0085		0.0211	0.0193		0.0109	0.0206		0.0185	0.0171		0.0183	0.0101		0.0059	0.0219		0.0399	0.0253		0.0199	0.0235
	rs17122659	12	59956923	A	G	0.006	0.015		-0.0113	0.0294		0.004	0.0373		-0.0103	0.0346		0.0108	0.0159		-0.0185	0.0305		0.0069	0.0391		0.0172	0.0368
	rs7972031	12	62658228	T	C	-0.0172	0.0203		-0.0188	0.041		-0.1363	0.0503					-0.0163	0.0211		-0.0205	0.0422		-0.1353	0.0524		0.0618	0.0511
	rs6581551	12	64749372	A	G	-0.0106	0.0089		-0.0149	0.0182		-0.0187	0.0216		-0.0257	0.018		-0.0263	0.0107		-0.0319	0.0203		-0.0343	0.0264		-0.0672	0.0248
	rs6581626	12	65711378	A	G	0.0051	0.0084					0.0175	0.0201		-0.0139	0.0168		-0.0084	0.01		-0.03	0.0189		0.0175	0.0247		-0.0386	0.0231
	rs7972091	12	66128647	T	C	-0.0017	0.0146		-0.0548	0.033		0.0139	0.0343		0.0083	0.0264		-0.017	0.0205		-0.0683	0.0408		0.0216	0.0515		0.0386	0.0482
	rs10784502	12	66343810	T	C	0.0136	0.0086		-0.0038	0.0173		0.0455	0.0212		0.0252	0.0181		0.0156	0.0098		-0.0014	0.0187		0.0617	0.0243		0.0259	0.0225
	rs1871675	12	66411692	A	G	-0.0173	0.009		0.0195	0.0183		-0.0169	0.0215					-0.0183	0.0106		0.0287	0.0202		-0.034	0.026		-0.0443	0.0243
	rs1921079	12	66505299	A	G	-0.0102	0.0101		0.0122	0.0203		0.0257	0.0246		-0.0296	0.0216		-0.0119	0.0113		0.012	0.0217		0.0166	0.0278		-0.021	0.0262
	rs12298258	12	66848605	A	G	0.0035	0.0112		0.0139	0.0225		0.012	0.0283		-0.0236	0.0251		0.0135	0.0124		0.0289	0.0239		0.0361	0.0307		-0.0223	0.0281
	rs12426782	12	67433150	T	C	0.0028	0.0105		-0.0241	0.0204		0.0528	0.0263		0.0333	0.0238		0.0064	0.0111		-0.0288	0.0211		0.0574	0.0279		0.0397	0.0257
	rs7960957	12	68902752	T	C	-0.0047	0.0218		-0.0083	0.0494		0.0614	0.0575					0.0033	0.0296		-0.0288	0.0605		0.0849	0.0718		0.0494	0.068
	rs7295234	12	69811369	A	C	0.0122	0.0088		-0.0287	0.0182		0.0209	0.0209		0.03	0.0174		0.0056	0.0109		-0.0351	0.0206		0.0007	0.0265		0.0039	0.0251
	rs10748128	12	69827658	T	G	-0.0109	0.0089		-0.0072	0.0186		-0.0134	0.0215		-0.0096	0.0178		-0.0164	0.0108		-0.012	0.0209		0.0175	0.0269		-0.0108	0.0249
	rs10878992	12	69855200	A	G	-0.0112	0.0094		-0.0151	0.0198		-0.0104	0.0223		-0.0316	0.0184		0.0052	0.0116		0.002	0.0224		0.0055	0.0286		-0.0244	0.027
	rs12813125	12	71123448	T	C	-0.0088	0.016		-0.0371	0.0319		-0.0016	0.0396					-0.0078	0.0168		-0.0501	0.0332		0.0091	0.0417		0.0203	0.0387
	rs983168	12	71402356	T	C	0.0044	0.0108		0.0001	0.0216		-0.0488	0.0274		0.0072	0.0251		0.0026	0.0114		-0.0011	0.0224		-0.0496	0.0286		0.003	0.0264
	rs2369463	12	77432523	T	C	-0.0007	0.0107		-0.0148	0.0228		0.007	0.0253		-0.0116	0.0202		-0.0102	0.0134		-0.0216	0.0262		0.0088	0.0338		-0.0332	0.0311
	rs310796	12	77453226	T	G	-0.0145	0.0094		-0.0078	0.0189		-0.0241	0.0228		-0.0105	0.0198		-0.0086	0.0109		-0.0064	0.0206		-0.0219	0.0266		0.0075	0.0251
	rs2369763	12	77734899	T	C	0.0053	0.0088		-0.0138	0.0177		-0.0067	0.0218		0.0152	0.019		0.0051	0.0099		-0.0187	0.019		-0.0004	0.0247		0.0182	0.0228
	rs1913134	12	85755859	T	C	0.0047	0.0121		0.0261	0.0236		0.0005	0.0304		0.0228	0.0278		0.0129	0.0129		0.035	0.0247		0.0169	0.032		0.0462	0.0298
	rs17714469	12	91495163	A	G	-0.0027	0.0159		-0.0132	0.0317		-0.0171	0.0396					0	0.0164		-0.0167	0.0321		-0.0137	0.0404		0.003	0.0379
	rs11107063	12	93920668	A	C	-0.0099	0.0097		-0.017	0.0205		-0.0216	0.0231		-0.0034	0.0188		-0.0073	0.0122		-0.0073	0.0236		-0.035	0.03		0.0031	0.0283
	rs11107116	12	93978504	T	G	0.0061	0.01		-0.0176	0.0214		-0.0152	0.0238		-0.0011	0.0195		0.0022	0.0119		-0.0426	0.0237		-0.0142	0.0292		0.0293	0.0272
	rs10859569	12	94131311	T	G				0.0182	0.0175		-0.0136	0.0205		-0.0543	0.0169		0.0174	0.0111		0.016	0.0193		0.0193	0.0251		-0.0318	0.0232
	rs4761530	12	94207294	A	G	-0.0012	0.0085		0.0106	0.0174		-0.0239	0.0206		0.0163	0.0172		-0.0045	0.01		-0.0004	0.0193		-0.0079	0.025		0.0106	0.0235
	rs10859617	12	94326398	A	G	0.0044	0.0085		0.0138	0.0177		-0.0281	0.0207		-0.027	0.017		0.0042	0.0101		0.0117	0.0197		-0.0397	0.0258		-0.0247	0.0239
	rs12313403	12	96697601	T	G	-0.0155	0.0087		-0.0076	0.018		-0.0429	0.021		-0.0303	0.0175		-0.0142	0.0105		-0.0019	0.0202		-0.0461	0.0261		-0.0454	0.0245
	rs3858660	12	97580415	T	C	-0.016	0.0116		-0.0113	0.0255		-0.0068	0.0281		-0.0094	0.0224		0.003	0.0156		-0.0131	0.0309		-0.0247	0.0395		0.022	0.0366
	rs10860202	12	97792690	T	C	0.0025	0.0084		0.0125	0.0172		-0.0048	0.0202		0.0048	0.0167		-0.0031	0.0101		0.0041	0.0191		-0.0125	0.0248		-0.0058	0.023
	rs7966207	12	102229631	T	C	0.0034	0.013		-0.0031	0.0273		-0.014	0.0306		0.0173	0.0247		0.0137	0.016		0.0322	0.0311		-0.017	0.0392		0.0107	0.0366
	rs2888604	12	102343853	T	C	0	0.0086		-0.0325	0.0175		0.0262	0.0202					-0.0102	0.0103		-0.0196	0.0192		-0.0071	0.0249		0.0094	0.0231
	rs17032220	12	102407746	T	C	0.0194	0.0147		0.0294	0.0348		0.0553	0.0342		-0.004	0.0248		0.0255	0.0235		0.0075	0.0472		0.0524	0.0615		0.0483	0.0576
	rs6222	12	102789901	A	G	-0.017	0.0333		0.0314	0.0778		-0.0681	0.1					-0.0136	0.0368		0.0208	0.0799		-0.0681	0.1		0.0562	0.0874
	rs6219	12	102790192	T	C	-0.0027	0.0135		0.0157	0.0292		0.0546	0.0311		0.0342	0.0248		0.0029	0.0176		0.0116	0.0345		0.0575	0.0431		0.0048	0.0414
	rs855206	12	102957819	A	C	-0.0092	0.0152		0.0277	0.0302		-0.0291	0.0366		-0.0281	0.0323		-0.0102	0.0166		0.0392	0.0319		-0.0225	0.0411		-0.0374	0.0387
	rs833718	12	103071086	A	G	-0.005	0.0082		-0.0055	0.0169		-0.005	0.0198		0.018	0.0164		-0.0004	0.0099		-0.0054	0.0189		0.008	0.0244		0.0457	0.0228
	rs12830406	12	103127232	A	G	-0.0254	0.0132		-0.0192	0.0266		-0.0305	0.0341		-0.0268	0.0303		-0.0301	0.0144		-0.0165	0.028		-0.0223	0.0367		-0.0374	0.0332
	rs879433	12	103133675	T	C	-0.016	0.012		-0.0122	0.0267		-0.0855	0.0286		-0.0157	0.0223		0.0038	0.0164		0.0217	0.0324		-0.0946	0.0402		0.0073	0.0375
	rs1718302	12	103272686	A	G	0.0095	0.0123		0.0264	0.0254		0.0237	0.0293		-0.0375	0.0242		0.0196	0.0141		0.0303	0.0275		0.0354	0.0348		-0.0253	0.0321
	rs10861149	12	104344215	A	G	0.0002	0.01		-0.0033	0.0212		0.0016	0.0236		-0.0077	0.019		0.0066	0.0124		-0.0047	0.0242		-0.0227	0.0309		0.0176	0.0287
	rs2164747	12	104344836	A	G	0.0083	0.0121		0.0025	0.0265		-0.0408	0.0287		0.0143	0.023		0.0063	0.0163		0.0256	0.032		-0.0613	0.0396		-0.0075	0.0377
	rs4964735	12	104656126	A	G	0.0104	0.0091		0.0182	0.0203		0.0101	0.0224		0.0136	0.0191		0.0104	0.0106		0.0111	0.0227		-0.0014	0.0262		0.0283	0.0244
	rs12305866	12	104842117	T	C	0.0229	0.0209		0.039	0.044		-0.0433	0.0558					0.0126	0.0228		0.0253	0.0454		-0.0321	0.0579		0.0114	0.0517
	rs7969218	12	105053972	A	G	-0.0116	0.0147		-0.0232	0.0306		-0.0052	0.0357		-0.0619	0.0298		-0.0035	0.0178		-0.0082	0.0346		0.0191	0.0444		-0.0659	0.0411
	rs7954946	12	105464036	T	C	-0.0061	0.0086		0.0047	0.0176		-0.0052	0.0204		-0.0129	0.0169		0.0001	0.0103		0.0048	0.0195		0.0354	0.0252		-0.0212	0.0231
	rs11609996	12	106104403	A	G	0.0017	0.0102		0.0299	0.0212		-0.006	0.0243		-0.0031	0.0204		0.0075	0.0118		0.0269	0.023		-0.0179	0.029		-0.0054	0.0272
	rs1148413	12	106624275	T	C	0.0135	0.0089		0.0016	0.0182		0.043	0.0212		-0.0139	0.0171		0.0155	0.0105		0.0034	0.0202		0.0414	0.0265		-0.036	0.0237
	rs2302737	12	108104407	T	C	0.0034	0.0093		0.023	0.0188		-0.0194	0.0226		0.026	0.02		0.0088	0.0101		0.0289	0.0199		-0.0287	0.025		0.036	0.0233
	rs1541597	12	110044918	T	G	-0.0005	0.011		0.0119	0.0219		0.0467	0.027		0.0383	0.0242		-0.0055	0.0122		0.0077	0.0234		0.0133	0.0299		0.0143	0.0281
	rs3184504	12	111884608	T	C	0.0751	0.0098		0.0615	0.0191		0.1143	0.0248		0.1017	0.0225		0.0779	0.0101		0.0588	0.0194		0.1047	0.0254		0.0997	0.0232
	rs6416335	12	112081291	T	C	0.0743	0.0418		0.0189	0.0903		0.0741	0.1116					0.0774	0.042		0.0189	0.0903		0.0741	0.1116		0.1576	0.097
	rs4534647	12	112554962	T	C	-0.0512	0.0161		-0.0294	0.0412		-0.0427	0.0358		-0.0777	0.0254		-0.019	0.0423		0.0927	0.0866		0.1848	0.1065		0.0787	0.1017
	rs1061657	12	115108136	T	C	0.0084	0.0099		-0.0085	0.0207		-0.0257	0.0237		-0.0065	0.0195		0.0027	0.0119		-0.0081	0.0229		-0.0501	0.0293		-0.0388	0.0273
	rs2460488	12	116187660	A	G	0.0056	0.0126		0.0292	0.0267		0.0465	0.0303		-0.025	0.0239		0.013	0.0162		0.048	0.0306		0.0126	0.0418		-0.0049	0.0382
	rs780886	12	116200160	A	G	-0.0094	0.013		-0.0065	0.0285		0.0701	0.0315		-0.0263	0.0241		-0.0131	0.017		-0.0109	0.0334		0.0074	0.0418		-0.0641	0.0384
	rs11615917	12	116906970	A	G	-0.0043	0.0097		0.0013	0.0195		0.0644	0.0242		-0.022	0.0209		-0.0009	0.011		0.0014	0.0211		0.0575	0.028		-0.0328	0.0257
	rs4767473	12	117365506	A	G	-0.0009	0.0125		-0.0442	0.0258		-0.0366	0.0309		0.0057	0.0268		0.0033	0.0148		-0.0432	0.0287		-0.0209	0.0364		-0.0034	0.0336
	rs11065286	12	121271734	T	C	0.0192	0.0087		0.0264	0.0177		0.0196	0.0214		-0.0227	0.0182		0.0246	0.0101		0.0329	0.0192		0.024	0.0252		-0.0264	0.0235
	rs2393791	12	121423956	T	C	0.0024	0.0085		-0.0085	0.0177		0.0339	0.0205		-0.0297	0.0169		0.0015	0.0102		0.0007	0.0197		0.0004	0.0256		-0.042	0.0236
	rs11065539	12	121816887	T	C	-0.0011	0.0241		0.0731	0.06		0.1052	0.0531		0.0444	0.0379		0.0436	0.0486		0.1078	0.0973		0.217	0.1063		0.0873	0.1019
	rs2596144	12	122297738	T	C	-0.0108	0.0118		0.0026	0.0244		0.0422	0.0273		-0.0454	0.0227		-0.02	0.0147		0	0.0279		0.0379	0.0349		-0.0882	0.0336
	rs907482	12	122747023	A	G	0.0075	0.0089		0.0384	0.0184		0.0323	0.0218		0.0031	0.0182		0.0103	0.0106		0.0418	0.0204		0.0204	0.0269		-0.0056	0.0249
	rs11830103	12	123823546	A	G	0.0287	0.0111		0.0397	0.0227		0.0163	0.0283		0.0827	0.0252		0.0256	0.0123		0.0355	0.0243		0.0169	0.0306		0.0731	0.0285
	rs1027569	12	124643391	T	C	0.0046	0.0085		-0.0101	0.0173		0.0172	0.0203		0.0115	0.0169		-0.0002	0.0102		-0.0107	0.0193		0.0262	0.0251		0.0043	0.0235
	rs1809889	12	124801226	T	C	-0.0035	0.0092		0.0569	0.0192		0.0199	0.0223		-0.0047	0.0182		-0.0036	0.0114		0.0621	0.0218		-0.0138	0.0286		-0.0301	0.0268
	rs7135151	12	125396055	T	G	0.0152	0.0102		-0.0409	0.0216		0.0289	0.0252		-0.0093	0.0208		0.0189	0.0124		-0.0424	0.0244		0.0321	0.0314		0.004	0.0289
	rs12369173	12	125651697	T	C	0.0055	0.0086		0.0286	0.0175		-0.0172	0.0207		-0.0165	0.0176		0.001	0.0101		0.0301	0.0193		-0.0202	0.025		-0.0113	0.0235
	rs885389	12	131621762	A	G	-0.0004	0.009		0.0278	0.0188		-0.0087	0.0219		-0.0418	0.0177		0.0001	0.0107		0.036	0.0209		0.0119	0.0275		-0.0489	0.0253
	rs12423631	12	132606886	T	C	0.0216	0.0121		0.0174	0.0267		0.0492	0.029		0.0068	0.0237		0.0184	0.0155		0.0356	0.0313		0.0601	0.0378		-0.0253	0.0356
	rs5744942	12	133219949	A	G	0.0052	0.0251		0.0031	0.0556		0.0235	0.0658					-0.0012	0.0282		-0.0195	0.06		-0.0218	0.0713		-0.0299	0.0641
	rs7334222	13	21159558	A	G	0.0018	0.0127		-0.0157	0.0255		0.0524	0.0325		0.0407	0.0291		0.0055	0.014		-0.0147	0.0272		0.0431	0.0348		0.0406	0.0327
	rs663599	13	21558454	T	G	0.0285	0.0135		0.0053	0.0275		0.0815	0.0346					0.0223	0.0155		-0.0081	0.0302		0.0967	0.0387		-0.0162	0.0365
	rs4769541	13	27673331	A	G	-0.0063	0.0106		-0.016	0.0221		0.0125	0.0265		0.0008	0.0217		-0.0103	0.0127		-0.0143	0.0246		0.0129	0.0322		-0.0137	0.03
	rs9581881	13	28106637	T	C	0.0172	0.0138		-0.0051	0.0267		0.0706	0.0345					0.017	0.014		-0.0058	0.0269		0.063	0.035		0.0444	0.0329
	rs10507381	13	28868293	A	G	0.0057	0.019		0.0212	0.0383		-0.0448	0.0477		-0.0059	0.0411		0.0189	0.0222		0.0323	0.042		-0.0091	0.0554		0.0168	0.0519
	rs11618507	13	30172751	T	G	-0.0018	0.0114		0.0005	0.0227		-0.0272	0.0289		0.0064	0.0257		0.0025	0.0121		0.0028	0.0235		-0.0182	0.0306		0.0091	0.0283
	rs17077179	13	32747654	A	C	0.0131	0.015		-0.0005	0.031		0.0324	0.0393		0.0186	0.0337		0.0148	0.0167		0.0084	0.0329		0.0586	0.041		0.0102	0.0382
	rs12323101	13	33143406	A	G	-0.0116	0.0092		-0.0372	0.0185		-0.0109	0.0225		-0.0091	0.0194		-0.0043	0.0102		-0.0348	0.0197		0.002	0.0254		0.023	0.0238
	rs9315339	13	35927765	A	G	-0.0078	0.0113		-0.0373	0.0241		-0.0318	0.0272		-0.001	0.0215		-0.0073	0.0145		-0.0457	0.0287		-0.0063	0.0364		0.0233	0.0338
	rs9576006	13	36944732	A	G	0.0013	0.0093		-0.0116	0.0192		-0.0061	0.0219		0.0094	0.0177		0.0038	0.0111		-0.0087	0.0215		-0.0027	0.0275		-0.0134	0.0253
	rs9576129	13	37455391	A	G	0.0054	0.01		0.0039	0.0213		0.0064	0.0242		0.0071	0.0196		-0.0061	0.0122		0.0087	0.0238		-0.0126	0.0308		-0.02	0.0287
	rs4941870	13	38070549	A	G	0.0057	0.0093		0.0062	0.019		0.0027	0.0225		-0.0141	0.0193		0.007	0.0106		0.0138	0.0206		-0.0032	0.0262		0.0018	0.0244
	rs6563739	13	40239785	T	G	0.0088	0.0088		0.0229	0.0179		0.0245	0.021		-0.0079	0.0174		0.0073	0.0105		0.0268	0.0199		0.0436	0.0258		-0.009	0.024
	rs2755237	13	41109429	A	C	-0.0174	0.011		0.0092	0.024		-0.0491	0.0259		-0.0458	0.02		-0.0047	0.0143		0.0068	0.0278		-0.056	0.0353		0.0253	0.0327
	rs4941989	13	41299687	T	C	-0.0074	0.0089		-0.0323	0.0184		-0.0327	0.0216		0.0398	0.018		-0.0109	0.0107		-0.03	0.0207		-0.0416	0.0266		0.0444	0.0252
	rs2039134	13	41767338	A	G	0.029	0.0109		0.03	0.0233		0.0358	0.0258		0.0075	0.0206		0.0262	0.0141		0.0402	0.0274		0.0346	0.0351		-0.0019	0.0332
	rs3742262	13	42442546	A	G	-0.0046	0.0095		0.0066	0.0192		-0.0339	0.0225		0.0111	0.0188		-0.001	0.0111		0.008	0.021		-0.002	0.0276		0.016	0.0254
	rs12585865	13	42751707	T	C	0.0027	0.0085		0.0203	0.0173		0.0081	0.0203		-0.0045	0.0169		-0.0013	0.0101		0.0122	0.0191		0.0018	0.0249		-0.0135	0.0231
	rs6561319	13	47112120	A	C	0.0162	0.0086		0.0073	0.0177		0.0627	0.0207		-0.0006	0.0171		0.0186	0.0104		0.0108	0.0199		0.0809	0.0258		0.0022	0.0239
	rs8002098	13	49165875	A	G	0.0045	0.0096		-0.0218	0.0199		0.0207	0.0233		0.0026	0.0195		0.0113	0.0114		-0.0169	0.0222		0.0168	0.0286		0.0345	0.0269
	rs2407200	13	49416217	T	C	-0.0205	0.0133		-0.0441	0.0298		-0.021	0.0318		0.0465	0.0243		-0.0094	0.0183		-0.0388	0.0363		-0.0187	0.0482		0.0916	0.043
	rs4942794	13	49570316	A	G	-0.0335	0.0188		-0.0078	0.0373		-0.0398	0.0466					-0.0308	0.0199		-0.0046	0.039		-0.0315	0.0493		-0.0771	0.0455
	rs9535179	13	49836183	A	G	0.0134	0.0111		0.0245	0.0235		0.003	0.0256		-0.006	0.0202		0.0274	0.0141		0.0589	0.0271		0.0402	0.0345		0.0177	0.0319
	rs7328100	13	49988458	T	C	-0.0029	0.0131		0.0283	0.0255		-0.0331	0.0314		-0.0115	0.0285		-0.0108	0.0144		0.0154	0.0271		-0.0562	0.0349		0.0016	0.0337
	rs12584079	13	50089683	A	C	-0.0049	0.0284		-0.0217	0.0723		-0.0421	0.0703		0.0503	0.0513		-0.0316	0.0438		-0.0567	0.1001		0.0417	0.1216		0.0069	0.1105
	rs17381926	13	50094090	T	C	-0.0116	0.0155		-0.031	0.0355		-0.0502	0.0354		-0.011	0.0265		-0.0023	0.0232		-0.0105	0.0461		-0.0441	0.0593		-0.0513	0.0552
	rs17073175	13	50141707	T	C	-0.0095	0.0178		-0.0242	0.0373		0.0022	0.0443		-0.0076	0.0379		0.0021	0.022		-0.0236	0.043		0.009	0.0552		-0.0262	0.0516
	rs1535468	13	50225830	A	G	0.0012	0.0097		0.0148	0.0203		0.0029	0.0231		-0.0126	0.0188		0.0081	0.0119		0.0319	0.0229		0.005	0.0294		-0.0037	0.0274
	rs9568298	13	50233692	A	G	0.0025	0.0149		-0.0109	0.0309		-0.0147	0.0366		0.0571	0.0315		-0.0098	0.0172		-0.0307	0.0333		-0.0355	0.0427		0.0338	0.0406
	rs4942888	13	50438427	T	C	0.007	0.0132		0.0462	0.0296		-0.0052	0.0302		-0.0187	0.0223		0.0249	0.0201		0.0604	0.0393		0.0287	0.052		0.0706	0.0462
	rs2476391	13	50618504	T	C	0.0037	0.0166		0.0188	0.0355		-0.057	0.0388		0.0261	0.0324		0.0018	0.0209		0.0026	0.0408		-0.0697	0.0509		0.0509	0.0491
	rs1326121	13	50723787	A	G	0.0087	0.0379											-0.022	0.0485		-0.2038	0.1205		-0.1005	0.1333		-0.0051	0.1159
	rs3118906	13	51106788	A	G	0.0013	0.0104		-0.0297	0.0206		0.0121	0.0257		0.0059	0.0234		-0.0016	0.011		-0.0357	0.0213		0.0139	0.0269		-0.0067	0.0252
	rs11841145	13	51306330	A	G	-0.0009	0.0165		-0.0372	0.0349		0.0148	0.0453					-0.0024	0.0188		-0.0304	0.0375		-0.0222	0.0484		0.0234	0.0448
	rs7990306	13	51384010	T	C	-0.0058	0.0086		0.0188	0.0175		-0.0416	0.0204		-0.0118	0.0168		-0.0016	0.0103		0.019	0.0196		-0.0308	0.0253		-0.0106	0.0237
	rs7992845	13	51457809	A	G	-0.0114	0.0135		0.0278	0.0279		0.011	0.0349		-0.0106	0.0306		-0.0164	0.0158		0.0252	0.031		0.0168	0.0392		-0.0406	0.0366
	rs17593235	13	51642595	A	G	0.0046	0.0084		-0.013	0.0174		0.0171	0.0204		0.0003	0.0168		-0.0001	0.0101		-0.0332	0.0194		0.0149	0.0253		0.0019	0.0235
	rs992583	13	52278559	A	G	0.0057	0.0091		-0.0156	0.0173		0.0143	0.0203		0.0256	0.0167		0.0027	0.0113		0.0019	0.0194		0.0027	0.0253		0.0419	0.0236
	rs8000549	13	59077823	A	G	-0.0061	0.0085		-0.0047	0.0174		-0.0224	0.0206		-0.0232	0.0173		-0.0142	0.01		-0.0113	0.0193		-0.006	0.0248		-0.0433	0.0233
	rs1395349	13	71566996	A	G	-0.0075	0.0092		-0.0152	0.0187		-0.0244	0.0222		0.0047	0.0186		-0.0062	0.0108		-0.0264	0.0206		-0.001	0.0267		0.0032	0.0251
	rs2061543	13	72480880	T	C	-0.0253	0.0091		-0.042	0.018		-0.0359	0.0225		-0.0118	0.0197		-0.0186	0.0101		-0.0361	0.0193		-0.0316	0.0251		-0.0047	0.0233
	rs12872224	13	73178943	A	G	-0.0201	0.0197		-0.0013	0.0398		-0.0809	0.0522		-0.0045	0.046		-0.0175	0.0207		-0.001	0.0408		-0.0842	0.054		-0.0032	0.0482
	rs9543116	13	73345443	T	C	0.032	0.0131		0.0272	0.0256		0.0379	0.0325		-0.0127	0.0306		0.0325	0.0135		0.0287	0.0261		0.0319	0.0333		-0.0166	0.0315
	rs7336104	13	73623088	T	C	-0.0021	0.0119		0.0009	0.0235		0.0246	0.0288		-0.0125	0.025		0.0006	0.0132		-0.0045	0.0251		0.0336	0.0323		-0.0161	0.0301
	rs6562757	13	73862693	A	G	-0.0033	0.0099		0.009	0.02		-0.0232	0.0246		-0.0069	0.022		0.0006	0.011		0.0077	0.0214		-0.0243	0.0273		0.0058	0.0257
	rs9543657	13	75049695	T	C	-0.0065	0.0086		0.0052	0.0175		-0.0127	0.0205		-0.0246	0.017		-0.0051	0.0101		0.0087	0.0193		0.0082	0.025		-0.026	0.0235
	rs3818416	13	78474468	A	C	-0.0095	0.0106		-0.0096	0.0212		0.0036	0.0261		-0.0047	0.0227		-0.0096	0.0118		-0.005	0.0226		0.0018	0.0288		-0.0022	0.027
	rs9574547	13	80631417	A	C	0.0211	0.0113		0.0366	0.0224		0.0194	0.0282		0.0249	0.0246		0.023	0.0122		0.0303	0.0235		0.0162	0.0304		0.0314	0.028
	rs390195	13	80818416	T	C	-0.0049	0.009		0.023	0.0184		-0.0096	0.0216		-0.028	0.018		-0.0005	0.0109		0.0327	0.0207		-0.0146	0.027		-0.0348	0.0253
	rs6563199	13	81550449	T	C	0	0.0089		0.0065	0.0185		0.0169	0.0215		-0.0051	0.0178		-0.0074	0.0105		0.0102	0.0203		0.013	0.0262		-0.0287	0.0244
	rs7337175	13	85936251	A	G	0.0047	0.009		0.0046	0.0181		-0.0004	0.021		0.0232	0.0175		0.008	0.0109		0.0037	0.0202		0.014	0.0262		0.016	0.0245
	rs9523266	13	91836338	A	G	-0.0094	0.0103		-0.0157	0.0219		-0.0084	0.0243		-0.0128	0.0194		-0.0088	0.0133		-0.001	0.0252		0.0008	0.0329		-0.0143	0.0307
	rs7319045	13	92024574	A	G	-0.0087	0.0087		0.0073	0.0179		0.0128	0.0209		-0.0107	0.0169		-0.0185	0.0106		0.0049	0.0201		-0.0008	0.0263		-0.0377	0.0237
	rs7338171	13	96810333	A	G	0.0011	0.0124		0.0262	0.0247		0.0482	0.0291		0.0427	0.0244		0.0055	0.0152		0.0319	0.0279		0.0656	0.0352		0.0152	0.0331
	rs16955981	13	99518537	A	C	0.0056	0.01		-0.0233	0.0208		0.0015	0.024		0.0029	0.0197		0.0054	0.0117		-0.0302	0.0226		0.0088	0.0291		0.0122	0.0272
	rs9300607	13	101223459	A	C	-0.0034	0.0089		0.0334	0.0183		0.0161	0.0215		-0.0214	0.0181		0.0048	0.0102		0.0386	0.0198		0.026	0.0254		-0.0175	0.0236
	rs8922	13	101706193	A	C	0.0005	0.0116		0.0095	0.0227		-0.0074	0.0288		-0.0053	0.0263		0.0018	0.0123		0.008	0.0236		-0.0208	0.0299		0.0017	0.0281
	rs933089	13	102100039	A	G	-0.0026	0.009		-0.0135	0.0178		-0.0209	0.0215		-0.0161	0.0184		-0.0045	0.0102		-0.0171	0.0192		-0.0133	0.025		-0.0068	0.0233
	rs2316442	13	113877487	T	C	-0.0113	0.0099		-0.0249	0.0204		0.0044	0.0234		-0.0115	0.0193		-0.0204	0.0118		-0.0323	0.0228		-0.016	0.0291		-0.0433	0.0271
	rs7991266	13	115042155	A	G	-0.0283	0.0099		-0.011	0.0211		-0.0462	0.0244		-0.0286	0.0195		-0.0347	0.012		-0.0203	0.0238		-0.0451	0.0303		-0.0371	0.0261
	rs1760940	14	20938251	A	C	-0.033	0.0107		-0.0445	0.0217		-0.0332	0.026		-0.009	0.0221		-0.0418	0.0125		-0.044	0.0237		-0.0256	0.031		-0.0096	0.0294
	rs8019890	14	21538067	A	C	-0.0029	0.0092		-0.0158	0.0187		-0.0155	0.0222		0.0007	0.0183		-0.0075	0.0109		-0.018	0.0208		-0.0322	0.0277		-0.0174	0.0257
	rs8016099	14	21699069	A	C	-0.0033	0.0098		0.0322	0.0204		-0.0001	0.0231		-0.0148	0.0195		0.0059	0.0117		0.0436	0.0227		-0.016	0.0284		-0.0125	0.0272
	rs17792659	14	21882649	T	G	0.0126	0.0141		0.0239	0.0278		0.0176	0.0344					0.0057	0.0146		0.0135	0.0282		0.0073	0.0356		-0.0444	0.0342
	rs9322989	14	21976761	A	G	-0.0021	0.0121		-0.0136	0.0253		-0.0087	0.0298		0.0173	0.0242		0.003	0.0146		0.0154	0.0283		-0.0274	0.0367		0.0449	0.0336
	rs3210043	14	23779877	A	C	-0.0191	0.013		-0.0052	0.0266		-0.017	0.0315		-0.0239	0.0264		-0.0235	0.0145		-0.013	0.0281		-0.029	0.036		-0.0577	0.0334
	rs11621360	14	23911407	T	C	0.0038	0.0089		0.0073	0.0184		0.0437	0.0213		-0.0036	0.0177		0.0048	0.0108		0.0011	0.0206		0.0602	0.0265		-0.0078	0.0252
	rs11848279	14	24848281	A	G	-0.0095	0.0096		-0.0447	0.0198		-0.0366	0.0225		0.005	0.0183		-0.0157	0.0122		-0.0548	0.0228		-0.0104	0.0295		0.0336	0.0276
	rs10129213	14	24856202	T	G	0.0008	0.0128		-0.0023	0.0264		-0.0122	0.0308		-0.0484	0.0252		-0.0031	0.0161		0.0016	0.0303		0.0081	0.039		-0.077	0.0372
	rs12891613	14	24903964	T	C	0.0215	0.014		0.0612	0.0278		0.0293	0.0343		-0.0147	0.0306		0.0302	0.0156		0.0739	0.0296		0.0166	0.0377		-0.0103	0.0354
	rs2045180	14	31078502	A	G	0.0081	0.0086		-0.0212	0.0179		0.011	0.0207		0.0076	0.0171		0.0114	0.0105		-0.0237	0.0201		0.0122	0.0258		0.0067	0.0243
	rs1956002	14	33410749	A	C	-0.0086	0.0103		-0.0181	0.0217		0.0245	0.0241		-0.0143	0.0193		0.0027	0.013		-0.0238	0.0249		0.0204	0.0321		-0.0021	0.0298
	rs17114075	14	35842260	T	C	-0.0011	0.0096		-0.003	0.0202		0.0242	0.0228		-0.0186	0.0187		0.0084	0.0116		-0.0022	0.0226		0.0427	0.0287		-0.0009	0.0268
	rs10131337	14	37144516	T	C	0.0047	0.0099		0.0172	0.0207		-0.0155	0.0237		0.0137	0.0195		0.0056	0.0118		0.0184	0.023		-0.0349	0.0296		0.0095	0.0274
	rs1168538	14	38843356	T	C	-0.0054	0.0088		0.001	0.0183		0.0247	0.0213		-0.0353	0.0179		-0.0113	0.0104		0.0077	0.0203		0.033	0.0256		-0.0371	0.024
	rs12433610	14	39773982	T	G	-0.003	0.0085		-0.0045	0.0171		-0.0088	0.0204		-0.001	0.0169		-0.0148	0.0099		-0.0089	0.0188		-0.0335	0.0247		-0.0234	0.023
	rs17780143	14	50901768	A	G	-0.0412	0.0197		0.0318	0.0398		-0.0588	0.0473		0.0006	0.0406		-0.0336	0.0225		0.0385	0.0434		-0.0326	0.056		0.0537	0.0515
	rs904061	14	52504624	T	C	-0.003	0.0101		-0.0029	0.0206		0.0038	0.0244		-0.0017	0.0204		0.0058	0.0117		0.0049	0.0224		0.0215	0.0291		0.0186	0.0269
	rs17706401	14	54086463	A	G	-0.0289	0.0107		0.0016	0.0219		-0.0758	0.0263		-0.0435	0.023		-0.03	0.012		-0.0099	0.0234		-0.0574	0.0298		-0.062	0.0277
	rs7160860	14	54339493	T	C	0.0136	0.0107		-0.0298	0.0229		0.0102	0.0251		-0.0031	0.0196		0.0078	0.0142		-0.0443	0.0278		-0.0165	0.0356		-0.0231	0.0332
	rs811133	14	54647436	T	C	0.0024	0.0102		-0.0221	0.0213		-0.0279	0.0245		0.0229	0.0198		-0.0009	0.0128		-0.0242	0.0246		-0.0455	0.0317		0.0514	0.0291
	rs2359349	14	55139622	A	G	0.0031	0.009		-0.0056	0.0187		0.0014	0.022		-0.0191	0.0176		0.0065	0.011		0.0004	0.021		-0.0063	0.0282		-0.014	0.0253
	rs927381	14	55265180	T	C	0.0005	0.0086		-0.0304	0.0173		-0.0159	0.0204		0.0151	0.0167		-0.0061	0.0105		-0.0234	0.0193		-0.0386	0.0251		0.026	0.0232
	rs12590936	14	56135049	T	C	0.0014	0.0093		-0.0255	0.0196		-0.0144	0.0225		-0.0038	0.0183		0.0049	0.0113		-0.0348	0.022		0.0184	0.0281		-0.0123	0.0262
	rs12878923	14	56658408	A	G	0.0084	0.0087		-0.0098	0.0173		-0.029	0.0205		-0.0005	0.0171		0.0058	0.0102		0.0044	0.019		-0.0336	0.0247		-0.017	0.0229
	rs1057737	14	57860688	A	G	0.0221	0.013		0.02	0.0279		0.0426	0.0323		-0.0104	0.0266		0.0197	0.0166		0.0084	0.0326		0.0559	0.0405		-0.0016	0.0385
	rs856219	14	59246920	A	G	-0.0075	0.0166		-0.0418	0.0332		0.0073	0.041					-0.0091	0.0172		-0.0425	0.0339		-0.0112	0.0425		0.0173	0.0397
	rs12895553	14	59261437	A	G	0.0383	0.0378		0.1653	0.0788		0.1104	0.0992					0.0383	0.0378		0.1653	0.0788		0.1104	0.0992		0.0528	0.0915
	rs4898972	14	59340346	A	G	0.0131	0.012		0.0215	0.0238					0.0557	0.0274		0.0151	0.0128		0.0238	0.0247		0.0987	0.0322		0.0484	0.0301
	rs4901902	14	59617080	A	C	0.0126	0.0147		-0.0112	0.0288		0.0463	0.0373					0.0145	0.015		-0.0097	0.029		0.0513	0.0378		-0.0252	0.0349
	rs1253014	14	59717514	A	G	-0.008	0.0085		-0.0315	0.0175		0.0023	0.0206		0.0077	0.0171		-0.0169	0.0102		-0.0493	0.0195		0.0095	0.0251		-0.0019	0.0235
	rs17255666	14	59815716	A	G	-0.0441	0.0272		-0.0067	0.0589		-0.069	0.0695					-0.0457	0.0282		-0.0067	0.0589		-0.069	0.0695		0.0403	0.0703
	rs17255891	14	60013254	A	G	0.0124	0.0207		-0.1272	0.0447		0.0804	0.0536		0.0492	0.048		0.0154	0.0235		-0.1673	0.0488		0.0394	0.0588		0.0373	0.0553
	rs11624351	14	60174509	A	G	-0.013	0.0191		0.0017	0.0366		0.0261	0.0451					-0.0164	0.02		0.0064	0.0375		0.0503	0.0466		0.0117	0.0435
	rs11158275	14	60564792	A	G	0.0066	0.025		-0.0224	0.0547		-0.0527	0.0594		-0.0072	0.0488		-0.0206	0.0345		-0.0423	0.0694		-0.042	0.0922		0.0199	0.086
	rs17097336	14	60798753	T	C	0.0014	0.0096		-0.0001	0.0211		0.0131	0.024		-0.0281	0.0192		0.0108	0.0114		0.0005	0.0238		0.0676	0.0309		-0.052	0.0282
	rs2145540	14	60799834	T	C	0.001	0.0131		-0.0163	0.0282		-0.0079	0.0328		-0.0456	0.027		0.0073	0.0169		0.0009	0.0329		0.0315	0.0417		-0.0538	0.0402
	rs17256101	14	60832401	T	C	0.0208	0.0298		0.0511	0.0573		-0.0317	0.0743					0.0235	0.0309		0.0609	0.0581		-0.0317	0.0743		0.1021	0.0733
	rs2351175	14	61066730	T	C	-0.0114	0.0134		-0.0685	0.0289		-0.0637	0.0318		-0.0103	0.0248		-0.0157	0.0183		-0.0381	0.0358		-0.0874	0.0451		-0.0165	0.0418
	rs11624328	14	63837813	A	C	0.015	0.0128		0.1046	0.0278		0.0051	0.0301		0.0086	0.0226		0.0216	0.0193		0.1189	0.0359		-0.0481	0.0491		-0.0344	0.045
	rs2045022	14	65006743	T	C	0.005	0.0094		-0.0031	0.0186		0.0236	0.0224		-0.0117	0.0192		0.0013	0.011		0.0072	0.0203		0.029	0.0262		-0.0058	0.0245
	rs2296316	14	65520246	T	C	-0.0096	0.0088		0.0095	0.0176		0.0101	0.0212		-0.0122	0.0181		-0.0046	0.0099		0.0127	0.019		0.0136	0.0247		-0.0124	0.0229
	rs11623920	14	65819314	A	C	0.0075	0.0093		-0.0009	0.0185		0.0004	0.0225		0.0152	0.02		0.0097	0.0103		0.0039	0.0197		0.0015	0.0252		0.0115	0.0237
	rs1074576	14	66902352	T	C	0.0095	0.0266		0.0339	0.0618		0.023	0.0786					0.0087	0.0435		0.03	0.0895		0.0674	0.1113		-0.0443	0.0978
	rs1290900	14	67701168	A	C	0.0117	0.0088		0.0106	0.018		0.0466	0.0208		0.0216	0.0172		0.0044	0.0107		0.0063	0.0201		0.0264	0.026		0.0155	0.024
	rs2588808	14	68660181	A	G	-0.003	0.0122		-0.013	0.0243		-0.0091	0.03		0.031	0.0265		-0.0001	0.0135		-0.0168	0.0261		-0.0061	0.0333		0.0496	0.0306
	rs3784122	14	68915533	T	C	-0.0093	0.0111		-0.0444	0.0242		-0.0261	0.0258		-0.0093	0.0205		0.0019	0.0147		-0.0241	0.0286		-0.0528	0.0361		0.0037	0.0346
	rs2525503	14	69028603	A	G	-0.0132	0.0083		-0.0066	0.0171		-0.0095	0.02		-0.0238	0.0166		-0.0197	0.0099		-0.0062	0.019		0.0151	0.0246		-0.0399	0.0229
	rs11629144	14	69131593	T	G	0.0075	0.0111		0.0217	0.022		0.0343	0.0277		0.0159	0.0251		0.0033	0.0121		0.0242	0.0233		0.038	0.0296		0.0028	0.0278
	rs11158820	14	70347348	A	G	-0.0129	0.01		-0.0261	0.0203		-0.0609	0.0248		0.0002	0.0215		-0.0119	0.0114		-0.0284	0.022		-0.0585	0.0283		0.0077	0.0262
	rs12050076	14	70467658	A	C	0.0139	0.0099		0.0079	0.021		0.0171	0.0235		0.0009	0.0189		0.001	0.0126		0.0126	0.0242		0.0119	0.0309		-0.012	0.0291
	rs11158869	14	71057558	T	C	0.0205	0.0122		0.0184	0.0247		-0.0141	0.0284		0.0359	0.0244		0.0211	0.0141		0.0278	0.027		0.0022	0.0342		0.0421	0.0325
	rs4903104	14	73735366	T	C	0.0238	0.0116		0.0378	0.0238		0.0057	0.0286		0.0366	0.0244		0.0217	0.0131		0.054	0.0255		0.032	0.033		0.0175	0.0303
	rs9323599	14	74955679	T	C	-0.0324	0.0302											-0.038	0.0484		-0.0478	0.1129		-0.1795	0.124		-0.1208	0.1109
	rs862052	14	74980816	T	C	-0.0139	0.0088		-0.0401	0.0177		0.0031	0.0209		-0.0187	0.0175		-0.0069	0.0104		-0.032	0.0196		0.0164	0.0253		-0.0012	0.0236
	rs10140101	14	75038689	T	C	-0.0148	0.0087		-0.0163	0.0176		-0.0386	0.0212		-0.0084	0.0181		-0.0143	0.01		-0.0089	0.0191		-0.0438	0.0246		-0.0098	0.0229
	rs12147363	14	76161307	A	G	-0.0094	0.0251		-0.0357	0.0552		-0.0873	0.07					-0.0199	0.0281		-0.0609	0.0594		-0.0773	0.0731		0.0839	0.0665
	rs11466414	14	76447850	A	G	0.0066	0.0223		-0.0625	0.0438		0.1133	0.0586					0.0105	0.0227		-0.0592	0.0442		0.1133	0.0586		-0.0078	0.0551
	rs7144011	14	79940383	T	G	0.0181	0.0113		0.0678	0.0221		-0.043	0.0283		0.0123	0.0254		0.0221	0.0122		0.0567	0.0233		-0.0523	0.03		0.0046	0.0278
	rs935728	14	80957923	T	C	0.0125	0.0095		-0.008	0.0191		-0.0657	0.0233		0.0069	0.0197		0.0109	0.0108		-0.0091	0.0207		-0.0479	0.0272		-0.0258	0.0253
	rs1956412	14	89151797	T	C	-0.0057	0.0315		-0.1068	0.0693		-0.1383	0.0776		-0.0378	0.0666		-0.0107	0.0374		-0.0849	0.0799		-0.1851	0.0964		0.0022	0.0962
	rs2401787	14	89502023	T	C	-0.0036	0.0103		-0.0017	0.0219		-0.0449	0.0249		0.0167	0.02		-0.0108	0.0128		-0.0093	0.0249		-0.0366	0.0323		0.0086	0.03
	rs10137809	14	92139032	T	C	0.0017	0.0148		-0.0442	0.0312		0.0584	0.0368		0.0295	0.0319		0.0072	0.0169		-0.0283	0.0334		0.0775	0.0415		0.0237	0.0395
	rs1548817	14	92332868	T	C	0.0362	0.0109		0.0368	0.0225		0.0581	0.0267		0.0418	0.0221		0.0383	0.013		0.0328	0.025		0.0682	0.032		0.0494	0.0297
	rs2430339	14	92335304	A	G	-0.0238	0.0126		-0.0434	0.0257		-0.0327	0.0307		-0.0215	0.0265		-0.0188	0.0147		-0.0577	0.0285		-0.0336	0.0363		-0.0045	0.034
	rs1040617	14	92432308	A	G	0.01	0.0084		-0.0189	0.0172		0.0121	0.02		-0.0158	0.0167		0.0148	0.0102		-0.0311	0.0192		0.0277	0.0249		0.006	0.0233
	rs2295168	14	92474965	T	C	-0.0635	0.0235		-0.0526	0.055		-0.1392	0.0512		-0.0779	0.0378		-0.095	0.0389		-0.1553	0.0785		-0.1127	0.1042		-0.2324	0.0935
	rs1043542	14	93407062	A	G	0.005	0.0093		0.0421	0.0186		0.0247	0.0224		0.0334	0.0193		-0.0023	0.0107		0.0266	0.0203		0.0152	0.0262		0.0349	0.0246
	rs4905179	14	94795492	A	G	-0.0122	0.0102		-0.0085	0.0226		0.0022	0.0237		-0.0237	0.019		-0.0039	0.0123		-0.0096	0.0257		-0.0125	0.0301		-0.0295	0.0281
	rs7151526	14	94863636	A	C	0.0063	0.0248		0.0017	0.0508		-0.0506	0.063					0.0127	0.0259		0.0096	0.0529		-0.055	0.0671		0.0335	0.0613
	rs1057035	14	95554142	T	C	-0.0081	0.0098		-0.0348	0.0194		-0.017	0.0241		0.014	0.0209		-0.0164	0.0106		-0.0448	0.0204		-0.0247	0.0267		0.0198	0.025
	rs17092197	14	95898607	A	G	-0.0063	0.0105		-0.0336	0.0214		0.0078	0.0256		-0.0175	0.0214		0.0044	0.0124		-0.0235	0.0237		0.0293	0.0306		-0.041	0.0282
	rs8022455	14	98883534	T	C	0.0023	0.0086		0.0102	0.0173		-0.014	0.0207		-0.0322	0.0175		0.0041	0.0099		0.0094	0.0188		0.003	0.0243		-0.0474	0.0226
	rs2273608	14	101198741	T	C	0.0097	0.0129		0.0403	0.0277		-0.0248	0.0303		0.0042	0.0241		0.0064	0.0172		0.028	0.0332		0.0017	0.0427		0.0222	0.0406
	rs11628379	14	101498559	T	C	0.0071	0.015		0.0148	0.0342		-0.0022	0.0356		-0.0184	0.0269		0.0137	0.0235		0.0527	0.0457		-0.0069	0.0599		-0.0023	0.0555
	rs10220507	14	101543594	A	G	0.0222	0.0115		0.0412	0.0238		0.0572	0.0284		-0.0088	0.0231		0.0338	0.0138		0.0514	0.0269		0.0501	0.0357		0.0469	0.0326
	rs2476522	14	102337101	T	C	-0.0245	0.01		-0.0166	0.021		-0.0124	0.0242		-0.0395	0.0194		-0.0183	0.0124		-0.0352	0.024		-0.0328	0.031		-0.042	0.0284
	rs10459573	14	103925457	A	C	-0.0172	0.0097		-0.0197	0.0188		-0.0209	0.0243		-0.0059	0.0222		-0.0198	0.0102		-0.0215	0.0194		-0.0319	0.0253		-0.0052	0.0235
	rs1130214	14	105259734	A	C	0.0234	0.0111		-0.0165	0.0223		-0.0186	0.0274		0.0345	0.0228		0.0265	0.0131		-0.0226	0.0246		-0.0153	0.0326		0.0757	0.0301
	rs10151805	14	105974781	T	C	0.0107	0.0098		0.0018	0.0206		0.0125	0.0234		0.0152	0.0188		0.0059	0.0125		-0.0107	0.0239		0.0019	0.0306		0.0218	0.0277
	rs17117836	15	24175771	T	C	0.0055	0.0131		-0.0123	0.0286		0.0061	0.0307		0.0037	0.0242		0.0003	0.017		0.0173	0.0334		-0.0149	0.0418		-0.013	0.039
	rs17639328	15	38341249	T	C	-0.0063	0.0149		-0.0143	0.0297		0.0259	0.0365		-0.0458	0.0337		-0.0002	0.0159		-0.0036	0.0309		0.049	0.0387		-0.0708	0.0378
	rs16966213	15	38361447	T	C	0.0052	0.0136		0.0313	0.0312		0.0323	0.031		-0.0112	0.0234		0.0326	0.0204		0.074	0.0404		0.065	0.0504		0.0395	0.0476
	rs7172328	15	38511535	T	C	-0.0093	0.0104		-0.0372	0.0215		-0.0468	0.0246		0.0021	0.0207		-0.0159	0.0124		-0.0256	0.0238		-0.0601	0.0303		0.0123	0.0287
	rs6495962	15	38652032	T	C	0.0132	0.0089		0.0194	0.0181		-0.0028	0.0216		0.0114	0.0181		0.0099	0.0104		0.0167	0.0199		-0.0088	0.026		0.005	0.0242
	rs8023845	15	40414116	T	G	0.0028	0.0116		0.0129	0.0231		0.0007	0.0297		-0.0256	0.027		-0.0009	0.0124		0.0034	0.024		-0.0047	0.0309		-0.0422	0.029
	rs7182660	15	41338269	T	C	0.0062	0.0152		0.0051	0.0309		0.0395	0.0386		0.0347	0.0347		0.0024	0.0171		-0.0114	0.0338		0.0635	0.0426		0.0216	0.039
	rs7168307	15	41620534	A	G	-0.0201	0.0103		-0.0021	0.0204		0.0016	0.0255		-0.0209	0.0225		-0.0174	0.0114		-0.005	0.0217		0.005	0.0277		-0.0235	0.0255
	rs16971976	15	41989926	A	G	0.0036	0.0092		-0.0032	0.018		-0.0018	0.0215		0.0037	0.0183		-0.0009	0.0108		-0.0066	0.0198		0.0059	0.0255		-0.0175	0.0238
	rs10454692	15	42857055	T	C	-0.0184	0.0133		-0.0481	0.0254		-0.0263	0.033		-0.0389	0.0297		-0.015	0.0139		-0.0486	0.0262		-0.0112	0.0342		-0.0398	0.0313
	rs3803341	15	43237203	T	C	0.005	0.0115		0.0287	0.0249		0.0215	0.0277		0.0364	0.0219		0.0139	0.0153		0.0589	0.0294		0.0205	0.0378		0.0412	0.035
	rs1484194	15	46666190	A	G	-0.0004	0.0108		-0.043	0.0228		-0.0396	0.0261		-0.0117	0.0211		-0.0065	0.0135		-0.0322	0.0262		-0.0556	0.0337		-0.009	0.0311
	rs8025708	15	47915304	T	C	-0.0046	0.0087		-0.0067	0.018		-0.0518	0.0209		0.0285	0.0172		-0.0072	0.0103		-0.0006	0.02		-0.0628	0.0257		0.0515	0.0244
	rs12592845	15	48684958	T	C	0.0218	0.0146		0.0583	0.0317		0.0539	0.0348		-0.0196	0.0277		0.0226	0.0191		0.0486	0.0372		0.0364	0.0478		-0.0669	0.0455
	rs1018148	15	48903126	A	G	-0.0073	0.0164		0.0431	0.0325		0.0144	0.0416					-0.0068	0.0173		0.0469	0.0336		-0.0017	0.0431		-0.0069	0.0409
	rs11631398	15	50754859	T	C	0.0237	0.0125		0.0235	0.0244		0.0101	0.0308		0.0224	0.0284		0.0205	0.0133		0.023	0.0256		0.0108	0.0326		0.025	0.0302
	rs7168385	15	51248142	T	C	-0.0025	0.0083		0.0122	0.0169		-0.001	0.0198		0.0202	0.0163		-0.0007	0.0099		0.0115	0.0189		-0.02	0.0244		0.035	0.0227
	rs16964211	15	51530495	A	G	-0.0063	0.0136		-0.0244	0.0329		0.0309	0.0316		-0.0272	0.0235		0.038	0.024		0.0181	0.0483		0.1214	0.0581		0.023	0.0588
	rs1004982	15	51613811	T	C	0.0121	0.0083		-0.0004	0.0178		0.0054	0.021		0.0314	0.0174		0.0044	0.0097		-0.0079	0.0199		0.0094	0.0258		0.0379	0.0242
	rs8182039	15	53985450	A	C	-0.0099	0.009		-0.0027	0.0187		-0.0213	0.0222		-0.0076	0.0182		-0.0145	0.0108		-0.0061	0.0208		-0.0127	0.0275		-0.0347	0.0251
	rs6493824	15	56162609	T	C	0.0233	0.0095		0.0057	0.0201		0.0055	0.0229		-0.0005	0.0185		0.035	0.0121		0.0156	0.0231		0.0058	0.0301		0.0361	0.0279
	rs3743266	15	60781513	T	C	0.0115	0.0095		0.0318	0.0193		-0.0062	0.0236		-0.0061	0.0204		0.0136	0.0108		0.0243	0.0207		-0.0081	0.0268		0.0081	0.0253
	rs782930	15	61408362	A	G	0.0052	0.0091		-0.0178	0.0184		-0.0249	0.0215		-0.0113	0.0176		0.0047	0.0112		-0.0226	0.0207		-0.0371	0.0269		0.0082	0.025
	rs4774388	15	61466998	T	C	-0.0017	0.0104		-0.0209	0.0225		-0.0106	0.0243		0.0169	0.0195		-0.0127	0.0142		-0.0441	0.0272		-0.0405	0.0343		-0.0016	0.0331
	rs7178540	15	62380132	A	G	-0.004	0.0084		0.0027	0.0163		-0.0007	0.0201		-0.0218	0.0167		-0.0052	0.01		-0.0024	0.0179		-0.0141	0.0245		-0.0423	0.0228
	rs1463806	15	63051745	T	C	0.0059	0.009		0.0064	0.0187		-0.0132	0.0214		-0.0154	0.0176		0.0044	0.0113		0.0099	0.0214		-0.022	0.0277		-0.0224	0.0262
	rs11635675	15	63793238	T	G	-0.0033	0.01		-0.002	0.0192		-0.0269	0.0246		0.0028	0.0232		-0.0059	0.0104		-0.0034	0.0199		-0.0256	0.0257		0.0086	0.0243
	rs6494509	15	65307463	T	C	0.0041	0.0089		-0.019	0.0177		-0.0022	0.0219		0.0262	0.0194		0.0036	0.0099		-0.0093	0.0189		-0.0043	0.0244		0.0439	0.0229
	rs892650	15	65732056	T	C	-0.0147	0.0097		-0.013	0.0206		-0.0149	0.0233		-0.0194	0.0187		-0.0081	0.0126		-0.0059	0.0241		-0.0077	0.0314		0.006	0.0291
	rs2469086	15	66895197	T	C	-0.0115	0.0086		-0.022	0.0177		0.0198	0.0207		-0.0237	0.0172		-0.0143	0.0104		-0.0389	0.0198		0.013	0.0258		-0.0345	0.0241
	rs1866750	15	66907543	T	C	0.0102	0.0098		0.0057	0.0201		-0.0054	0.0234		0.0093	0.0189		0.0107	0.0123		-0.0008	0.0228		0.0199	0.0302		-0.0354	0.0281
	rs11853853	15	67022470	T	G	-0.0096	0.0083		-0.0138	0.0171		0.0009	0.0201		-0.0147	0.0166		-0.0123	0.0099		-0.0133	0.019		0.0083	0.0245		-0.0114	0.0227
	rs11856909	15	67378033	A	G	-0.0051	0.0093		-0.0244	0.0181		-0.0249	0.0219		-0.0177	0.0184		-0.0076	0.0108		-0.0301	0.0197		-0.0072	0.0255		-0.0036	0.0237
	rs7183244	15	67461311	T	C	0.0076	0.0089		0.0056	0.018		-0.0005	0.0217		-0.0128	0.0188		0.0094	0.01		0.008	0.0193		0.015	0.0247		-0.0046	0.0231
	rs12050871	15	68087219	T	C	0.0069	0.012		0.0212	0.0248		0.014	0.0286		0.0337	0.0237		-0.006	0.0145		0.0071	0.0277		-0.0081	0.0354		0.0475	0.0331
	rs4776472	15	70006873	A	G	0.0113	0.0098		0.0113	0.0206		0.01	0.0234		0.0166	0.0183		0.004	0.0117		-0.0135	0.0228		0.0074	0.0294		-0.0181	0.0251
	rs16953685	15	70034088	A	C	-0.0095	0.0149		-0.018	0.0306		-0.0305	0.0369		-0.0293	0.032		-0.0185	0.017		-0.0223	0.033		-0.0269	0.0418		-0.0249	0.0388
	rs88505	15	70127589	A	G	0.007	0.0119		0.0163	0.0251		0.0308	0.0291		0.0191	0.024		0.0037	0.0147		0.0072	0.0286		0.0249	0.0369		0.008	0.0345
	rs975210	15	70364352	A	G	0.0184	0.0114		0.0532	0.0237		0.0277	0.0276		0.0256	0.0226		0.0258	0.0138		0.0804	0.0265		0.0155	0.0343		0.0133	0.0322
	rs11629695	15	70508223	A	C	-0.0118	0.009		-0.0157	0.0184		-0.0208	0.0217		0.0018	0.0184		-0.0196	0.0106		-0.0226	0.0201		-0.0383	0.026		-0.0153	0.0246
	rs12917463	15	70775090	T	C	0.01	0.0122		0.0333	0.0247		-0.0231	0.0298		0.0062	0.0259		0.0149	0.0133		0.0424	0.0259		-0.0087	0.033		0.0004	0.0305
	rs4777409	15	71836424	T	G	0.0135	0.0088		-0.0051	0.017		0.0411	0.0216		0.0362	0.0186		0.0115	0.01		-0.0023	0.0184		0.0414	0.0249		0.0178	0.0232
	rs17737742	15	72022755	T	C	-0.0001	0.0115		-0.0102	0.0232		0.014	0.0281		-0.0187	0.0237		-0.0035	0.0126		-0.0029	0.0244		-0.0053	0.0314		-0.0191	0.027
	rs11633167	15	72179178	A	C	0.0003	0.0093		-0.0038	0.0204		-0.0293	0.0223		0.0183	0.0184		0.0126	0.0113		0.0108	0.0231		-0.0272	0.0277		0.0377	0.0265
	rs748472	15	72267164	T	C	0.0422	0.0322		0.1234	0.0643		0.0771	0.0787					0.0489	0.0339		0.1171	0.0681		0.0669	0.0827		-0.0264	0.0828
	rs2197894	15	73205435	T	G	-0.0138	0.0099		-0.0486	0.021		-0.0017	0.0236		-0.023	0.0187		-0.0147	0.0127		-0.0445	0.0244		0.019	0.0315		0.0337	0.0295
	rs547338	15	73637151	A	C	0.0288	0.0205		0.044	0.0519		0.0067	0.0506		-0.0028	0.0359		0.0039	0.0408		0.1175	0.0907		-0.1776	0.1003		-0.0971	0.0964
	rs1044581	15	74006691	T	C	0.0004	0.0134		-0.061	0.0306		0.0002	0.0334		0.0173	0.0272		0.0036	0.0173		-0.0606	0.0368		-0.01	0.0426		0.0026	0.0405
	rs5742915	15	74336633	T	C	-0.0085	0.01		0.0043	0.0197		0.0062	0.0255		0.0061	0.0231		-0.0088	0.0105		0.0094	0.0203		0.0013	0.0267		0.0075	0.0242
	rs6495116	15	74885948	A	G	0.0086	0.0111		-0.0088	0.0248		0.0422	0.0262		-0.0001	0.0203		0.0063	0.0163		-0.0089	0.0313		0.0564	0.04		-0.0128	0.0371
	rs12443108	15	74895827	A	G	-0.0124	0.0167		-0.0652	0.0388		-0.0339	0.0382		-0.0334	0.0277		-0.0236	0.0298		-0.1107	0.0578		-0.0452	0.0794		-0.1519	0.0671
	rs11636199	15	75825337	A	G	-0.0106	0.0092		-0.0065	0.0194		-0.0146	0.0219		0.0137	0.0177		-0.0144	0.0116		-0.0159	0.0224		-0.0328	0.0285		0.016	0.0268
	rs4886755	15	76298132	A	G	-0.0083	0.0085		-0.0006	0.0172		-0.003	0.0205		-0.0045	0.0173		-0.0049	0.01		-0.0009	0.0188		-0.0034	0.0246		-0.0007	0.0229
	rs17456573	15	76476361	A	G	-0.0189	0.0157		0.0276	0.0313		-0.0641	0.039		-0.0232	0.0342		-0.0146	0.0169		0.0344	0.0325		-0.0792	0.0429		-0.0227	0.0399
	rs907398	15	77772003	A	G	0.0032	0.0097		-0.0198	0.0198		-0.0205	0.0238		-0.0096	0.0195		0.0133	0.0111		-0.0069	0.0214		-0.0136	0.0285		-0.0108	0.0259
	rs4886891	15	77958567	A	G	0.0154	0.0087		0.0115	0.0179		0.002	0.0211		0.0207	0.0177		0.02	0.0102		0.0197	0.0198		0.0336	0.0254		0.016	0.0238
	rs3825847	15	78463486	A	G	0.0052	0.0192		0.0261	0.0416		0.0865	0.0458		0.0169	0.0386		0.0078	0.024		0.0322	0.0479		0.0407	0.0587		-0.0174	0.0554
	rs931963	15	81476701	T	C	0.0041	0.0109		-0.0188	0.0241		0.0187	0.0255		0.0032	0.0202		0.0065	0.0154		-0.0325	0.0305		0.0449	0.0372		0.0001	0.036
	rs4778639	15	81600451	T	G	-0.0117	0.0146		-0.0558	0.0311		-0.0701	0.034		0.0287	0.0272		-0.0116	0.0183		-0.0508	0.0356		-0.0135	0.0465		0.0648	0.0432
	rs12899457	15	81819588	T	G	0.0122	0.0095		-0.006	0.0197		0.0107	0.0232		0.0082	0.0196		0.0005	0.0111		-0.0126	0.0216		-0.006	0.0277		0.0148	0.026
	rs17259508	15	82247261	A	C	0.0145	0.0113		-0.0312	0.0239		0.0396	0.0281		0.0152	0.0228		0.0108	0.0135		-0.0302	0.0265		0.0093	0.0345		0.0321	0.0327
	rs2174110	15	82420743	A	G	-0.007	0.0123		-0.0039	0.0236		0.0431	0.0299		0.0327	0.0282		-0.0024	0.0125		-0.0015	0.0238		0.044	0.0302		0.038	0.0287
	rs7162845	15	84364788	A	G	-0.0244	0.0144		0.0036	0.0311		-0.0182	0.0342		-0.0044	0.0266		-0.0277	0.0189		0.0196	0.0363		0.0113	0.0472		-0.0045	0.044
	rs1526080	15	84589920	A	G	0.02	0.0085		0.0282	0.0176		0.0353	0.0209		0.0338	0.0178		0.02	0.0098		0.019	0.0191		0.0601	0.0249		0.0393	0.0233
	rs2277849	15	84639350	T	C	-0.0137	0.0096		-0.0102	0.0203		-0.0416	0.0236		0.006	0.0188		-0.0122	0.0117		-0.0108	0.0227		-0.0582	0.0297		-0.0044	0.027
	rs1567085	15	84758698	A	G	0.006	0.0131		-0.0176	0.031		0.0392	0.0306		-0.0071	0.0229		-0.016	0.0234		-0.048	0.0472		0.0704	0.0579		-0.053	0.055
	rs10520597	15	86170255	A	G	0.0136	0.0098		0.018	0.0186		0.0499	0.022		0.0274	0.0187		0.0111	0.0115		0.0212	0.0202		0.0336	0.0258		0.0415	0.024
	rs11073783	15	89043761	T	C	-0.0056	0.0084		-0.0057	0.017		-0.0028	0.02		-0.0425	0.0165		-0.0018	0.0099		-0.0146	0.019		-0.0219	0.0247		-0.0398	0.023
	rs4497664	15	89261134	T	C	-0.0026	0.0085		-0.002	0.0184		-0.0036	0.0216		0.0014	0.0182		0.0022	0.0098		0.0032	0.0203		0.0026	0.026		-0.0006	0.0242
	rs4534816	15	89265319	A	G	-0.0092	0.012		-0.011	0.0249		0	0.0296		-0.0263	0.0253		0.0033	0.0141		-0.0058	0.0274		0.018	0.0348		-0.0031	0.0327
	rs11633371	15	89356832	T	G	-0.0037	0.0089		-0.0032	0.0178		0.0252	0.0217		-0.0011	0.0192		0.0032	0.01		-0.0025	0.0192		0.0433	0.0245		0.0232	0.0231
	rs16942341	15	89388905	T	C	0.0612	0.0245		0.1161	0.0572		0.0423	0.0692					0.0837	0.0332		0.0831	0.0699		0.1022	0.0828		0.1903	0.0741
	rs2280470	15	89395626	A	G	0.0095	0.0091		0.015	0.0184		0.0035	0.0218		0.0037	0.0182		0.0134	0.0106		0.0222	0.0203		-0.0208	0.0262		-0.0042	0.0243
	rs4534818	15	89502228	A	G	0.0062	0.0091		-0.0045	0.0182		-0.0343	0.0211		-0.0139	0.0175		0.0126	0.011		-0.0026	0.0202		-0.0133	0.0264		-0.0082	0.0247
	rs11073855	15	89841638	A	C	-0.0229	0.0143		-0.0427	0.0312		-0.0138	0.0351		-0.0459	0.0282		-0.017	0.0193		-0.017	0.0376		-0.0023	0.0474		-0.0176	0.0449
	rs2119009	15	90054067	T	C	0.0076	0.0191		-0.0011	0.0376		-0.0573	0.0503					0.0058	0.0195		-0.01	0.038		-0.0483	0.0512		0.0512	0.0476
	rs4473163	15	90112481	T	C	-0.0034	0.0086		0.0102	0.0176		0.0124	0.0209		0.0008	0.0173		0.001	0.0102		0.0042	0.0195		0.0163	0.0256		0.0266	0.0235
	rs8192297	15	90344352	T	C	-0.005	0.013		-0.0174	0.0297		-0.0331	0.0314		-0.0452	0.0233		0.0146	0.0186		-0.0045	0.037		0.0667	0.0494		-0.0585	0.0429
	rs6496620	15	90617539	T	C	-0.0148	0.0095		-0.0363	0.0197		-0.0257	0.0232		-0.0086	0.0188		-0.0049	0.0116		-0.0223	0.0223		-0.0148	0.0296		-0.0047	0.0266
	rs12708583	15	91050271	T	C	0.011	0.0084		0.0162	0.0172		0.0087	0.0202		0.0312	0.0168		0.004	0.01		0.015	0.0191		0.0052	0.0247		0.0341	0.0231
	rs11073953	15	91353584	T	C	0.0057	0.009		0.0239	0.0182		-0.0025	0.0211		-0.0168	0.0176		0.0095	0.0106		0.0247	0.0201		0.0091	0.0261		-0.0134	0.0245
	rs4702	15	91426560	A	G	0.019	0.0099		0.0151	0.0192		0.0229	0.0246					0.0213	0.0104		0.0194	0.02		0.0293	0.0259		0.0229	0.0245
	rs2304655	15	93435225	T	C	-0.0006	0.0087		-0.0051	0.0177		-0.02	0.0213		-0.0058	0.0183		0.0036	0.0099		-0.0035	0.0192		-0.0113	0.0249		-0.0138	0.0233
	rs4777828	15	93840558	A	G	0.006	0.0089		-0.0064	0.0181		-0.0255	0.0216		-0.0029	0.0181		0.0049	0.0104		-0.0048	0.0198		-0.0284	0.026		0.0109	0.0241
	rs901973	15	93994106	A	G	0.0201	0.0118		0.0148	0.0247		0.0496	0.0287		0.0091	0.0233		0.0185	0.0144		0.002	0.0276		0.03	0.0361		0.0262	0.0341
	rs10162848	15	94026179	A	G	0.006	0.0097		0.0073	0.0198		-0.0137	0.0247		0.0088	0.0216		0.0022	0.0106		0.0034	0.021		-0.0244	0.027		0.0062	0.025
	rs7181724	15	94551607	A	G	0.0052	0.0086		0.0014	0.0175		0.0005	0.0206		0.0335	0.0174		0.0096	0.0102		0.0029	0.0193		0.0128	0.025		0.045	0.0234
	rs12912439	15	95828705	T	C	0.0023	0.0095		-0.0132	0.0201		-0.0263	0.0232		0.0162	0.0187		0.0001	0.0114		-0.0005	0.0226		-0.0496	0.0294		0.018	0.0265
	rs11853786	15	96709529	A	C	0.0098	0.0104		0.0296	0.0217		0.0492	0.0242		-0.0084	0.0196		0.0105	0.0128		0.0389	0.0246		0.05	0.0313		-0.0195	0.0295
	rs1043374	15	98516622	A	C	-0.0007	0.0093		0.0072	0.0192		-0.0141	0.0241		0.0153	0.0203		-0.0012	0.0105		-0.0024	0.0206		-0.0071	0.0272		0.0177	0.0246
	rs11634106	15	99104826	T	C	0.0239	0.013		0.0219	0.0257		0.0047	0.0322		0.016	0.0301		0.0324	0.0142		0.0325	0.0273		-0.0104	0.035		0.0452	0.0334
	rs2684777	15	99396694	T	C	-0.0041	0.01		-0.0299	0.0206		0	0.0235		-0.0153	0.0192		-0.0073	0.0122		-0.0379	0.0234		0.0074	0.0304		-0.0591	0.028
	rs2684794	15	99484953	T	C	-0.0118	0.0138		-0.02	0.0274		0.0098	0.035					-0.0118	0.0142		-0.0144	0.0278		0.026	0.0358		-0.0445	0.0331
	rs8034284	15	99496248	T	C	0.0024	0.0085		0.0179	0.0174		0.0037	0.0203		0.0133	0.0169		-0.0025	0.0102		0.0201	0.0194		0.009	0.025		0.0126	0.0234
	rs4965250	15	100017434	T	C	0.0239	0.0237		-0.0127	0.0629		0.0807	0.0621		0.0116	0.0437		0.0237	0.0434		0.0555	0.0988		0.1883	0.1095		0.0971	0.099
	rs2573652	15	100514614	T	C	0.0072	0.0091		-0.0127	0.0194		-0.0053	0.022		0.0209	0.0178		-0.0025	0.0111		-0.0079	0.0219		-0.0364	0.0281		0.0267	0.0256
	rs1351438	15	100601469	A	C	0.0006	0.0099		-0.0131	0.0213		-0.0249	0.0241		-0.0118	0.019		0.0036	0.0128		-0.0087	0.0248		-0.0385	0.0329		0.0196	0.0296
	rs4246302	15	100687967	A	G	0.0024	0.0094		-0.0196	0.0193		-0.0025	0.0228		0.0298	0.0189		-0.0044	0.011		-0.0271	0.0212		-0.0051	0.0278		0.0251	0.0256
	rs6598308	15	100700520	T	C	0.0119	0.0098		-0.0062	0.0197		0.0507	0.0233		-0.015	0.0194		0.0124	0.0118		-0.0283	0.0219		0.0308	0.0285		-0.0187	0.0267
	rs4567683	15	100778837	A	G	-0.0149	0.0106		0.0059	0.0213		-0.0072	0.0263		0.0153	0.023		-0.0156	0.0114		0.005	0.0223		-0.0305	0.0285		0.0196	0.0261
	rs17744500	15	101599246	T	C	-0.0207	0.0084		-0.0396	0.0179		-0.008	0.02		-0.0126	0.017		-0.0218	0.0102		-0.0519	0.02		0.0137	0.0247		-0.0487	0.024
	rs7170986	15	101632867	A	G	0.0096	0.01		-0.0207	0.0216		0.022	0.0249		0.0251	0.0197		0.0159	0.0124		-0.0228	0.0246		0.0269	0.0327		0.0351	0.0292
	rs897486	15	101652830	T	C	-0.0059	0.0094		-0.0127	0.0193		0.0225	0.0223		0.0116	0.0183		-0.0101	0.0112		-0.0109	0.0215		0.0174	0.0275		0.0243	0.0254
	rs8042424	15	101762539	T	C	-0.0099	0.0103		-0.0369	0.0213		0.0246	0.0258		-0.0056	0.0224		-0.0116	0.0118		-0.0263	0.0234		0.0138	0.0297		-0.0177	0.0277
	rs11858490	15	102007443	T	G	-0.001	0.0102		-0.0437	0.0225		-0.0006	0.0246		0.0251	0.0193		0.0082	0.0136		-0.0366	0.0268		-0.0148	0.0344		0.0639	0.0313
	rs568165	15	102190091	T	C	0.0078	0.0095		0.0166	0.0189		0.0312	0.0239					0.0066	0.0104		0.0125	0.0201		0.0255	0.0262		0.0046	0.0238
	rs2301522	16	359953	A	G	-0.0136	0.009		-0.0191	0.0182		-0.0166	0.0212		-0.0045	0.0176		-0.0077	0.0106		-0.0176	0.0201		-0.0271	0.026		0.0147	0.0242
	rs7205337	16	780339	A	G	-0.0135	0.0103		-0.0319	0.0218		0.0137	0.0248		0.009	0.0203		-0.0174	0.0128		-0.0258	0.0252		-0.0166	0.032		-0.0113	0.0295
	rs5015439	16	987358	T	C	0.0008	0.0091		-0.0073	0.0177		0.0054	0.0206		0.0031	0.0171		-0.0086	0.0113		-0.018	0.0198		0.0055	0.0256		-0.0132	0.0238
	rs619698	16	1126543	A	C	-0.0159	0.0096		-0.0161	0.0196		-0.0288	0.0229		-0.0226	0.0192		-0.0197	0.0112		-0.0061	0.0216		-0.0064	0.028		-0.0335	0.0267
	rs4984637	16	1261282	T	C	0.0065	0.0129		0.0118	0.0255		0.0263	0.0321		-0.0071	0.0292		0.0122	0.0135		0.019	0.0262		0.0324	0.033		-0.0204	0.0309
	rs13336428	16	1532463	A	G	0.0066	0.0089		0.0093	0.018		-0.0127	0.0213		-0.0152	0.0179		0.0103	0.0103		0.0195	0.0198		0.0192	0.0258		-0.0228	0.024
	rs1983600	16	1578514	A	C	-0.0007	0.016		0.013	0.0353		-0.0469	0.038		-0.0125	0.0299		-0.0027	0.0201		0.0055	0.0405		-0.0765	0.0505		-0.0614	0.0466
	rs258281	16	2191734	A	G	-0.0161	0.0123		-0.0362	0.0251		0.0021	0.0307		-0.0111	0.0273		-0.0273	0.0136		-0.0332	0.0268		-0.0133	0.0332		0.0023	0.0311
	rs26849	16	2263146	A	G	-0.0126	0.0087		-0.0309	0.0178		-0.0054	0.0207		0.0061	0.0172		-0.0165	0.0105		-0.042	0.0199		0.0001	0.0255		0.0383	0.0242
	rs4786283	16	2494164	T	C	0.0002	0.01		0.014	0.0203		0.0692	0.0247		-0.0117	0.0205		0.0035	0.0116		0.0231	0.0223		0.077	0.0293		-0.0213	0.0266
	rs2301802	16	2818161	T	C	0.0237	0.0103		0.0145	0.0219		0.0207	0.0247		-0.0003	0.0198		0.027	0.0131		0.0205	0.0256		0.0359	0.0325		-0.0124	0.0299
	rs2238385	16	3199118	T	C	-0.0088	0.0091		-0.0443	0.0181		-0.0051	0.0221		0.0004	0.0188		-0.0089	0.0103		-0.0394	0.0196		0.0096	0.0256		0.0019	0.0236
	rs2108430	16	3738078	T	C	0.0041	0.0091		0.0239	0.019		-0.0402	0.0217		-0.0004	0.0176		-0.0062	0.0113		0.0209	0.0217		-0.0539	0.0279		-0.0146	0.026
	rs2531992	16	4021734	A	G	-0.0005	0.0114		-0.0324	0.024		0.0112	0.0276		0.0548	0.023		-0.0007	0.0142		-0.0371	0.0278		-0.0127	0.035		0.062	0.0324
	rs841217	16	4746392	T	C	-0.0152	0.0086		-0.0189	0.0175		-0.0008	0.0206		-0.01	0.0171		-0.0215	0.0101		-0.0212	0.0194		-0.0002	0.0252		-0.0349	0.0234
	rs166232	16	9035384	T	C	-0.0105	0.0101		-0.0366	0.0207		-0.0083	0.0248		-0.0089	0.022		-0.013	0.0117		-0.0488	0.0226		0.0238	0.0289		-0.0007	0.0285
	rs12925781	16	9216914	T	C	-0.0278	0.0109		-0.0105	0.0211		-0.051	0.0273					-0.0266	0.0113		-0.0154	0.0217		-0.0466	0.0283		-0.026	0.0275
	rs2719655	16	10756247	T	C	0.0006	0.0087		-0.0372	0.0179		-0.0359	0.0208		-0.0079	0.0173		-0.0077	0.0104		-0.0193	0.02		-0.0391	0.0255		-0.0216	0.024
	rs8062691	16	12091829	A	G	-0.0066	0.0087		-0.0065	0.0178		0.0044	0.0214		-0.0279	0.018		-0.0077	0.0102		-0.0058	0.0195		-0.0357	0.0255		-0.0376	0.0239
	rs12598821	16	12894856	T	C	0.0051	0.0105		0.0219	0.0222		0.0311	0.0257		-0.0134	0.0205		0.0037	0.0131		0.0117	0.0254		0.0398	0.0334		-0.0131	0.0307
	rs246185	16	14395432	T	C	0.0019	0.0088		-0.0085	0.0185		-0.0109	0.0214		0.0283	0.0172		-0.0032	0.0109		-0.0037	0.021		-0.0021	0.0275		0.031	0.025
	rs17201300	16	14665344	A	G	-0.0117	0.011		-0.0475	0.0213		0.0155	0.0277		0.0151	0.0255		-0.0155	0.0114		-0.0473	0.022		0.0232	0.0288		0.0029	0.0267
	rs4985124	16	15125441	T	G	0.0059	0.009		0.0264	0.0188		-0.0148	0.022		0.0233	0.0179		-0.0024	0.011		0.0331	0.0213		-0.0361	0.0281		0.019	0.026
	rs1051547	16	19279380	T	C	-0.0136	0.0098		0.0206	0.0193		-0.0164	0.0248					-0.0115	0.0103		0.0117	0.02		-0.024	0.0259		-0.0396	0.024
	rs3829539	16	19722366	T	C	0.0104	0.0111		0.0235	0.0235		-0.0235	0.0262		0.0259	0.0216		0.0066	0.0136		0.0434	0.0267		-0.0193	0.0336		0.0275	0.0319
	rs11643502	16	20712538	A	G	0.0115	0.012		0.0595	0.0252		0.0045	0.0285		-0.0191	0.0235		0.0167	0.0147		0.0434	0.0289		0.0096	0.0364		-0.0328	0.0347
	rs7195386	16	24578458	T	C	0.0026	0.0086		-0.0134	0.0175		0.0271	0.0208		0.0071	0.0172		0.0008	0.0101		-0.0124	0.0192		0.013	0.0255		0.0221	0.0234
	rs2343354	16	24728783	T	C	-0.0067	0.0101		-0.0108	0.0197		-0.0203	0.0257		-0.0032	0.0234		-0.0086	0.0107		-0.0138	0.0204		-0.0117	0.0269		-0.0081	0.025
	rs4787489	16	29995880	A	G	-0.0202	0.0085		-0.0444	0.0173		-0.0199	0.0203		-0.0012	0.017		-0.0162	0.0099		-0.042	0.019		-0.0181	0.0244		0.004	0.0227
	rs889555	16	31122571	T	C	-0.0034	0.0096		-0.0327	0.0194		0.0191	0.0233		-0.0482	0.0202		-0.012	0.0111		-0.0455	0.0214		0.0119	0.0271		-0.0581	0.0253
	rs9935222	16	31523926	A	C	0.0048	0.0093		0.0245	0.0184		0.003	0.0227		0.0271	0.0194		0.0132	0.0105		0.0343	0.0199		0.0172	0.026		0.0367	0.024
	rs16947741	16	49671218	T	C	-0.0124	0.0285		0.0685	0.0565		-0.1152	0.0799					-0.0049	0.0309		0.0647	0.0592		-0.0941	0.0858		-0.0085	0.0774
	rs933561	16	49874676	A	G	0.0178	0.01		0.0261	0.0196		0.0176	0.0246		0.0093	0.0223		0.0118	0.0108		0.032	0.0205		0.0008	0.0265		0.0077	0.0247
	rs3859117	16	50252202	A	G	0.0025	0.0095		-0.0045	0.0204		-0.0134	0.0232		0.0079	0.0186		-0.0066	0.0119		-0.0046	0.0231		-0.0201	0.0298		-0.0035	0.0276
	rs8046199	16	51012547	A	G	-0.0062	0.009		-0.0232	0.0193		-0.0064	0.0221		-0.0038	0.0179		-0.0102	0.0114		-0.0286	0.0223		-0.0358	0.029		0.0047	0.027
	rs10521261	16	52300255	T	G	0.0077	0.0105		0.0294	0.0222		0.0131	0.0249		-0.018	0.02		0.025	0.0126		0.0448	0.0246		0.0595	0.0316		-0.0038	0.0294
	rs2388011	16	53213419	A	G	0.0035	0.0084		-0.0049	0.0171		0.0112	0.0198		0.0107	0.0163		-0.0038	0.0101		-0.0038	0.019		-0.0107	0.0245		-0.0154	0.0224
	rs8058684	16	53515118	A	G	0.0007	0.0097		0.0041	0.0194		0.0078	0.0243		0.0133	0.0213		-0.0024	0.0108		0.0066	0.0207		0.0013	0.0269		-0.0059	0.025
	rs8059888	16	55073161	T	C	-0.0065	0.0085		-0.0088	0.0174		-0.0118	0.0205		-0.0148	0.0173		-0.0043	0.01		-0.0099	0.0191		-0.0081	0.025		-0.0296	0.0234
	rs9927820	16	56948618	A	C	-0.0044	0.0094		-0.0218	0.0191		0.0256	0.0228		-0.0157	0.019		-0.0086	0.011		-0.0314	0.021		0.0357	0.0273		-0.0228	0.0252
	rs35226	16	65007916	T	C	-0.0159	0.0093		-0.0107	0.0186		-0.0087	0.0222		-0.0245	0.019		-0.0113	0.0105		-0.0073	0.02		-0.0075	0.0258		-0.0235	0.0241
	rs13334391	16	66557418	A	G	0.0037	0.015		0.0004	0.0357		0.0173	0.0365		0.005	0.0271		0.0004	0.0256		0.0854	0.053		0.0731	0.0659		0.0111	0.0619
	rs4783736	16	66828943	A	C	-0.0037	0.0084		-0.0175	0.0171		0.0329	0.0203		-0.0217	0.0168		-0.0091	0.01		-0.0167	0.0191		0.0286	0.025		-0.0249	0.0232
	rs3868143	16	67328453	T	C	0.0065	0.0151		0.0006	0.0316		0.0068	0.0391		0.0332	0.0344		0.0007	0.0184		-0.011	0.036		-0.009	0.0454		0.0396	0.043
	rs2288039	16	69188112	A	G	0.022	0.0097		0.0188	0.0193		0.0218	0.0231		0.0123	0.0196		0.0243	0.0114		0.0088	0.0212		0.0211	0.027		0.0378	0.0251
	rs3790085	16	69887720	A	G	-0.0036	0.0083		0.0165	0.017		-0.031	0.0198		-0.0183	0.0164		-0.0092	0.0099		0.0206	0.019		-0.0493	0.0244		-0.03	0.0227
	rs12325419	16	70368909	A	G	-0.0099	0.0132		-0.0298	0.0272		0.0058	0.0319		0.0301	0.0275		-0.0104	0.0152		-0.0348	0.0295		-0.0105	0.0374		0.0374	0.0358
	rs3931036	16	70548297	A	G	0.0168	0.0195		0.021	0.0364		-0.0565	0.0504					0.0164	0.02		0.0144	0.037		-0.0543	0.0521		0.0118	0.0473
	rs16971009	16	71331934	T	C	-0.0045	0.0083		0.0112	0.017		-0.0147	0.0201		-0.0134	0.0167		-0.0046	0.0098		0.0017	0.0189		-0.0024	0.0243		-0.0135	0.0227
	rs4788811	16	71625209	A	G	0.0006	0.0121		0.0222	0.025		-0.0071	0.0289		0.0474	0.0243		0.0001	0.0142		-0.001	0.0274		-0.0043	0.0354		0.0669	0.0332
	rs7190257	16	71646525	T	G	-0.0103	0.0129		-0.0336	0.0254		-0.0144	0.0312		-0.0462	0.0274		-0.0135	0.014		-0.0257	0.0267		-0.0267	0.0338		-0.0393	0.0311
	rs4788548	16	71655361	A	G	0.0094	0.0123		0.0175	0.0242		0.0302	0.031		0.0029	0.0278		-0.0046	0.0132		0.0096	0.0253		0.0217	0.0324		-0.0324	0.0304
	rs12929452	16	72838680	T	C	-0.0109	0.01		-0.0174	0.0205		0.0138	0.0252		-0.0142	0.0218		-0.0115	0.0109		-0.0295	0.0216		0.0208	0.0277		-0.0135	0.0255
	rs9940321	16	73073808	A	G	0.002	0.0091		0.0536	0.019		0.0185	0.0223		-0.0306	0.0181		-0.0012	0.0111		0.0325	0.0213		0.018	0.0278		-0.0308	0.0255
	rs739414	16	73097956	T	C	0.0244	0.0101		0.0287	0.0208		0.1048	0.025		0.0137	0.0205		0.0374	0.0119		0.0447	0.0229		0.1193	0.0299		0.0242	0.0278
	rs16972457	16	73784722	A	G	0.0035	0.0092		-0.0003	0.0184		0.0117	0.0225		0.0127	0.0195		0.006	0.0104		-0.003	0.0199		0.0213	0.0256		0.0189	0.024
	rs12930876	16	75204325	T	C	-0.0275	0.0103		-0.0277	0.0201		-0.0031	0.025		-0.0146	0.0227		-0.0277	0.0109		-0.0184	0.0209		0.0114	0.0267		-0.0117	0.0249
	rs10514393	16	75344476	T	C	0.0095	0.0084		-0.0051	0.0173		0.0493	0.0203		-0.0056	0.0167		0.0076	0.0101		0.0029	0.0192		0.0535	0.025		-0.0001	0.0231
	rs2707612	16	78048960	A	G	0.0013	0.0086		0.0112	0.0177		-0.0241	0.0206		-0.0009	0.017		0.0086	0.0102		0.0224	0.0198		-0.0175	0.0254		0.0184	0.0239
	rs8058113	16	78428548	A	G	0.0249	0.0175		-0.0255	0.0409		0.0533	0.0428		0.0225	0.0328		-0.0201	0.0265		-0.063	0.0541		-0.0109	0.0682		-0.0658	0.0637
	rs1424113	16	79172065	A	G	-0.0125	0.0115		-0.0331	0.0242		-0.0233	0.028		0.016	0.0233		-0.0047	0.0143		-0.0268	0.0275		-0.0256	0.0353		0.0746	0.0342
	rs4545829	16	80005642	A	G	-0.0153	0.0087		0.0207	0.0173		-0.0292	0.0203		-0.0283	0.0176		-0.0032	0.0104		0.0197	0.0192		-0.0295	0.0251		-0.0296	0.0251
	rs9931605	16	81579491	T	C	0.0172	0.0107		0.0217	0.0224		0.0259	0.0259		0.0063	0.0217		0.0106	0.013		0.0136	0.0249		0.0164	0.0321		0.0139	0.0317
	rs2966116	16	81599367	A	G	-0.007	0.0104		-0.007	0.0226		-0.011	0.0249		-0.0196	0.02		-0.0041	0.0137		-0.0135	0.0267		-0.0079	0.0339		-0.0183	0.0332
	rs753108	16	81728981	A	G	0.0116	0.0102		0.0432	0.0206		0.0218	0.0249		0.0111	0.0219		0.0185	0.0119		0.0506	0.0225		0.036	0.0291		0.0091	0.0289
	rs6564982	16	82167193	T	C	-0.0281	0.0106		-0.0395	0.0213		0.0012	0.0264		-0.0325	0.0215		-0.0313	0.0122		-0.0404	0.0232		-0.0205	0.0322		-0.0018	0.0293
	rs4782865	16	83983071	T	C	-0.0006	0.0089		-0.0038	0.0181		0.0055	0.0216		0.0123	0.0188		0.0006	0.0105		-0.0026	0.0198		0.0076	0.026		0.0207	0.0255
	rs7498516	16	84774452	T	C	-0.0071	0.0103		0.0241	0.0209		-0.0194	0.0245		-0.0225	0.0207		-0.0102	0.0124		0.0278	0.0233		-0.0162	0.0308		-0.0014	0.03
	rs7204018	16	84861734	A	G	0.0085	0.0097		0.008	0.0204		-0.029	0.0228		-0.0223	0.0189		0.0191	0.0123		0.0106	0.0236		-0.0082	0.0301		0.0154	0.0297
	rs2646127	16	84888541	T	C	0.0023	0.0098		0.0036	0.0201		-0.0217	0.0241		0.0325	0.0208		-0.003	0.0114		0.0055	0.022		-0.015	0.0284		0.0314	0.0276
	rs13338116	16	84926252	A	G	0.0734	0.0468		0.1799	0.1031		0.1424	0.1414					0.066	0.0621		0.1974	0.1072		0.1424	0.1414		0.1467	0.1334
	rs9941239	16	84987947	A	G	0.0139	0.0097		0.0145	0.0198		0.0426	0.0231		-0.0174	0.0199		0.029	0.0118		0.032	0.0222		0.0682	0.0282		0.0039	0.0281
	rs7197027	16	85192955	T	C	-0.007	0.009		-0.0212	0.0179		-0.0264	0.0219		-0.0012	0.0191		-0.0124	0.0101		-0.0186	0.0193		-0.0157	0.0249		0.0101	0.0232
	rs12923579	16	86376214	A	G	0.0313	0.0175		0.0253	0.0361		0.084	0.0452		0.0048	0.0381		0.0361	0.0197		0.0398	0.0393		0.0762	0.052		0.0195	0.0466
	rs8054549	16	86417234	A	C	-0.0031	0.0088		-0.0328	0.0176		-0.0023	0.0213		-0.0009	0.0182		-0.0019	0.0101		-0.0341	0.0192		-0.0076	0.0251		-0.0124	0.0233
	rs1169644	16	86537032	A	G	0.0094	0.0123		-0.0185	0.0242		0.0864	0.0321		0.0173	0.0293		0.0124	0.0129		-0.016	0.025		0.0957	0.0336		0.0237	0.0309
	rs7188801	16	86707769	A	G	-0.0054	0.0107		-0.0561	0.0231		-0.0337	0.0255		0.0162	0.0202		-0.0052	0.0136		-0.0294	0.0267		-0.0383	0.0339		0.0592	0.0315
	rs4843568	16	87247885	A	G	0.0115	0.0132		-0.0026	0.0319		0.0067	0.0313		0.0112	0.0226		0.0145	0.0221		-0.0438	0.0457		-0.0249	0.0582		0.0632	0.0541
	rs17770752	16	87300960	T	C	-0.0099	0.0132		-0.0275	0.0255		0.0197	0.0323					-0.0131	0.0135		-0.0229	0.0258		0.0136	0.0328		-0.0288	0.0305
	rs12447690	16	88298124	T	C	-0.0081	0.0091		-0.0219	0.0188		0.0363	0.0224		-0.0147	0.018		-0.0073	0.0107		-0.0247	0.0206		0.0448	0.0275		-0.0124	0.0246
	rs11648894	16	88766359	T	C	0.003	0.0095		-0.0245	0.0192		0.02	0.0225		0.0243	0.0191		0.0018	0.0109		-0.0359	0.0207		0.0289	0.0262		0.0242	0.0248
	rs4782509	16	88826778	T	C	-0.0134	0.0089		-0.014	0.0184		0.0363	0.0211		0.0022	0.0174		-0.0047	0.0105		0.0118	0.0204		0.0443	0.026		0.0171	0.024
	rs2968482	16	88844433	T	C	0.01	0.0094		-0.023	0.0189		-0.0121	0.0227		-0.0393	0.0193		0.0213	0.0109		-0.0114	0.0207		-0.004	0.0266		-0.0315	0.0247
	rs12709105	16	88916851	A	G	-0.0083	0.0088		-0.0293	0.0182		-0.0533	0.021		-0.0193	0.0174		-0.0167	0.0106		-0.0386	0.0203		-0.0687	0.0261		-0.0427	0.0244
	rs2056309	16	89607414	A	G	-0.0036	0.0085		-0.0106	0.0175		-0.0219	0.0205		-0.0069	0.017		-0.0045	0.0102		-0.0064	0.0195		-0.0043	0.0253		-0.0103	0.0236
	rs2740351	17	643426	A	G	0.0173	0.0085		0.0075	0.0175		0.0522	0.0205		0.0225	0.0172		0.0231	0.01		0.004	0.0191		0.0769	0.0248		0.0312	0.0229
	rs2663345	17	925764	A	G	-0.0054	0.0103		-0.0188	0.0214		0.0234	0.025		-0.0185	0.0208		-0.0001	0.0122		-0.0081	0.0238		0.0093	0.0306		0.0118	0.0282
	rs7266	17	1248466	T	C	0.0006	0.0203		-0.0013	0.0401		-0.0058	0.0495					-0.0045	0.021		-0.0147	0.0411		-0.0217	0.0514		0.0423	0.0471
	rs11655449	17	1327715	A	C	-0.0178	0.0091		-0.0137	0.0192		-0.0144	0.022		-0.0156	0.0182		-0.0113	0.011		-0.0138	0.0215		0.0035	0.0274		0.0121	0.0254
	rs2302458	17	1370542	A	C	0.0383	0.0141		0.0379	0.0308		0.0449	0.0337		-0.0034	0.0261		0.0435	0.0184		0.0455	0.036		0.0473	0.0472		-0.0143	0.043
	rs7221974	17	1630584	A	G	0.0095	0.0091		0.005	0.0191		0.014	0.0216		0.0339	0.0178		0.0055	0.0113		0.0075	0.0217		0.0033	0.0277		0.0596	0.0265
	rs12450371	17	1667674	T	C	-0.0094	0.009		0.0196	0.0185		-0.0224	0.0218		-0.012	0.0181		-0.0058	0.0107		0.0163	0.0205		-0.0174	0.0269		-0.0005	0.0249
	rs216175	17	2167690	A	C	0.009	0.0121		-0.0027	0.024		-0.0138	0.0287		0.0369	0.0257		0.0019	0.0135		-0.0146	0.0258		-0.0303	0.0328		0.0179	0.0313
	rs17822257	17	2886091	A	C	0.0126	0.0097		0.0379	0.0201		0.0011	0.0228		0.0138	0.0185		0.0228	0.0117		0.0445	0.0226		0.0285	0.0289		0.0386	0.027
	rs7225453	17	3960620	T	C	-0.0325	0.0105		-0.0354	0.0219		-0.0261	0.0249		-0.0054	0.0203		-0.0346	0.0127		-0.0462	0.0244		0.0193	0.0315		0.0211	0.0294
	rs7218702	17	3974514	A	G	-0.0216	0.0166		-0.0293	0.0344		0.0236	0.0412		-0.055	0.0349		-0.0206	0.0194		-0.0417	0.0381		-0.0304	0.05		-0.0491	0.046
	rs8080364	17	6538076	T	C	-0.0067	0.0088		-0.01	0.018		-0.0354	0.0212		-0.0083	0.0177		-0.0086	0.0101		-0.0062	0.0198		-0.0469	0.0255		-0.0124	0.0237
	rs9217	17	7363088	T	C				-0.0464	0.0182		-0.0163	0.0215		-0.0164	0.018		-0.0249	0.0105		-0.0642	0.0202		-0.0346	0.0264		-0.0156	0.0247
	rs2909430	17	7578645	T	C	0.0274	0.0132		0.0158	0.026		0.004	0.0334		0.0284	0.0298		0.0326	0.0151		0.0165	0.0284		-0.0093	0.0374		0.0406	0.0351
	rs4130668	17	7739664	T	C	-0.0061	0.0105		-0.0122	0.0217		0.0296	0.0252		-0.0126	0.0214		0.0053	0.0126		-0.0135	0.0245		0.0743	0.0306		0.0162	0.0292
	rs3027279	17	8027593	T	G	0	0.0094		-0.0217	0.0187		0.0322	0.023		0.0128	0.0195		-0.0028	0.0106		-0.0242	0.02		0.0363	0.0263		0.0243	0.0239
	rs17743570	17	9150245	T	G	-0.005	0.0112		-0.0126	0.0238		-0.0089	0.0271		0.01	0.0219		-0.0159	0.0137		-0.02	0.0266		-0.0367	0.0341		-0.011	0.0319
	rs7211610	17	9159088	T	G	-0.0002	0.0097		0.0096	0.0198		0.0614	0.0246		-0.0053	0.0213		0.0018	0.0108		0.0021	0.021		0.0827	0.0277		-0.0069	0.0253
	rs9788973	17	11985574	T	C	-0.0061	0.0083		-0.0208	0.0171		0.0217	0.02		-0.0226	0.0166		-0.0135	0.0099		-0.026	0.019		0.0214	0.0247		-0.0396	0.0228
	rs1242515	17	17385990	A	C	-0.0147	0.0092		-0.0276	0.0189		-0.0298	0.0219		-0.0124	0.0174		-0.0247	0.0113		-0.0494	0.0216		-0.045	0.0277		-0.0283	0.0247
	rs4646365	17	17467783	T	C	-0.0003	0.0085		-0.0051	0.0171		0.0148	0.0205		0.0058	0.0169		-0.0103	0.0099		0.0023	0.0187		0.0078	0.0244		0.0017	0.0225
	rs7213608	17	21279289	T	C	-0.0062	0.0096		-0.0292	0.0193		-0.0315	0.0224		-0.0093	0.0184		-0.0153	0.0115		-0.0489	0.0213		-0.0583	0.0273		-0.0097	0.0251
	rs7207347	17	25583652	T	C	-0.0119	0.0086		0.0164	0.0174		-0.002	0.0207		-0.0114	0.0176		-0.0176	0.01		0.0109	0.0192		-0.0025	0.0247		-0.0191	0.023
	rs704	17	26694861	A	G	0.0018	0.009		0.003	0.0181		-0.0084	0.0212					0.0003	0.0106		0.0016	0.0199		0.0066	0.0255		0.0139	0.024
	rs1023682	17	27114600	A	G	-0.03	0.0132		-0.0198	0.0278		-0.0329	0.0311		-0.0227	0.0258		-0.0421	0.0157		-0.018	0.0309		-0.027	0.0389		-0.0286	0.0365
	rs7221150	17	27387415	A	G	-0.0259	0.0124		-0.0051	0.0281		-0.0112	0.0297		-0.0316	0.0227		-0.0177	0.0181		-0.005	0.036		-0.0413	0.0453		-0.0003	0.0421
	rs1876437	17	27536374	T	C	0.0041	0.0099		-0.0141	0.0206		0.0115	0.0231		0.0153	0.0188		-0.0122	0.0121		-0.0241	0.0233		0.0068	0.0295		-0.0046	0.0274
	rs17179362	17	27730988	T	C	-0.0034	0.0118		-0.0296	0.0235		-0.0278	0.0289		0.0185	0.0251		-0.016	0.013		-0.0427	0.0251		-0.0603	0.0321		0.035	0.0305
	rs542939	17	27889986	T	C	0.0181	0.0109		0.0381	0.0208		0.0265	0.0262		0.0269	0.022		0.0184	0.0122		0.0315	0.0223		0.0312	0.0293		0.0124	0.0251
	rs3760318	17	29247715	A	G	-0.0054	0.0087		-0.009	0.018		-0.0389	0.0217		0.0119	0.0181		-0.0019	0.0101		-0.0065	0.0198		-0.0462	0.0259		0.0393	0.0238
	rs17826255	17	29333516	T	C	0.0067	0.02		0.0213	0.0426		0.0043	0.0482		0.0089	0.0388		0.017	0.0239		-0.0034	0.047		0.0574	0.0614		0.0481	0.0553
	rs178886	17	29794470	A	G	0.003	0.0091		0.0175	0.0191		0.001	0.0219		0.005	0.0181		0.0003	0.011		0.0068	0.0214		-0.0162	0.0273		0.0057	0.0256
	rs1978116	17	30220978	A	C	-0.0003	0.0104		-0.0212	0.0216		0.0366	0.0257		-0.0004	0.021		-0.0146	0.0126		-0.0342	0.0243		0.0111	0.0316		-0.0066	0.0293
	rs11658048	17	36898828	A	G	0.0047	0.0112		-0.0145	0.0226		0.0431	0.027		0.0109	0.0236		0.0027	0.0125		-0.0232	0.0242		0.0209	0.0308		-0.0006	0.0291
	rs2338115	17	36929578	T	C	-0.0098	0.0087		-0.005	0.0175		0.0089	0.0207		0.0104	0.0176		-0.0099	0.01		0.0017	0.019		0.0009	0.0246		0.0124	0.023
	rs2879258	17	37399379	T	G	0.0002	0.0125		0.0004	0.0261		-0.0213	0.0293		-0.0395	0.0243		-0.0011	0.0145		-0.0007	0.0283		-0.034	0.0353		-0.0592	0.0327
	rs584828	17	38599230	T	C	-0.0094	0.0088		-0.0339	0.018		0.0115	0.0209		0.0348	0.0176		-0.0106	0.0104		-0.0306	0.0198		0.0371	0.0256		0.0475	0.024
	rs4792953	17	40873303	T	C	0.0026	0.0087		0.0186	0.0174		0.0005	0.0205		0.0054	0.0169		0.0074	0.0103		0.0092	0.0192		0.0241	0.025		0.0377	0.0232
	rs16970956	17	42808491	A	G	0.0109	0.0113		0.0356	0.0231		0.0012	0.0284		0.0165	0.024		0.0012	0.0129		0.0364	0.0251		0.0037	0.0321		-0.0206	0.0296
	rs17745948	17	42885466	T	C	-0.0034	0.0126		-0.0793	0.0251		-0.0339	0.0312		0.0201	0.0288		-0.0122	0.0134		-0.0793	0.0262		-0.0484	0.0329		0.03	0.0304
	rs16939864	17	43186557	A	G	-0.0074	0.0158		-0.0207	0.0364		-0.0617	0.0358		0.0067	0.0263		-0.0043	0.023		0.0184	0.0458		0.0075	0.0578		-0.0319	0.055
	rs4986172	17	43216281	T	C	-0.0024	0.0087		0.0054	0.018		-0.0072	0.0209		-0.0079	0.0172		-0.0035	0.0106		0.0113	0.0201		-0.027	0.0262		0.0015	0.0243
	rs17689882	17	43906828	A	G	0.0116	0.0132		-0.0038	0.0247		0.0052	0.0319		0.0782	0.028		0.0143	0.0137		-0.0018	0.0252		0.0097	0.0328		0.0859	0.0288
	rs4968280	17	44930363	T	C	0.0088	0.0105		0.0333	0.0239		0.0353	0.0247		-0.0097	0.0198		0.0191	0.0139		0.064	0.0294		0.0092	0.0342		0.044	0.0327
	rs7206971	17	45425115	A	G	0.0076	0.0085		0.0049	0.0172		0.0086	0.0206		0.0006	0.0172		0.0092	0.0099		0.0067	0.0189		-0.0096	0.0245		0.0074	0.0227
	rs16948321	17	45873200	T	G	0.0297	0.0345		-0.0404	0.0692		0.0111	0.0871					0.0516	0.0372		-0.0654	0.0739		0.0361	0.0962		-0.0148	0.0914
	rs11650043	17	46027852	A	G	-0.0122	0.0183		-0.0331	0.0366		-0.0109	0.0453		-0.0191	0.0422		-0.0008	0.0194		-0.0138	0.0379		0.0039	0.0477		-0.0143	0.0448
	rs8073371	17	46096276	T	C	-0.0125	0.0114		-0.0301	0.0224		0.0106	0.0284		-0.0173	0.0261		-0.0103	0.0119		-0.0241	0.023		0.0042	0.0294		-0.016	0.0272
	rs11652148	17	46644161	A	G	-0.0125	0.011		-0.0327	0.0229		-0.0311	0.0267		0.0155	0.0224		-0.0105	0.0136		-0.0434	0.0262		-0.0592	0.0333		0.0157	0.0315
	rs3848460	17	47047114	A	G	0.0058	0.0086		0.0158	0.0174		0.0298	0.0207		0.0094	0.0175		0.0065	0.0101		0.0243	0.0191		0.0257	0.0248		0.0124	0.0231
	rs4793612	17	47283499	T	C				-0.1275	0.0938		-0.1964	0.119					-0.1047	0.0479		-0.1275	0.0938		-0.1964	0.119		-0.0341	0.1124
	rs12940887	17	47402807	T	C	0.0037	0.0093		-0.0325	0.0186		0.0074	0.0227		0.0048	0.0195		0.0097	0.0102		-0.0291	0.0196		0.0091	0.0253		0.0319	0.0233
	rs4427850	17	49600759	T	C	-0.0063	0.0093		-0.0461	0.0186		0.0004	0.0225		0.0183	0.0203		-0.0109	0.0104		-0.0556	0.0199		-0.0163	0.0259		0.0252	0.0255
	rs2787508	17	53187496	T	C	0.0114	0.0093		0.0021	0.0189		0.0681	0.0225		-0.0138	0.0192		0.004	0.0109		-0.0139	0.0208		0.0636	0.0267		-0.0193	0.025
	rs741128	17	54259113	A	G	-0.0039	0.0084		-0.0062	0.0172		0.0022	0.0201		-0.0422	0.0169		-0.0011	0.0101		0	0.0191		0.0009	0.0246		-0.0393	0.0235
	rs12450049	17	54596226	A	G	-0.0111	0.0091		0.0243	0.0184		-0.0042	0.0215		0.0012	0.0179		-0.009	0.0108		0.0152	0.0203		-0.0104	0.0263		0.0329	0.0247
	rs9905411	17	54620046	T	C	-0.0101	0.0246		-0.0009	0.0527		-0.0756	0.0714					-0.0097	0.033		0.0309	0.0636		-0.1126	0.09		0.058	0.0751
	rs7212632	17	54725231	T	C	-0.0103	0.021		-0.0462	0.0422		0.0017	0.0535		0.0501	0.0479		-0.023	0.0223		-0.0585	0.0431		-0.0164	0.056		0.0136	0.052
	rs227723	17	54778904	T	C	-0.0057	0.0093		-0.014	0.019		-0.0191	0.0225		-0.0133	0.0185		-0.0032	0.011		-0.0062	0.021		-0.0144	0.0275		-0.0117	0.0255
	rs12950658	17	54828778	A	G	0.0277	0.0099		0.0119	0.0198		0.0682	0.0227		0.0191	0.0188		0.0255	0.0125		-0.003	0.0226		0.0671	0.0297		0.0033	0.0288
	rs1467246	17	54845117	T	C	0.0139	0.0088		0.0083	0.0167		0.0232	0.0208		0.0327	0.0176		0.0029	0.0103		-0.0005	0.0181		0.0274	0.0249		0.0284	0.0235
	rs740605	17	56604811	T	C	-0.0113	0.0086		-0.0038	0.0174		0.0111	0.0202		-0.0072	0.0166		-0.0178	0.0107		-0.0055	0.0197		0.0086	0.0252		-0.0347	0.0235
	rs7219051	17	58032710	A	G	0.0005	0.014		0.0177	0.0299		-0.0171	0.0341		0.0145	0.0268		-0.0101	0.018		0.0238	0.0349		-0.0113	0.0445		-0.017	0.0421
	rs757608	17	59497277	A	G	-0.0237	0.0091		0.0271	0.0187		-0.0286	0.0219		-0.0321	0.0181		-0.0164	0.0109		0.0082	0.0208		0.0002	0.0271		0.0014	0.0256
	rs1069	17	59574598	T	C	0.0386	0.0222		0.0553	0.0518		-0.0229	0.0592		0.0684	0.044		0.0612	0.0318		0.0741	0.0634		0.075	0.0779		0.0627	0.0759
	rs12952542	17	59605331	A	G	0.0009	0.0092		-0.0012	0.0184		-0.0071	0.0225		0.0117	0.0196		0.0041	0.0103		0.0067	0.0197		-0.015	0.0254		-0.0003	0.0237
[truncated: 281 more rows]
